# Supplementary material for: “Ask Ernö”: a self-learning tool for assignment and prediction of nuclear magnetic resonance spectra
Source: J Cheminform. 2016 May 5;8:26. doi: 10.1186/s13321-016-0134-6 (PMC4858875; doi:10.1186/s13321-016-0134-6)
Supplement: Supplementary file 3 — 10.1186/s13321-016-0134-6 Molecules of the test set (format: molfile:.mol). [file 13321_2016_134_MOESM3_ESM.sdf]

Actelion Java MolfileCreator 1.0

 20 20  0  0  0  0  0  0  0  0999 V2000
   22.3765   -9.2564   -0.0000 Br  0  0  0  0  0  0  0  0  0  0  0  0
   20.8295  -10.1344   -0.0000 C   0  0  0  0  0  0  0  0  0  0  0  0
   19.3104   -9.2703   -0.0000 C   0  0  0  0  0  0  0  0  0  0  0  0
   19.2964   -7.4864   -0.0000 O   0  0  0  0  0  0  0  0  0  0  0  0
   17.7773  -10.1344   -0.0000 C   0  0  0  0  0  0  0  0  0  0  0  0
   16.2303   -9.2424   -0.0000 C   0  0  0  0  0  0  0  0  0  0  0  0
   17.7913  -11.8626   -0.0000 C   0  0  0  0  0  0  0  0  0  0  0  0
   14.7252  -10.1205   -0.0000 C   0  0  0  0  0  0  0  0  0  0  0  0
   16.2582  -12.7406   -0.0000 C   0  0  0  0  0  0  0  0  0  0  0  0
   14.7391  -11.8486   -0.0000 C   0  0  0  0  0  0  0  0  0  0  0  0
   13.1782   -9.2285   -0.0000 C   0  0  0  0  0  0  0  0  0  0  0  0
   13.2061  -12.7127   -0.0000 Cl  0  0  0  0  0  0  0  0  0  0  0  0
   20.1953  -11.1933   -0.0000 H   0  0  0  0  0  0  0  0  0  0  0  0
   21.4294  -11.2130   -0.0000 H   0  0  0  0  0  0  0  0  0  0  0  0
   16.2094   -8.3575   -0.0000 H   0  0  0  0  0  0  0  0  0  0  0  0
   18.5648  -12.2876   -0.0000 H   0  0  0  0  0  0  0  0  0  0  0  0
   16.2512  -13.6256   -0.0000 H   0  0  0  0  0  0  0  0  0  0  0  0
   12.0953   -8.6041   -0.0000 H   0  0  0  0  0  0  0  0  0  0  0  0
   13.8026   -8.1456   -0.0000 H   0  0  0  0  0  0  0  0  0  0  0  0
   12.5538  -10.3114   -0.0000 H   0  0  0  0  0  0  0  0  0  0  0  0
  1  2  1  0  0  0  0
  2  3  1  0  0  0  0
  3  4  2  0  0  0  0
  3  5  1  0  0  0  0
  5  6  2  0  0  0  0
  5  7  1  0  0  0  0
  6  8  1  0  0  0  0
  7  9  2  0  0  0  0
  8 10  2  0  0  0  0
  8 11  1  0  0  0  0
 10 12  1  0  0  0  0
  9 10  1  0  0  0  0
  2 13  1  1  0  0  0
  2 14  1  0  0  0  0
  6 15  1  0  0  0  0
  7 16  1  0  0  0  0
  9 17  1  0  0  0  0
 11 18  1  0  0  0  0
 11 19  1  0  0  0  0
 11 20  1  0  0  0  0
M  END

$$$$

Actelion Java MolfileCreator 1.0

 18 18  0  0  0  0  0  0  0  0999 V2000
    9.7872   -8.5393   -0.0000 F   0  0  0  0  0  0  0  0  0  0  0  0
    9.7739   -6.8430   -0.0000 C   0  0  0  0  0  0  0  0  0  0  0  0
   11.2164   -5.9882   -0.0000 C   0  0  0  0  0  0  0  0  0  0  0  0
    8.3047   -6.0149   -0.0000 C   0  0  0  0  0  0  0  0  0  0  0  0
   12.6322   -6.8163   -0.0000 O   0  0  0  0  0  0  0  0  0  0  0  0
   11.1897   -4.3186   -0.0000 C   0  0  0  0  0  0  0  0  0  0  0  0
    8.2780   -4.3053   -0.0000 C   0  0  0  0  0  0  0  0  0  0  0  0
   12.6188   -3.4638   -0.0000 C   0  0  0  0  0  0  0  0  0  0  0  0
    9.7338   -3.4504   -0.0000 C   0  0  0  0  0  0  0  0  0  0  0  0
    6.8087   -3.4504   -0.0000 F   0  0  0  0  0  0  0  0  0  0  0  0
   12.6055   -1.7542   -0.0000 O   0  0  0  0  0  0  0  0  0  0  0  0
   14.0613   -4.2652   -0.0000 C   0  0  0  0  0  0  0  0  0  0  0  0
    7.5834   -6.4557   -0.0000 H   0  0  0  0  0  0  0  0  0  0  0  0
   14.2189   -6.4007   -0.0000 H   0  0  0  0  0  0  0  0  0  0  0  0
    9.7338   -2.5889   -0.0000 H   0  0  0  0  0  0  0  0  0  0  0  0
   15.0711   -4.8262   -0.0000 H   0  0  0  0  0  0  0  0  0  0  0  0
   13.5004   -5.2749   -0.0000 H   0  0  0  0  0  0  0  0  0  0  0  0
   14.6223   -3.2554   -0.0000 H   0  0  0  0  0  0  0  0  0  0  0  0
  1  2  1  0  0  0  0
  2  3  2  0  0  0  0
  2  4  1  0  0  0  0
  3  5  1  0  0  0  0
  3  6  1  0  0  0  0
  4  7  2  0  0  0  0
  6  8  1  0  0  0  0
  6  9  2  0  0  0  0
  7 10  1  0  0  0  0
  8 11  2  0  0  0  0
  8 12  1  0  0  0  0
  7  9  1  0  0  0  0
  4 13  1  0  0  0  0
  5 14  1  0  0  0  0
  9 15  1  0  0  0  0
 12 16  1  0  0  0  0
 12 17  1  0  0  0  0
 12 18  1  0  0  0  0
M  END

$$$$

Actelion Java MolfileCreator 1.0

 22 23  0  0  0  0  0  0  0  0999 V2000
    8.9019   -7.3207   -0.0000 N   0  0  0  0  0  0  0  0  0  0  0  0
   10.4775   -6.4004   -0.0000 C   0  0  0  0  0  0  0  0  0  0  0  0
    7.3123   -6.4004   -0.0000 C   0  0  0  0  0  0  0  0  0  0  0  0
   10.4635   -4.6156   -0.0000 C   0  0  0  0  0  0  0  0  0  0  0  0
   12.0392   -7.2928   -0.0000 C   0  0  0  0  0  0  0  0  0  0  0  0
    7.2984   -4.6156   -0.0000 C   0  0  0  0  0  0  0  0  0  0  0  0
    5.7088   -7.2928   -0.0000 C   0  0  0  0  0  0  0  0  0  0  0  0
   12.0252   -3.6954   -0.0000 C   0  0  0  0  0  0  0  0  0  0  0  0
    8.8600   -3.6954   -0.0000 C   0  0  0  0  0  0  0  0  0  0  0  0
   13.6148   -6.3725   -0.0000 C   0  0  0  0  0  0  0  0  0  0  0  0
   13.6009   -4.5878   -0.0000 C   0  0  0  0  0  0  0  0  0  0  0  0
   15.1625   -3.6675   -0.0000 N   0  0  0  0  0  0  0  0  0  0  0  0
   12.0322   -8.1991   -0.0000 H   0  0  0  0  0  0  0  0  0  0  0  0
    6.5105   -4.1834   -0.0000 H   0  0  0  0  0  0  0  0  0  0  0  0
    4.5863   -7.9175   -0.0000 H   0  0  0  0  0  0  0  0  0  0  0  0
    5.0841   -6.1704   -0.0000 H   0  0  0  0  0  0  0  0  0  0  0  0
    6.3335   -8.4153   -0.0000 H   0  0  0  0  0  0  0  0  0  0  0  0
   12.0183   -2.7890   -0.0000 H   0  0  0  0  0  0  0  0  0  0  0  0
    8.8391   -2.7751   -0.0000 H   0  0  0  0  0  0  0  0  0  0  0  0
   14.4096   -6.8048   -0.0000 H   0  0  0  0  0  0  0  0  0  0  0  0
   16.2670   -4.2921   -0.0000 H   0  0  0  0  0  0  0  0  0  0  0  0
   15.1512   -2.3987   -0.0000 H   0  0  0  0  0  0  0  0  0  0  0  0
  1  2  1  0  0  0  0
  1  3  2  0  0  0  0
  2  4  2  0  0  0  0
  2  5  1  0  0  0  0
  3  6  1  0  0  0  0
  3  7  1  0  0  0  0
  4  8  1  0  0  0  0
  4  9  1  0  0  0  0
  5 10  2  0  0  0  0
  8 11  2  0  0  0  0
 11 12  1  0  0  0  0
  6  9  2  0  0  0  0
 10 11  1  0  0  0  0
  5 13  1  0  0  0  0
  6 14  1  0  0  0  0
  7 15  1  0  0  0  0
  7 16  1  0  0  0  0
  7 17  1  0  0  0  0
  8 18  1  0  0  0  0
  9 19  1  0  0  0  0
 10 20  1  0  0  0  0
 12 21  1  0  0  0  0
 12 22  1  0  0  0  0
M  END

$$$$

Actelion Java MolfileCreator 1.0

 13 13  0  0  0  0  0  0  0  0999 V2000
    2.6839    1.5040   -0.0000 Cl  0  0  0  0  0  0  0  0  0  0  0  0
    1.3346    0.7503   -0.0000 C   0  0  0  0  0  0  0  0  0  0  0  0
    1.3103   -0.7813   -0.0000 N   0  0  0  0  0  0  0  0  0  0  0  0
   -0.0268    1.5526   -0.0000 C   0  0  0  0  0  0  0  0  0  0  0  0
   -0.0268   -1.5349   -0.0000 N   0  0  0  0  0  0  0  0  0  0  0  0
   -1.3761    0.7990   -0.0000 C   0  0  0  0  0  0  0  0  0  0  0  0
   -1.3761   -0.7448   -0.0000 C   0  0  0  0  0  0  0  0  0  0  0  0
   -2.7497   -1.5106   -0.0000 C   0  0  0  0  0  0  0  0  0  0  0  0
   -0.0329    2.3306   -0.0000 H   0  0  0  0  0  0  0  0  0  0  0  0
   -2.0508    1.1940   -0.0000 H   0  0  0  0  0  0  0  0  0  0  0  0
   -3.7112   -2.0467   -0.0000 H   0  0  0  0  0  0  0  0  0  0  0  0
   -3.2858   -0.5491   -0.0000 H   0  0  0  0  0  0  0  0  0  0  0  0
   -2.2137   -2.4721   -0.0000 H   0  0  0  0  0  0  0  0  0  0  0  0
  1  2  1  0  0  0  0
  2  3  2  0  0  0  0
  2  4  1  0  0  0  0
  3  5  1  0  0  0  0
  4  6  2  0  0  0  0
  5  7  2  0  0  0  0
  7  8  1  0  0  0  0
  6  7  1  0  0  0  0
  4  9  1  0  0  0  0
  6 10  1  0  0  0  0
  8 11  1  0  0  0  0
  8 12  1  0  0  0  0
  8 13  1  0  0  0  0
M  END

$$$$

Actelion Java MolfileCreator 1.0

 15 15  0  0  0  0  0  0  0  0999 V2000
   -2.4719    1.4359   -0.0000 O   0  0  0  0  0  0  0  0  0  0  0  0
   -1.7444   -0.2046   -0.0000 C   0  0  0  0  0  0  0  0  0  0  0  0
   -2.8286   -1.6596   -0.0000 C   0  0  0  0  0  0  0  0  0  0  0  0
    0.0386   -0.3758   -0.0000 C   0  0  0  0  0  0  0  0  0  0  0  0
   -2.2722   -3.3714   -0.0000 C   0  0  0  0  0  0  0  0  0  0  0  0
   -4.6545   -1.6453   -0.0000 C   0  0  0  0  0  0  0  0  0  0  0  0
   -3.7558   -4.4127   -0.0000 N   0  0  0  0  0  0  0  0  0  0  0  0
   -5.2393   -3.3571   -0.0000 C   0  0  0  0  0  0  0  0  0  0  0  0
    1.2868   -0.4956   -0.0000 H   0  0  0  0  0  0  0  0  0  0  0  0
   -0.0812   -1.6239   -0.0000 H   0  0  0  0  0  0  0  0  0  0  0  0
    0.1585    0.8724   -0.0000 H   0  0  0  0  0  0  0  0  0  0  0  0
   -1.2523   -3.7066   -0.0000 H   0  0  0  0  0  0  0  0  0  0  0  0
   -5.2750   -0.7823   -0.0000 H   0  0  0  0  0  0  0  0  0  0  0  0
   -3.7558   -5.4611   -0.0000 H   0  0  0  0  0  0  0  0  0  0  0  0
   -6.2735   -3.6852   -0.0000 H   0  0  0  0  0  0  0  0  0  0  0  0
  1  2  2  0  0  0  0
  2  3  1  0  0  0  0
  2  4  1  0  0  0  0
  3  5  2  0  0  0  0
  3  6  1  0  0  0  0
  5  7  1  0  0  0  0
  6  8  2  0  0  0  0
  7  8  1  0  0  0  0
  4  9  1  0  0  0  0
  4 10  1  0  0  0  0
  4 11  1  0  0  0  0
  5 12  1  0  0  0  0
  6 13  1  0  0  0  0
  7 14  1  0  0  0  0
  8 15  1  0  0  0  0
M  END

$$$$

Actelion Java MolfileCreator 1.0

 19 19  0  0  0  0  0  0  0  0999 V2000
    1.9556    0.8267   -0.0000 N   0  0  0  0  0  0  0  0  0  0  0  0
    0.5959    0.0376   -0.0000 C   0  0  0  0  0  0  0  0  0  0  0  0
    0.6324   -1.4920   -0.0000 C   0  0  0  0  0  0  0  0  0  0  0  0
   -0.7515    0.8145   -0.0000 C   0  0  0  0  0  0  0  0  0  0  0  0
    1.9434   -2.2446   -0.0000 N   0  0  0  0  0  0  0  0  0  0  0  0
   -0.7151   -2.2810   -0.0000 C   0  0  0  0  0  0  0  0  0  0  0  0
   -2.1112    0.0255   -0.0000 C   0  0  0  0  0  0  0  0  0  0  0  0
   -0.8122    2.3684   -0.0000 C   0  0  0  0  0  0  0  0  0  0  0  0
   -2.0869   -1.5163   -0.0000 C   0  0  0  0  0  0  0  0  0  0  0  0
    2.9098    0.2786   -0.0000 H   0  0  0  0  0  0  0  0  0  0  0  0
    1.9531    1.9271   -0.0000 H   0  0  0  0  0  0  0  0  0  0  0  0
    1.9460   -3.3028   -0.0000 H   0  0  0  0  0  0  0  0  0  0  0  0
    2.8586   -1.7133   -0.0000 H   0  0  0  0  0  0  0  0  0  0  0  0
   -0.7030   -3.0580   -0.0000 H   0  0  0  0  0  0  0  0  0  0  0  0
   -2.8031    0.4018   -0.0000 H   0  0  0  0  0  0  0  0  0  0  0  0
   -0.8547    3.4561   -0.0000 H   0  0  0  0  0  0  0  0  0  0  0  0
    0.2755    2.4109   -0.0000 H   0  0  0  0  0  0  0  0  0  0  0  0
   -1.8999    2.3259   -0.0000 H   0  0  0  0  0  0  0  0  0  0  0  0
   -2.7606   -1.9047   -0.0000 H   0  0  0  0  0  0  0  0  0  0  0  0
  1  2  1  0  0  0  0
  2  3  2  0  0  0  0
  2  4  1  0  0  0  0
  3  5  1  0  0  0  0
  3  6  1  0  0  0  0
  4  7  2  0  0  0  0
  4  8  1  0  0  0  0
  6  9  2  0  0  0  0
  7  9  1  0  0  0  0
  1 10  1  0  0  0  0
  1 11  1  0  0  0  0
  5 12  1  0  0  0  0
  5 13  1  0  0  0  0
  6 14  1  0  0  0  0
  7 15  1  0  0  0  0
  8 16  1  0  0  0  0
  8 17  1  0  0  0  0
  8 18  1  0  0  0  0
  9 19  1  0  0  0  0
M  END

$$$$

Actelion Java MolfileCreator 1.0

 21 20  0  0  0  0  0  0  0  0999 V2000
   -2.6839   -0.0000   -0.0000 S   0  0  0  0  0  0  0  0  0  0  0  0
   -1.3428   -0.7628   -0.0000 C   0  0  0  0  0  0  0  0  0  0  0  0
   -4.0618   -0.7382   -0.0000 C   0  0  0  0  0  0  0  0  0  0  0  0
   -1.3551   -2.3007   -0.0000 S   0  0  0  0  0  0  0  0  0  0  0  0
   -0.0018    0.0246   -0.0000 C   0  0  0  0  0  0  0  0  0  0  0  0
   -2.7208   -3.0758   -0.0000 C   0  0  0  0  0  0  0  0  0  0  0  0
   -0.0141    1.5994   -0.0000 C   0  0  0  0  0  0  0  0  0  0  0  0
    1.3392   -0.7382   -0.0000 C   0  0  0  0  0  0  0  0  0  0  0  0
   -0.0264    3.1619   -0.0000 N   0  0  0  0  0  0  0  0  0  0  0  0
    1.3269   -2.2761   -0.0000 O   0  0  0  0  0  0  0  0  0  0  0  0
    2.6679    0.0492   -0.0000 O   0  0  0  0  0  0  0  0  0  0  0  0
    4.0090   -0.7136   -0.0000 C   0  0  0  0  0  0  0  0  0  0  0  0
   -5.0264   -1.2549   -0.0000 H   0  0  0  0  0  0  0  0  0  0  0  0
   -4.5785    0.2264   -0.0000 H   0  0  0  0  0  0  0  0  0  0  0  0
   -3.5451   -1.7027   -0.0000 H   0  0  0  0  0  0  0  0  0  0  0  0
   -3.6767   -3.6183   -0.0000 H   0  0  0  0  0  0  0  0  0  0  0  0
   -3.2633   -2.1198   -0.0000 H   0  0  0  0  0  0  0  0  0  0  0  0
   -2.1782   -4.0317   -0.0000 H   0  0  0  0  0  0  0  0  0  0  0  0
    4.9477   -1.2475   -0.0000 H   0  0  0  0  0  0  0  0  0  0  0  0
    3.4750   -1.6523   -0.0000 H   0  0  0  0  0  0  0  0  0  0  0  0
    4.5429    0.2251   -0.0000 H   0  0  0  0  0  0  0  0  0  0  0  0
  1  2  1  0  0  0  0
  1  3  1  0  0  0  0
  2  4  1  0  0  0  0
  2  5  2  0  0  0  0
  4  6  1  0  0  0  0
  5  7  1  0  0  0  0
  5  8  1  0  0  0  0
  7  9  3  0  0  0  0
  8 10  2  0  0  0  0
  8 11  1  0  0  0  0
 11 12  1  0  0  0  0
  3 13  1  0  0  0  0
  3 14  1  0  0  0  0
  3 15  1  0  0  0  0
  6 16  1  0  0  0  0
  6 17  1  0  0  0  0
  6 18  1  0  0  0  0
 12 19  1  0  0  0  0
 12 20  1  0  0  0  0
 12 21  1  0  0  0  0
M  END

$$$$

Actelion Java MolfileCreator 1.0

 36 36  0  0  0  0  0  0  0  0999 V2000
   20.3424   -3.9890   -0.0000 Br  0  0  0  0  0  0  0  0  0  0  0  0
   18.7077   -4.9085   -0.0000 C   0  0  0  0  0  0  0  0  0  0  0  0
   17.1168   -3.9598   -0.0000 C   0  0  0  0  0  0  0  0  0  0  0  0
   18.6931   -6.7475   -0.0000 C   0  0  0  0  0  0  0  0  0  0  0  0
   15.4822   -4.8793   -0.0000 C   0  0  0  0  0  0  0  0  0  0  0  0
   17.1022   -7.6670   -0.0000 C   0  0  0  0  0  0  0  0  0  0  0  0
   15.4676   -6.7183   -0.0000 C   0  0  0  0  0  0  0  0  0  0  0  0
   13.8475   -7.6378   -0.0000 C   0  0  0  0  0  0  0  0  0  0  0  0
   12.2274   -6.6891   -0.0000 C   0  0  0  0  0  0  0  0  0  0  0  0
   10.5928   -7.6086   -0.0000 C   0  0  0  0  0  0  0  0  0  0  0  0
    8.9727   -6.6600   -0.0000 C   0  0  0  0  0  0  0  0  0  0  0  0
    7.3526   -7.5795   -0.0000 C   0  0  0  0  0  0  0  0  0  0  0  0
    5.7179   -6.6308   -0.0000 C   0  0  0  0  0  0  0  0  0  0  0  0
    4.1271   -7.5503   -0.0000 C   0  0  0  0  0  0  0  0  0  0  0  0
    2.4924   -6.6016   -0.0000 C   0  0  0  0  0  0  0  0  0  0  0  0
   17.1387   -3.0257   -0.0000 H   0  0  0  0  0  0  0  0  0  0  0  0
   19.4813   -7.2073   -0.0000 H   0  0  0  0  0  0  0  0  0  0  0  0
   14.6721   -4.4196   -0.0000 H   0  0  0  0  0  0  0  0  0  0  0  0
   17.1241   -8.6011   -0.0000 H   0  0  0  0  0  0  0  0  0  0  0  0
   13.1930   -8.7715   -0.0000 H   0  0  0  0  0  0  0  0  0  0  0  0
   14.5020   -8.7715   -0.0000 H   0  0  0  0  0  0  0  0  0  0  0  0
   12.8931   -5.5568   -0.0000 H   0  0  0  0  0  0  0  0  0  0  0  0
   11.5796   -5.5465   -0.0000 H   0  0  0  0  0  0  0  0  0  0  0  0
    9.9271   -8.7410   -0.0000 H   0  0  0  0  0  0  0  0  0  0  0  0
   11.2406   -8.7513   -0.0000 H   0  0  0  0  0  0  0  0  0  0  0  0
    9.6272   -5.5263   -0.0000 H   0  0  0  0  0  0  0  0  0  0  0  0
    8.3181   -5.5263   -0.0000 H   0  0  0  0  0  0  0  0  0  0  0  0
    6.7048   -8.7221   -0.0000 H   0  0  0  0  0  0  0  0  0  0  0  0
    8.0182   -8.7118   -0.0000 H   0  0  0  0  0  0  0  0  0  0  0  0
    6.3436   -5.4859   -0.0000 H   0  0  0  0  0  0  0  0  0  0  0  0
    5.0393   -5.5165   -0.0000 H   0  0  0  0  0  0  0  0  0  0  0  0
    3.5014   -8.6951   -0.0000 H   0  0  0  0  0  0  0  0  0  0  0  0
    4.8057   -8.6645   -0.0000 H   0  0  0  0  0  0  0  0  0  0  0  0
    1.3481   -5.9375   -0.0000 H   0  0  0  0  0  0  0  0  0  0  0  0
    3.1565   -5.4573   -0.0000 H   0  0  0  0  0  0  0  0  0  0  0  0
    1.8283   -7.7458   -0.0000 H   0  0  0  0  0  0  0  0  0  0  0  0
  1  2  1  0  0  0  0
  2  3  2  0  0  0  0
  2  4  1  0  0  0  0
  3  5  1  0  0  0  0
  4  6  2  0  0  0  0
  5  7  2  0  0  0  0
  7  8  1  0  0  0  0
  8  9  1  0  0  0  0
  9 10  1  0  0  0  0
 10 11  1  0  0  0  0
 11 12  1  0  0  0  0
 12 13  1  0  0  0  0
 13 14  1  0  0  0  0
 14 15  1  0  0  0  0
  6  7  1  0  0  0  0
  3 16  1  0  0  0  0
  4 17  1  0  0  0  0
  5 18  1  0  0  0  0
  6 19  1  0  0  0  0
  8 20  1  1  0  0  0
  8 21  1  0  0  0  0
  9 22  1  1  0  0  0
  9 23  1  0  0  0  0
 10 24  1  1  0  0  0
 10 25  1  0  0  0  0
 11 26  1  1  0  0  0
 11 27  1  0  0  0  0
 12 28  1  1  0  0  0
 12 29  1  0  0  0  0
 13 30  1  1  0  0  0
 13 31  1  0  0  0  0
 14 32  1  1  0  0  0
 14 33  1  0  0  0  0
 15 34  1  0  0  0  0
 15 35  1  0  0  0  0
 15 36  1  0  0  0  0
M  END

$$$$

Actelion Java MolfileCreator 1.0

 26 26  0  0  0  0  0  0  0  0999 V2000
   16.1270   -6.9528   -0.0000 C   0  0  0  0  0  0  0  0  0  0  0  0
   17.7069   -7.8515   -0.0000 C   0  0  0  0  0  0  0  0  0  0  0  0
   14.5325   -6.0251   -0.0000 C   0  0  0  0  0  0  0  0  0  0  0  0
   14.5180   -4.1698   -0.0000 C   0  0  0  0  0  0  0  0  0  0  0  0
   12.9235   -6.9238   -0.0000 C   0  0  0  0  0  0  0  0  0  0  0  0
   12.9380   -3.2711   -0.0000 C   0  0  0  0  0  0  0  0  0  0  0  0
   11.3291   -5.9962   -0.0000 C   0  0  0  0  0  0  0  0  0  0  0  0
   11.3146   -4.1698   -0.0000 C   0  0  0  0  0  0  0  0  0  0  0  0
    9.7346   -3.2421   -0.0000 C   0  0  0  0  0  0  0  0  0  0  0  0
    8.1256   -4.1118   -0.0000 C   0  0  0  0  0  0  0  0  0  0  0  0
    6.5312   -3.1841   -0.0000 C   0  0  0  0  0  0  0  0  0  0  0  0
    4.9512   -4.0828   -0.0000 C   0  0  0  0  0  0  0  0  0  0  0  0
   19.4596   -7.3698   -0.0000 H   0  0  0  0  0  0  0  0  0  0  0  0
   15.3007   -3.6914   -0.0000 H   0  0  0  0  0  0  0  0  0  0  0  0
   12.9163   -7.8370   -0.0000 H   0  0  0  0  0  0  0  0  0  0  0  0
   12.9598   -2.3724   -0.0000 H   0  0  0  0  0  0  0  0  0  0  0  0
   10.5391   -6.4455   -0.0000 H   0  0  0  0  0  0  0  0  0  0  0  0
   10.3931   -2.1428   -0.0000 H   0  0  0  0  0  0  0  0  0  0  0  0
    9.1119   -2.1222   -0.0000 H   0  0  0  0  0  0  0  0  0  0  0  0
    7.4738   -5.2201   -0.0000 H   0  0  0  0  0  0  0  0  0  0  0  0
    8.7595   -5.2305   -0.0000 H   0  0  0  0  0  0  0  0  0  0  0  0
    7.1633   -2.0689   -0.0000 H   0  0  0  0  0  0  0  0  0  0  0  0
    5.8815   -2.0791   -0.0000 H   0  0  0  0  0  0  0  0  0  0  0  0
    3.8452   -4.7119   -0.0000 H   0  0  0  0  0  0  0  0  0  0  0  0
    4.3221   -2.9768   -0.0000 H   0  0  0  0  0  0  0  0  0  0  0  0
    5.5803   -5.1888   -0.0000 H   0  0  0  0  0  0  0  0  0  0  0  0
  1  2  3  0  0  0  0
  1  3  1  0  0  0  0
  3  4  2  0  0  0  0
  3  5  1  0  0  0  0
  4  6  1  0  0  0  0
  5  7  2  0  0  0  0
  6  8  2  0  0  0  0
  8  9  1  0  0  0  0
  9 10  1  0  0  0  0
 10 11  1  0  0  0  0
 11 12  1  0  0  0  0
  7  8  1  0  0  0  0
  2 13  1  0  0  0  0
  4 14  1  0  0  0  0
  5 15  1  0  0  0  0
  6 16  1  0  0  0  0
  7 17  1  0  0  0  0
  9 18  1  1  0  0  0
  9 19  1  0  0  0  0
 10 20  1  1  0  0  0
 10 21  1  0  0  0  0
 11 22  1  1  0  0  0
 11 23  1  0  0  0  0
 12 24  1  0  0  0  0
 12 25  1  0  0  0  0
 12 26  1  0  0  0  0
M  END

$$$$

Actelion Java MolfileCreator 1.0

 32 32  0  0  0  0  0  0  0  0999 V2000
    5.9958    1.5554   -0.0000 N   0  0  0  0  0  0  0  0  0  0  0  0
    4.6449    0.7887   -0.0000 C   0  0  0  0  0  0  0  0  0  0  0  0
    3.3062    1.5798   -0.0000 C   0  0  0  0  0  0  0  0  0  0  0  0
    4.6327   -0.7447   -0.0000 C   0  0  0  0  0  0  0  0  0  0  0  0
    1.9432    0.8131   -0.0000 C   0  0  0  0  0  0  0  0  0  0  0  0
    3.2940   -1.5114   -0.0000 C   0  0  0  0  0  0  0  0  0  0  0  0
    1.9310   -0.7203   -0.0000 C   0  0  0  0  0  0  0  0  0  0  0  0
    0.5923   -1.4871   -0.0000 C   0  0  0  0  0  0  0  0  0  0  0  0
   -0.7586   -0.6960   -0.0000 C   0  0  0  0  0  0  0  0  0  0  0  0
   -2.1094   -1.4505   -0.0000 C   0  0  0  0  0  0  0  0  0  0  0  0
   -3.4603   -0.6717   -0.0000 C   0  0  0  0  0  0  0  0  0  0  0  0
   -4.8112   -1.4262   -0.0000 C   0  0  0  0  0  0  0  0  0  0  0  0
   -6.1620   -0.6473   -0.0000 C   0  0  0  0  0  0  0  0  0  0  0  0
    6.9334    1.0049   -0.0000 H   0  0  0  0  0  0  0  0  0  0  0  0
    6.0038    2.6427   -0.0000 H   0  0  0  0  0  0  0  0  0  0  0  0
    3.3184    2.3587   -0.0000 H   0  0  0  0  0  0  0  0  0  0  0  0
    5.2960   -1.1280   -0.0000 H   0  0  0  0  0  0  0  0  0  0  0  0
    1.2677    1.1964   -0.0000 H   0  0  0  0  0  0  0  0  0  0  0  0
    3.3062   -2.2903   -0.0000 H   0  0  0  0  0  0  0  0  0  0  0  0
    0.0558   -2.4334   -0.0000 H   0  0  0  0  0  0  0  0  0  0  0  0
    1.1436   -2.4249   -0.0000 H   0  0  0  0  0  0  0  0  0  0  0  0
   -0.2138    0.2475   -0.0000 H   0  0  0  0  0  0  0  0  0  0  0  0
   -1.3033    0.2475   -0.0000 H   0  0  0  0  0  0  0  0  0  0  0  0
   -2.6531   -2.3922   -0.0000 H   0  0  0  0  0  0  0  0  0  0  0  0
   -1.5658   -2.3922   -0.0000 H   0  0  0  0  0  0  0  0  0  0  0  0
   -2.9166    0.2700   -0.0000 H   0  0  0  0  0  0  0  0  0  0  0  0
   -4.0040    0.2700   -0.0000 H   0  0  0  0  0  0  0  0  0  0  0  0
   -5.3548   -2.3679   -0.0000 H   0  0  0  0  0  0  0  0  0  0  0  0
   -4.2675   -2.3679   -0.0000 H   0  0  0  0  0  0  0  0  0  0  0  0
   -7.1077   -0.1021   -0.0000 H   0  0  0  0  0  0  0  0  0  0  0  0
   -5.6168    0.2983   -0.0000 H   0  0  0  0  0  0  0  0  0  0  0  0
   -6.7073   -1.5929   -0.0000 H   0  0  0  0  0  0  0  0  0  0  0  0
  1  2  1  0  0  0  0
  2  3  2  0  0  0  0
  2  4  1  0  0  0  0
  3  5  1  0  0  0  0
  4  6  2  0  0  0  0
  5  7  2  0  0  0  0
  7  8  1  0  0  0  0
  8  9  1  0  0  0  0
  9 10  1  0  0  0  0
 10 11  1  0  0  0  0
 11 12  1  0  0  0  0
 12 13  1  0  0  0  0
  6  7  1  0  0  0  0
  1 14  1  0  0  0  0
  1 15  1  0  0  0  0
  3 16  1  0  0  0  0
  4 17  1  0  0  0  0
  5 18  1  0  0  0  0
  6 19  1  0  0  0  0
  8 20  1  1  0  0  0
  8 21  1  0  0  0  0
  9 22  1  1  0  0  0
  9 23  1  0  0  0  0
 10 24  1  1  0  0  0
 10 25  1  0  0  0  0
 11 26  1  1  0  0  0
 11 27  1  0  0  0  0
 12 28  1  1  0  0  0
 12 29  1  0  0  0  0
 13 30  1  0  0  0  0
 13 31  1  0  0  0  0
 13 32  1  0  0  0  0
M  END

$$$$

Actelion Java MolfileCreator 1.0

 21 21  0  0  0  0  0  0  0  0999 V2000
    3.9424    0.2188   -0.0000 Cl  0  0  0  0  0  0  0  0  0  0  0  0
    2.5844    1.0069   -0.0000 S   0  0  0  0  0  0  0  0  0  0  0  0
    3.6757    2.1345   -0.0000 O   0  0  0  0  0  0  0  0  0  0  0  0
    1.4690    2.1345   -0.0000 O   0  0  0  0  0  0  0  0  0  0  0  0
    1.2507    0.2431   -0.0000 C   0  0  0  0  0  0  0  0  0  0  0  0
   -0.0830    1.0190   -0.0000 C   0  0  0  0  0  0  0  0  0  0  0  0
    1.2386   -1.2846   -0.0000 C   0  0  0  0  0  0  0  0  0  0  0  0
   -1.4167    0.2673   -0.0000 C   0  0  0  0  0  0  0  0  0  0  0  0
   -0.0951   -2.0364   -0.0000 C   0  0  0  0  0  0  0  0  0  0  0  0
   -1.4288   -1.2604   -0.0000 C   0  0  0  0  0  0  0  0  0  0  0  0
   -2.7989   -2.0364   -0.0000 C   0  0  0  0  0  0  0  0  0  0  0  0
   -4.1689   -1.2361   -0.0000 C   0  0  0  0  0  0  0  0  0  0  0  0
   -0.0830    1.7829   -0.0000 H   0  0  0  0  0  0  0  0  0  0  0  0
    1.8994   -1.6726   -0.0000 H   0  0  0  0  0  0  0  0  0  0  0  0
   -2.0774    0.6553   -0.0000 H   0  0  0  0  0  0  0  0  0  0  0  0
   -0.0951   -2.8002   -0.0000 H   0  0  0  0  0  0  0  0  0  0  0  0
   -3.3521   -2.9946   -0.0000 H   0  0  0  0  0  0  0  0  0  0  0  0
   -2.2456   -2.9946   -0.0000 H   0  0  0  0  0  0  0  0  0  0  0  0
   -5.1280   -0.6760   -0.0000 H   0  0  0  0  0  0  0  0  0  0  0  0
   -3.6088   -0.2771   -0.0000 H   0  0  0  0  0  0  0  0  0  0  0  0
   -4.7291   -2.1952   -0.0000 H   0  0  0  0  0  0  0  0  0  0  0  0
  1  2  1  0  0  0  0
  2  3  2  0  0  0  0
  2  4  2  0  0  0  0
  2  5  1  1  0  0  0
  5  6  2  0  0  0  0
  5  7  1  0  0  0  0
  6  8  1  0  0  0  0
  7  9  2  0  0  0  0
  8 10  2  0  0  0  0
 10 11  1  0  0  0  0
 11 12  1  0  0  0  0
  9 10  1  0  0  0  0
  6 13  1  0  0  0  0
  7 14  1  0  0  0  0
  8 15  1  0  0  0  0
  9 16  1  0  0  0  0
 11 17  1  1  0  0  0
 11 18  1  0  0  0  0
 12 19  1  0  0  0  0
 12 20  1  0  0  0  0
 12 21  1  0  0  0  0
M  END

$$$$

Actelion Java MolfileCreator 1.0

 17 17  0  0  0  0  0  0  0  0999 V2000
   18.3323   -6.2456   -0.0000 Cl  0  0  0  0  0  0  0  0  0  0  0  0
   16.8973   -7.0601   -0.0000 C   0  0  0  0  0  0  0  0  0  0  0  0
   16.9231   -8.6891   -0.0000 C   0  0  0  0  0  0  0  0  0  0  0  0
   15.4880   -6.2585   -0.0000 C   0  0  0  0  0  0  0  0  0  0  0  0
   15.5010   -9.5036   -0.0000 N   0  0  0  0  0  0  0  0  0  0  0  0
   18.3065   -9.4907   -0.0000 C   0  0  0  0  0  0  0  0  0  0  0  0
   14.0788   -7.0730   -0.0000 N   0  0  0  0  0  0  0  0  0  0  0  0
   14.0659   -8.6891   -0.0000 C   0  0  0  0  0  0  0  0  0  0  0  0
   18.2935  -11.0938   -0.0000 O   0  0  0  0  0  0  0  0  0  0  0  0
   19.7157   -8.6374   -0.0000 O   0  0  0  0  0  0  0  0  0  0  0  0
   12.6696   -9.4777   -0.0000 S   0  0  0  0  0  0  0  0  0  0  0  0
   11.2992   -8.5339   -0.0000 C   0  0  0  0  0  0  0  0  0  0  0  0
   15.4880   -5.4505   -0.0000 H   0  0  0  0  0  0  0  0  0  0  0  0
   20.1088   -7.0376   -0.0000 H   0  0  0  0  0  0  0  0  0  0  0  0
   10.3399   -7.8733   -0.0000 H   0  0  0  0  0  0  0  0  0  0  0  0
   11.9599   -7.5746   -0.0000 H   0  0  0  0  0  0  0  0  0  0  0  0
   10.6386   -9.4932   -0.0000 H   0  0  0  0  0  0  0  0  0  0  0  0
  1  2  1  0  0  0  0
  2  3  2  0  0  0  0
  2  4  1  0  0  0  0
  3  5  1  0  0  0  0
  3  6  1  0  0  0  0
  4  7  2  0  0  0  0
  5  8  2  0  0  0  0
  6  9  2  0  0  0  0
  6 10  1  0  0  0  0
  8 11  1  0  0  0  0
 11 12  1  0  0  0  0
  7  8  1  0  0  0  0
  4 13  1  0  0  0  0
 10 14  1  0  0  0  0
 12 15  1  0  0  0  0
 12 16  1  0  0  0  0
 12 17  1  0  0  0  0
M  END

$$$$

Actelion Java MolfileCreator 1.0

 20 20  0  0  0  0  0  0  0  0999 V2000
    9.8096   -7.5310   -0.0000 N   0  0  0  0  0  0  0  0  0  0  0  0
   11.3684   -6.6099   -0.0000 C   0  0  0  0  0  0  0  0  0  0  0  0
    8.2508   -6.6099   -0.0000 C   0  0  0  0  0  0  0  0  0  0  0  0
   12.8988   -7.5027   -0.0000 N   0  0  0  0  0  0  0  0  0  0  0  0
   11.3542   -4.7961   -0.0000 C   0  0  0  0  0  0  0  0  0  0  0  0
    8.2367   -4.7961   -0.0000 N   0  0  0  0  0  0  0  0  0  0  0  0
    6.6779   -7.5027   -0.0000 C   0  0  0  0  0  0  0  0  0  0  0  0
   14.4435   -6.5816   -0.0000 N   0  0  0  0  0  0  0  0  0  0  0  0
    9.7671   -3.8750   -0.0000 C   0  0  0  0  0  0  0  0  0  0  0  0
    9.7388   -2.0611   -0.0000 C   0  0  0  0  0  0  0  0  0  0  0  0
   12.8918   -8.4096   -0.0000 H   0  0  0  0  0  0  0  0  0  0  0  0
   12.1407   -4.3497   -0.0000 H   0  0  0  0  0  0  0  0  0  0  0  0
    5.5768   -8.1276   -0.0000 H   0  0  0  0  0  0  0  0  0  0  0  0
    6.0530   -6.4016   -0.0000 H   0  0  0  0  0  0  0  0  0  0  0  0
    7.3028   -8.6038   -0.0000 H   0  0  0  0  0  0  0  0  0  0  0  0
   15.5425   -7.1956   -0.0000 H   0  0  0  0  0  0  0  0  0  0  0  0
   14.4257   -5.3228   -0.0000 H   0  0  0  0  0  0  0  0  0  0  0  0
    9.7189   -0.7914   -0.0000 H   0  0  0  0  0  0  0  0  0  0  0  0
   11.0085   -2.0413   -0.0000 H   0  0  0  0  0  0  0  0  0  0  0  0
    8.4691   -2.0809   -0.0000 H   0  0  0  0  0  0  0  0  0  0  0  0
  1  2  2  0  0  0  0
  1  3  1  0  0  0  0
  2  4  1  0  0  0  0
  2  5  1  0  0  0  0
  3  6  2  0  0  0  0
  3  7  1  0  0  0  0
  4  8  1  0  0  0  0
  5  9  2  0  0  0  0
  9 10  1  0  0  0  0
  6  9  1  0  0  0  0
  4 11  1  0  0  0  0
  5 12  1  0  0  0  0
  7 13  1  0  0  0  0
  7 14  1  0  0  0  0
  7 15  1  0  0  0  0
  8 16  1  0  0  0  0
  8 17  1  0  0  0  0
 10 18  1  0  0  0  0
 10 19  1  0  0  0  0
 10 20  1  0  0  0  0
M  END

$$$$

Actelion Java MolfileCreator 1.0

 18 18  0  0  0  0  0  0  0  0999 V2000
   -2.6839    1.5554   -0.0000 Br  0  0  0  0  0  0  0  0  0  0  0  0
   -1.3412    0.7917   -0.0000 C   0  0  0  0  0  0  0  0  0  0  0  0
   -1.3535   -0.7604   -0.0000 C   0  0  0  0  0  0  0  0  0  0  0  0
   -0.0108    1.5924   -0.0000 C   0  0  0  0  0  0  0  0  0  0  0  0
   -2.7085   -1.5241   -0.0000 C   0  0  0  0  0  0  0  0  0  0  0  0
   -0.0231   -1.5241   -0.0000 C   0  0  0  0  0  0  0  0  0  0  0  0
    1.3319    0.8163   -0.0000 C   0  0  0  0  0  0  0  0  0  0  0  0
   -2.7208   -3.0639   -0.0000 O   0  0  0  0  0  0  0  0  0  0  0  0
   -4.0758   -0.7234   -0.0000 O   0  0  0  0  0  0  0  0  0  0  0  0
    1.3196   -0.7358   -0.0000 C   0  0  0  0  0  0  0  0  0  0  0  0
    2.6623    1.6047   -0.0000 C   0  0  0  0  0  0  0  0  0  0  0  0
    2.6499   -1.4995   -0.0000 Br  0  0  0  0  0  0  0  0  0  0  0  0
    2.6499    3.1815   -0.0000 O   0  0  0  0  0  0  0  0  0  0  0  0
    4.0049    0.8287   -0.0000 O   0  0  0  0  0  0  0  0  0  0  0  0
   -0.0170    2.3808   -0.0000 H   0  0  0  0  0  0  0  0  0  0  0  0
   -0.0293   -2.3002   -0.0000 H   0  0  0  0  0  0  0  0  0  0  0  0
   -5.6089   -1.1241   -0.0000 H   0  0  0  0  0  0  0  0  0  0  0  0
    5.5031    1.2293   -0.0000 H   0  0  0  0  0  0  0  0  0  0  0  0
  1  2  1  0  0  0  0
  2  3  2  0  0  0  0
  2  4  1  0  0  0  0
  3  5  1  0  0  0  0
  3  6  1  0  0  0  0
  4  7  2  0  0  0  0
  5  8  2  0  0  0  0
  5  9  1  0  0  0  0
  6 10  2  0  0  0  0
  7 11  1  0  0  0  0
 10 12  1  0  0  0  0
 11 13  2  0  0  0  0
 11 14  1  0  0  0  0
  7 10  1  0  0  0  0
  4 15  1  0  0  0  0
  6 16  1  0  0  0  0
  9 17  1  0  0  0  0
 14 18  1  0  0  0  0
M  END

$$$$

Actelion Java MolfileCreator 1.0

 22 23  0  0  0  0  0  0  0  0999 V2000
   10.9996   -8.6895   -0.0000 O   0  0  0  0  0  0  0  0  0  0  0  0
   12.5319   -7.7898   -0.0000 C   0  0  0  0  0  0  0  0  0  0  0  0
   14.0642   -8.6614   -0.0000 O   0  0  0  0  0  0  0  0  0  0  0  0
   12.5178   -5.9905   -0.0000 C   0  0  0  0  0  0  0  0  0  0  0  0
   15.6105   -7.7617   -0.0000 C   0  0  0  0  0  0  0  0  0  0  0  0
   10.9574   -5.0767   -0.0000 C   0  0  0  0  0  0  0  0  0  0  0  0
   14.0501   -5.0767   -0.0000 C   0  0  0  0  0  0  0  0  0  0  0  0
    9.2705   -5.6109   -0.0000 N   0  0  0  0  0  0  0  0  0  0  0  0
   10.9434   -3.3055   -0.0000 C   0  0  0  0  0  0  0  0  0  0  0  0
   14.0361   -3.2773   -0.0000 C   0  0  0  0  0  0  0  0  0  0  0  0
    8.2303   -4.1770   -0.0000 C   0  0  0  0  0  0  0  0  0  0  0  0
   12.4616   -2.4058   -0.0000 C   0  0  0  0  0  0  0  0  0  0  0  0
    9.2565   -2.7432   -0.0000 C   0  0  0  0  0  0  0  0  0  0  0  0
   16.6930   -7.1319   -0.0000 H   0  0  0  0  0  0  0  0  0  0  0  0
   16.2403   -8.8442   -0.0000 H   0  0  0  0  0  0  0  0  0  0  0  0
   14.9807   -6.6793   -0.0000 H   0  0  0  0  0  0  0  0  0  0  0  0
   14.8233   -5.5195   -0.0000 H   0  0  0  0  0  0  0  0  0  0  0  0
    8.9472   -6.5949   -0.0000 H   0  0  0  0  0  0  0  0  0  0  0  0
   14.8163   -2.8134   -0.0000 H   0  0  0  0  0  0  0  0  0  0  0  0
    7.1970   -4.1770   -0.0000 H   0  0  0  0  0  0  0  0  0  0  0  0
   12.4335   -1.5201   -0.0000 H   0  0  0  0  0  0  0  0  0  0  0  0
    8.9261   -1.7451   -0.0000 H   0  0  0  0  0  0  0  0  0  0  0  0
  1  2  2  0  0  0  0
  2  3  1  0  0  0  0
  2  4  1  0  0  0  0
  3  5  1  0  0  0  0
  4  6  2  0  0  0  0
  4  7  1  0  0  0  0
  6  8  1  0  0  0  0
  6  9  1  0  0  0  0
  7 10  2  0  0  0  0
  8 11  1  0  0  0  0
  9 12  2  0  0  0  0
  9 13  1  0  0  0  0
 10 12  1  0  0  0  0
 11 13  2  0  0  0  0
  5 14  1  0  0  0  0
  5 15  1  0  0  0  0
  5 16  1  0  0  0  0
  7 17  1  0  0  0  0
  8 18  1  0  0  0  0
 10 19  1  0  0  0  0
 11 20  1  0  0  0  0
 12 21  1  0  0  0  0
 13 22  1  0  0  0  0
M  END

$$$$

Actelion Java MolfileCreator 1.0

 19 20  0  0  0  0  0  0  0  0999 V2000
   14.3844   -8.4800   -0.0000 O   0  0  0  0  0  0  0  0  0  0  0  0
   12.8801   -7.6048   -0.0000 C   0  0  0  0  0  0  0  0  0  0  0  0
   11.3621   -8.4526   -0.0000 O   0  0  0  0  0  0  0  0  0  0  0  0
   12.8664   -5.8543   -0.0000 C   0  0  0  0  0  0  0  0  0  0  0  0
   11.3484   -4.9791   -0.0000 C   0  0  0  0  0  0  0  0  0  0  0  0
   14.3433   -4.9791   -0.0000 C   0  0  0  0  0  0  0  0  0  0  0  0
    9.6937   -5.4987   -0.0000 N   0  0  0  0  0  0  0  0  0  0  0  0
   11.3347   -3.2423   -0.0000 C   0  0  0  0  0  0  0  0  0  0  0  0
   14.3297   -3.2423   -0.0000 C   0  0  0  0  0  0  0  0  0  0  0  0
    8.6680   -4.0901   -0.0000 C   0  0  0  0  0  0  0  0  0  0  0  0
   12.8254   -2.3533   -0.0000 C   0  0  0  0  0  0  0  0  0  0  0  0
    9.6800   -2.6952   -0.0000 C   0  0  0  0  0  0  0  0  0  0  0  0
   10.8882  -10.1256   -0.0000 H   0  0  0  0  0  0  0  0  0  0  0  0
   15.0887   -5.4098   -0.0000 H   0  0  0  0  0  0  0  0  0  0  0  0
    9.3791   -6.4628   -0.0000 H   0  0  0  0  0  0  0  0  0  0  0  0
   15.0750   -2.8183   -0.0000 H   0  0  0  0  0  0  0  0  0  0  0  0
    7.6492   -4.0833   -0.0000 H   0  0  0  0  0  0  0  0  0  0  0  0
   12.8185   -1.4644   -0.0000 H   0  0  0  0  0  0  0  0  0  0  0  0
    9.3586   -1.7243   -0.0000 H   0  0  0  0  0  0  0  0  0  0  0  0
  1  2  2  0  0  0  0
  2  3  1  0  0  0  0
  2  4  1  0  0  0  0
  4  5  2  0  0  0  0
  4  6  1  0  0  0  0
  5  7  1  0  0  0  0
  5  8  1  0  0  0  0
  6  9  2  0  0  0  0
  7 10  1  0  0  0  0
  8 11  2  0  0  0  0
  8 12  1  0  0  0  0
  9 11  1  0  0  0  0
 10 12  2  0  0  0  0
  3 13  1  0  0  0  0
  6 14  1  0  0  0  0
  7 15  1  0  0  0  0
  9 16  1  0  0  0  0
 10 17  1  0  0  0  0
 11 18  1  0  0  0  0
 12 19  1  0  0  0  0
M  END

$$$$

Actelion Java MolfileCreator 1.0

 22 24  0  0  0  0  0  0  0  0999 V2000
    4.3064  -25.2409   -0.0000 Br  0  0  0  0  0  0  0  0  0  0  0  0
    2.6310  -24.8790   -0.0000 C   0  0  0  0  0  0  0  0  0  0  0  0
    1.4782  -26.1390   -0.0000 C   0  0  0  0  0  0  0  0  0  0  0  0
    2.0814  -23.2438   -0.0000 C   0  0  0  0  0  0  0  0  0  0  0  0
   -0.1972  -25.7771   -0.0000 C   0  0  0  0  0  0  0  0  0  0  0  0
    0.4060  -22.8819   -0.0000 C   0  0  0  0  0  0  0  0  0  0  0  0
   -1.5912  -26.7690   -0.0000 C   0  0  0  0  0  0  0  0  0  0  0  0
   -0.7334  -24.1418   -0.0000 C   0  0  0  0  0  0  0  0  0  0  0  0
   -1.6046  -28.4578   -0.0000 O   0  0  0  0  0  0  0  0  0  0  0  0
   -2.9852  -25.7637   -0.0000 C   0  0  0  0  0  0  0  0  0  0  0  0
   -2.4490  -24.1284   -0.0000 C   0  0  0  0  0  0  0  0  0  0  0  0
   -4.6606  -26.0988   -0.0000 C   0  0  0  0  0  0  0  0  0  0  0  0
   -3.6017  -22.8417   -0.0000 C   0  0  0  0  0  0  0  0  0  0  0  0
   -5.8133  -24.8254   -0.0000 C   0  0  0  0  0  0  0  0  0  0  0  0
   -5.2906  -23.1768   -0.0000 C   0  0  0  0  0  0  0  0  0  0  0  0
   -7.4888  -25.1739   -0.0000 Br  0  0  0  0  0  0  0  0  0  0  0  0
    1.7396  -26.9499   -0.0000 H   0  0  0  0  0  0  0  0  0  0  0  0
    2.6444  -22.6071   -0.0000 H   0  0  0  0  0  0  0  0  0  0  0  0
    0.1379  -22.0710   -0.0000 H   0  0  0  0  0  0  0  0  0  0  0  0
   -4.9220  -26.9030   -0.0000 H   0  0  0  0  0  0  0  0  0  0  0  0
   -3.3337  -22.0308   -0.0000 H   0  0  0  0  0  0  0  0  0  0  0  0
   -5.8737  -22.5200   -0.0000 H   0  0  0  0  0  0  0  0  0  0  0  0
  1  2  1  0  0  0  0
  2  3  2  0  0  0  0
  2  4  1  0  0  0  0
  3  5  1  0  0  0  0
  4  6  2  0  0  0  0
  5  7  1  0  0  0  0
  5  8  2  0  0  0  0
  7  9  2  0  0  0  0
  7 10  1  0  0  0  0
  8 11  1  0  0  0  0
 10 12  2  0  0  0  0
 11 13  2  0  0  0  0
 12 14  1  0  0  0  0
 13 15  1  0  0  0  0
 14 16  1  0  0  0  0
  6  8  1  0  0  0  0
 10 11  1  0  0  0  0
 14 15  2  0  0  0  0
  3 17  1  0  0  0  0
  4 18  1  0  0  0  0
  6 19  1  0  0  0  0
 12 20  1  0  0  0  0
 13 21  1  0  0  0  0
 15 22  1  0  0  0  0
M  END

$$$$

Actelion Java MolfileCreator 1.0

 22 22  0  0  0  0  0  0  0  0999 V2000
    2.0192    2.2925   -0.0000 Br  0  0  0  0  0  0  0  0  0  0  0  0
    0.6579    1.5322   -0.0000 C   0  0  0  0  0  0  0  0  0  0  0  0
    0.6456   -0.0130   -0.0000 C   0  0  0  0  0  0  0  0  0  0  0  0
   -0.7034    2.3171   -0.0000 C   0  0  0  0  0  0  0  0  0  0  0  0
    1.9824   -0.7734   -0.0000 C   0  0  0  0  0  0  0  0  0  0  0  0
   -0.7157   -0.7734   -0.0000 C   0  0  0  0  0  0  0  0  0  0  0  0
   -2.0647    1.5567   -0.0000 C   0  0  0  0  0  0  0  0  0  0  0  0
    1.9701   -2.3064   -0.0000 O   0  0  0  0  0  0  0  0  0  0  0  0
    3.3068    0.0115   -0.0000 O   0  0  0  0  0  0  0  0  0  0  0  0
   -2.0769    0.0115   -0.0000 C   0  0  0  0  0  0  0  0  0  0  0  0
    4.6436   -0.7489   -0.0000 C   0  0  0  0  0  0  0  0  0  0  0  0
   -3.4260   -0.7489   -0.0000 O   0  0  0  0  0  0  0  0  0  0  0  0
   -4.7872    0.0360   -0.0000 C   0  0  0  0  0  0  0  0  0  0  0  0
   -0.7034    3.0897   -0.0000 H   0  0  0  0  0  0  0  0  0  0  0  0
   -0.7157   -1.5460   -0.0000 H   0  0  0  0  0  0  0  0  0  0  0  0
   -2.7392    1.9492   -0.0000 H   0  0  0  0  0  0  0  0  0  0  0  0
    5.5793   -1.2811   -0.0000 H   0  0  0  0  0  0  0  0  0  0  0  0
    4.1114   -1.6846   -0.0000 H   0  0  0  0  0  0  0  0  0  0  0  0
    5.1758    0.1868   -0.0000 H   0  0  0  0  0  0  0  0  0  0  0  0
   -5.7401    0.5854   -0.0000 H   0  0  0  0  0  0  0  0  0  0  0  0
   -4.2378    0.9889   -0.0000 H   0  0  0  0  0  0  0  0  0  0  0  0
   -5.3366   -0.9169   -0.0000 H   0  0  0  0  0  0  0  0  0  0  0  0
  1  2  1  0  0  0  0
  2  3  2  0  0  0  0
  2  4  1  0  0  0  0
  3  5  1  0  0  0  0
  3  6  1  0  0  0  0
  4  7  2  0  0  0  0
  5  8  2  0  0  0  0
  5  9  1  0  0  0  0
  6 10  2  0  0  0  0
  9 11  1  0  0  0  0
 10 12  1  0  0  0  0
 12 13  1  0  0  0  0
  7 10  1  0  0  0  0
  4 14  1  0  0  0  0
  6 15  1  0  0  0  0
  7 16  1  0  0  0  0
 11 17  1  0  0  0  0
 11 18  1  0  0  0  0
 11 19  1  0  0  0  0
 13 20  1  0  0  0  0
 13 21  1  0  0  0  0
 13 22  1  0  0  0  0
M  END

$$$$

Actelion Java MolfileCreator 1.0

 14 13  0  0  0  0  0  0  0  0999 V2000
   13.4043  -30.1423   -0.0000 Cl  0  0  0  0  0  0  0  0  0  0  0  0
   12.0813  -29.3785   -0.0000 S   0  0  0  0  0  0  0  0  0  0  0  0
   13.3361  -27.9872   -0.0000 O   0  0  0  0  0  0  0  0  0  0  0  0
   11.0310  -28.0690   -0.0000 O   0  0  0  0  0  0  0  0  0  0  0  0
   10.3354  -30.1150   -0.0000 C   0  0  0  0  0  0  0  0  0  0  0  0
    8.7395  -29.3512   -0.0000 S   0  0  0  0  0  0  0  0  0  0  0  0
    7.6893  -27.9463   -0.0000 O   0  0  0  0  0  0  0  0  0  0  0  0
    9.8580  -28.0145   -0.0000 O   0  0  0  0  0  0  0  0  0  0  0  0
    7.4165  -30.0877   -0.0000 C   0  0  0  0  0  0  0  0  0  0  0  0
    9.5868  -31.1563   -0.0000 H   0  0  0  0  0  0  0  0  0  0  0  0
   10.8629  -31.2839   -0.0000 H   0  0  0  0  0  0  0  0  0  0  0  0
    6.4904  -30.6033   -0.0000 H   0  0  0  0  0  0  0  0  0  0  0  0
    6.9009  -29.1616   -0.0000 H   0  0  0  0  0  0  0  0  0  0  0  0
    7.9321  -31.0139   -0.0000 H   0  0  0  0  0  0  0  0  0  0  0  0
  1  2  1  0  0  0  0
  2  3  2  0  0  0  0
  2  4  2  0  0  0  0
  2  5  1  1  0  0  0
  5  6  1  0  0  0  0
  6  7  2  0  0  0  0
  6  8  2  0  0  0  0
  6  9  1  1  0  0  0
  5 10  1  1  0  0  0
  5 11  1  0  0  0  0
  9 12  1  0  0  0  0
  9 13  1  0  0  0  0
  9 14  1  0  0  0  0
M  END

$$$$

Actelion Java MolfileCreator 1.0

 27 28  0  0  0  0  0  0  0  0999 V2000
    8.7713   -8.2113   -0.0000 Cl  0  0  0  0  0  0  0  0  0  0  0  0
   10.3063   -7.3159   -0.0000 C   0  0  0  0  0  0  0  0  0  0  0  0
   10.3063   -5.4966   -0.0000 C   0  0  0  0  0  0  0  0  0  0  0  0
   11.8413   -8.1828   -0.0000 C   0  0  0  0  0  0  0  0  0  0  0  0
    8.7429   -4.6012   -0.0000 N   0  0  0  0  0  0  0  0  0  0  0  0
   11.8271   -4.6012   -0.0000 C   0  0  0  0  0  0  0  0  0  0  0  0
   13.3621   -7.2732   -0.0000 C   0  0  0  0  0  0  0  0  0  0  0  0
    7.1937   -5.4824   -0.0000 C   0  0  0  0  0  0  0  0  0  0  0  0
    8.7429   -2.8104   -0.0000 C   0  0  0  0  0  0  0  0  0  0  0  0
   13.3621   -5.4682   -0.0000 C   0  0  0  0  0  0  0  0  0  0  0  0
   14.8971   -8.1544   -0.0000 N   0  0  0  0  0  0  0  0  0  0  0  0
    5.6445   -4.5870   -0.0000 C   0  0  0  0  0  0  0  0  0  0  0  0
    7.1795   -1.9008   -0.0000 C   0  0  0  0  0  0  0  0  0  0  0  0
    5.6161   -2.7962   -0.0000 O   0  0  0  0  0  0  0  0  0  0  0  0
   11.8484   -9.0711   -0.0000 H   0  0  0  0  0  0  0  0  0  0  0  0
   11.8200   -3.7200   -0.0000 H   0  0  0  0  0  0  0  0  0  0  0  0
    6.5687   -6.5650   -0.0000 H   0  0  0  0  0  0  0  0  0  0  0  0
    7.8187   -6.5650   -0.0000 H   0  0  0  0  0  0  0  0  0  0  0  0
   10.0027   -2.8234   -0.0000 H   0  0  0  0  0  0  0  0  0  0  0  0
    9.3841   -1.7259   -0.0000 H   0  0  0  0  0  0  0  0  0  0  0  0
   14.1296   -4.9992   -0.0000 H   0  0  0  0  0  0  0  0  0  0  0  0
   14.9001   -9.3934   -0.0000 H   0  0  0  0  0  0  0  0  0  0  0  0
   15.9685   -7.5323   -0.0000 H   0  0  0  0  0  0  0  0  0  0  0  0
    4.3914   -4.5977   -0.0000 H   0  0  0  0  0  0  0  0  0  0  0  0
    5.0272   -5.6775   -0.0000 H   0  0  0  0  0  0  0  0  0  0  0  0
    7.8113   -0.8064   -0.0000 H   0  0  0  0  0  0  0  0  0  0  0  0
    6.5477   -0.8064   -0.0000 H   0  0  0  0  0  0  0  0  0  0  0  0
  1  2  1  0  0  0  0
  2  3  2  0  0  0  0
  2  4  1  0  0  0  0
  3  5  1  0  0  0  0
  3  6  1  0  0  0  0
  4  7  2  0  0  0  0
  5  8  1  0  0  0  0
  5  9  1  0  0  0  0
  6 10  2  0  0  0  0
  7 11  1  0  0  0  0
  8 12  1  0  0  0  0
  9 13  1  0  0  0  0
 12 14  1  0  0  0  0
  7 10  1  0  0  0  0
 13 14  1  0  0  0  0
  4 15  1  0  0  0  0
  6 16  1  0  0  0  0
  8 17  1  1  0  0  0
  8 18  1  0  0  0  0
  9 19  1  1  0  0  0
  9 20  1  0  0  0  0
 10 21  1  0  0  0  0
 11 22  1  0  0  0  0
 11 23  1  0  0  0  0
 12 24  1  1  0  0  0
 12 25  1  0  0  0  0
 13 26  1  1  0  0  0
 13 27  1  0  0  0  0
M  END

$$$$

Actelion Java MolfileCreator 1.0

 17 17  0  0  0  0  0  0  0  0999 V2000
   -0.8840   -0.5586   -0.0000 Cl  0  0  0  0  0  0  0  0  0  0  0  0
   -2.5440   -0.0143   -0.0000 C   0  0  0  0  0  0  0  0  0  0  0  0
   -3.9592   -1.0076   -0.0000 N   0  0  0  0  0  0  0  0  0  0  0  0
   -3.1019    1.6458   -0.0000 C   0  0  0  0  0  0  0  0  0  0  0  0
   -5.3743    0.0129   -0.0000 N   0  0  0  0  0  0  0  0  0  0  0  0
   -3.9728   -2.7221   -0.0000 C   0  0  0  0  0  0  0  0  0  0  0  0
   -4.8437    1.6594   -0.0000 C   0  0  0  0  0  0  0  0  0  0  0  0
   -2.0950    3.0609   -0.0000 C   0  0  0  0  0  0  0  0  0  0  0  0
   -5.8778    3.0745   -0.0000 C   0  0  0  0  0  0  0  0  0  0  0  0
   -0.3941    2.8977   -0.0000 O   0  0  0  0  0  0  0  0  0  0  0  0
   -3.9823   -3.9223   -0.0000 H   0  0  0  0  0  0  0  0  0  0  0  0
   -5.1730   -2.7126   -0.0000 H   0  0  0  0  0  0  0  0  0  0  0  0
   -2.7727   -2.7316   -0.0000 H   0  0  0  0  0  0  0  0  0  0  0  0
   -2.4420    3.8502   -0.0000 H   0  0  0  0  0  0  0  0  0  0  0  0
   -6.6017    4.0652   -0.0000 H   0  0  0  0  0  0  0  0  0  0  0  0
   -4.8872    3.7985   -0.0000 H   0  0  0  0  0  0  0  0  0  0  0  0
   -6.8684    2.3506   -0.0000 H   0  0  0  0  0  0  0  0  0  0  0  0
  1  2  1  0  0  0  0
  2  3  1  0  0  0  0
  2  4  2  0  0  0  0
  3  5  1  0  0  0  0
  3  6  1  0  0  0  0
  4  7  1  0  0  0  0
  4  8  1  0  0  0  0
  7  9  1  0  0  0  0
  8 10  2  0  0  0  0
  5  7  2  0  0  0  0
  6 11  1  0  0  0  0
  6 12  1  0  0  0  0
  6 13  1  0  0  0  0
  8 14  1  0  0  0  0
  9 15  1  0  0  0  0
  9 16  1  0  0  0  0
  9 17  1  0  0  0  0
M  END

$$$$

Actelion Java MolfileCreator 1.0

 14 14  0  0  0  0  0  0  0  0999 V2000
    6.9973  -27.6919   -0.0000 Cl  0  0  0  0  0  0  0  0  0  0  0  0
    8.4477  -28.5302   -0.0000 C   0  0  0  0  0  0  0  0  0  0  0  0
    9.8982  -27.6653   -0.0000 C   0  0  0  0  0  0  0  0  0  0  0  0
    8.4344  -30.2069   -0.0000 C   0  0  0  0  0  0  0  0  0  0  0  0
   11.3353  -28.5036   -0.0000 C   0  0  0  0  0  0  0  0  0  0  0  0
    9.8849  -31.0319   -0.0000 C   0  0  0  0  0  0  0  0  0  0  0  0
   12.7991  -27.6386   -0.0000 C   0  0  0  0  0  0  0  0  0  0  0  0
   11.3220  -30.1803   -0.0000 C   0  0  0  0  0  0  0  0  0  0  0  0
   14.2495  -26.7870   -0.0000 N   0  0  0  0  0  0  0  0  0  0  0  0
   12.7858  -31.0053   -0.0000 O   0  0  0  0  0  0  0  0  0  0  0  0
    9.9048  -26.8136   -0.0000 H   0  0  0  0  0  0  0  0  0  0  0  0
    7.7025  -30.6327   -0.0000 H   0  0  0  0  0  0  0  0  0  0  0  0
    9.8915  -31.8702   -0.0000 H   0  0  0  0  0  0  0  0  0  0  0  0
   14.4042  -30.5536   -0.0000 H   0  0  0  0  0  0  0  0  0  0  0  0
  1  2  1  0  0  0  0
  2  3  2  0  0  0  0
  2  4  1  0  0  0  0
  3  5  1  0  0  0  0
  4  6  2  0  0  0  0
  5  7  1  0  0  0  0
  5  8  2  0  0  0  0
  7  9  3  0  0  0  0
  8 10  1  0  0  0  0
  6  8  1  0  0  0  0
  3 11  1  0  0  0  0
  4 12  1  0  0  0  0
  6 13  1  0  0  0  0
 10 14  1  0  0  0  0
M  END

$$$$

Actelion Java MolfileCreator 1.0

 19 19  0  0  0  0  0  0  0  0999 V2000
   -7.3110    0.4475   -0.0000 S   0  0  0  0  0  0  0  0  0  0  0  0
   -5.9464    1.4545   -0.0000 C   0  0  0  0  0  0  0  0  0  0  0  0
   -8.7022    1.4545   -0.0000 C   0  0  0  0  0  0  0  0  0  0  0  0
   -6.4896    3.0841   -0.0000 C   0  0  0  0  0  0  0  0  0  0  0  0
   -4.3565    0.9378   -0.0000 C   0  0  0  0  0  0  0  0  0  0  0  0
   -8.1855    3.0841   -0.0000 C   0  0  0  0  0  0  0  0  0  0  0  0
   -5.5092    4.4619   -0.0000 N   0  0  0  0  0  0  0  0  0  0  0  0
   -4.0253   -0.7051   -0.0000 O   0  0  0  0  0  0  0  0  0  0  0  0
   -3.1112    2.0772   -0.0000 O   0  0  0  0  0  0  0  0  0  0  0  0
   -6.2114    6.0253   -0.0000 C   0  0  0  0  0  0  0  0  0  0  0  0
   -5.2310    7.4032   -0.0000 O   0  0  0  0  0  0  0  0  0  0  0  0
   -7.9072    6.2108   -0.0000 C   0  0  0  0  0  0  0  0  0  0  0  0
   -9.6561    1.1431   -0.0000 H   0  0  0  0  0  0  0  0  0  0  0  0
   -8.7750    3.8989   -0.0000 H   0  0  0  0  0  0  0  0  0  0  0  0
   -4.6679    4.3692   -0.0000 H   0  0  0  0  0  0  0  0  0  0  0  0
   -3.0362    3.7635   -0.0000 H   0  0  0  0  0  0  0  0  0  0  0  0
   -9.0943    6.3406   -0.0000 H   0  0  0  0  0  0  0  0  0  0  0  0
   -7.7774    7.3979   -0.0000 H   0  0  0  0  0  0  0  0  0  0  0  0
   -8.0371    5.0237   -0.0000 H   0  0  0  0  0  0  0  0  0  0  0  0
  1  2  1  0  0  0  0
  1  3  1  0  0  0  0
  2  4  2  0  0  0  0
  2  5  1  0  0  0  0
  3  6  2  0  0  0  0
  4  7  1  0  0  0  0
  5  8  2  0  0  0  0
  5  9  1  0  0  0  0
  7 10  1  0  0  0  0
 10 11  2  0  0  0  0
 10 12  1  0  0  0  0
  4  6  1  0  0  0  0
  3 13  1  0  0  0  0
  6 14  1  0  0  0  0
  7 15  1  0  0  0  0
  9 16  1  0  0  0  0
 12 17  1  0  0  0  0
 12 18  1  0  0  0  0
 12 19  1  0  0  0  0
M  END

$$$$

Actelion Java MolfileCreator 1.0

 16 16  0  0  0  0  0  0  0  0999 V2000
   -5.8047   -2.9589   -0.0000 Br  0  0  0  0  0  0  0  0  0  0  0  0
   -4.8487   -4.2767   -0.0000 C   0  0  0  0  0  0  0  0  0  0  0  0
   -3.2208   -4.2638   -0.0000 C   0  0  0  0  0  0  0  0  0  0  0  0
   -5.3784   -5.8271   -0.0000 C   0  0  0  0  0  0  0  0  0  0  0  0
   -2.2647   -2.9202   -0.0000 O   0  0  0  0  0  0  0  0  0  0  0  0
   -2.7169   -5.8142   -0.0000 C   0  0  0  0  0  0  0  0  0  0  0  0
   -4.0606   -6.7702   -0.0000 S   0  0  0  0  0  0  0  0  0  0  0  0
   -1.1666   -6.3051   -0.0000 C   0  0  0  0  0  0  0  0  0  0  0  0
   -0.8436   -7.8943   -0.0000 O   0  0  0  0  0  0  0  0  0  0  0  0
    0.0479   -5.1940   -0.0000 O   0  0  0  0  0  0  0  0  0  0  0  0
    1.5983   -5.6850   -0.0000 C   0  0  0  0  0  0  0  0  0  0  0  0
   -6.3022   -6.1307   -0.0000 H   0  0  0  0  0  0  0  0  0  0  0  0
   -2.5388   -1.2940   -0.0000 H   0  0  0  0  0  0  0  0  0  0  0  0
    2.6835   -6.0287   -0.0000 H   0  0  0  0  0  0  0  0  0  0  0  0
    1.2546   -6.7702   -0.0000 H   0  0  0  0  0  0  0  0  0  0  0  0
    1.9419   -4.5997   -0.0000 H   0  0  0  0  0  0  0  0  0  0  0  0
  1  2  1  0  0  0  0
  2  3  1  0  0  0  0
  2  4  2  0  0  0  0
  3  5  1  0  0  0  0
  3  6  2  0  0  0  0
  4  7  1  0  0  0  0
  6  8  1  0  0  0  0
  8  9  2  0  0  0  0
  8 10  1  0  0  0  0
 10 11  1  0  0  0  0
  6  7  1  0  0  0  0
  4 12  1  0  0  0  0
  5 13  1  0  0  0  0
 11 14  1  0  0  0  0
 11 15  1  0  0  0  0
 11 16  1  0  0  0  0
M  END

$$$$

Actelion Java MolfileCreator 1.0

 15 15  0  0  0  0  0  0  0  0999 V2000
   -4.8314    2.4034   -0.0000 F   0  0  0  0  0  0  0  0  0  0  0  0
   -5.5416    0.8624   -0.0000 C   0  0  0  0  0  0  0  0  0  0  0  0
   -7.2433    0.7017   -0.0000 F   0  0  0  0  0  0  0  0  0  0  0  0
   -3.9604    1.4788   -0.0000 F   0  0  0  0  0  0  0  0  0  0  0  0
   -4.5500   -0.5043   -0.0000 C   0  0  0  0  0  0  0  0  0  0  0  0
   -5.0994   -2.1123   -0.0000 N   0  0  0  0  0  0  0  0  0  0  0  0
   -2.8616   -0.4909   -0.0000 C   0  0  0  0  0  0  0  0  0  0  0  0
   -3.7326   -3.0904   -0.0000 N   0  0  0  0  0  0  0  0  0  0  0  0
   -2.3391   -2.0989   -0.0000 C   0  0  0  0  0  0  0  0  0  0  0  0
   -3.7460   -4.7788   -0.0000 C   0  0  0  0  0  0  0  0  0  0  0  0
   -2.2788    0.3198   -0.0000 H   0  0  0  0  0  0  0  0  0  0  0  0
   -1.3810   -2.4070   -0.0000 H   0  0  0  0  0  0  0  0  0  0  0  0
   -3.7554   -5.9606   -0.0000 H   0  0  0  0  0  0  0  0  0  0  0  0
   -4.9279   -4.7694   -0.0000 H   0  0  0  0  0  0  0  0  0  0  0  0
   -2.5642   -4.7882   -0.0000 H   0  0  0  0  0  0  0  0  0  0  0  0
  1  2  1  0  0  0  0
  2  3  1  0  0  0  0
  2  4  1  0  0  0  0
  2  5  1  0  0  0  0
  5  6  2  0  0  0  0
  5  7  1  0  0  0  0
  6  8  1  0  0  0  0
  7  9  2  0  0  0  0
  8 10  1  0  0  0  0
  8  9  1  0  0  0  0
  7 11  1  0  0  0  0
  9 12  1  0  0  0  0
 10 13  1  0  0  0  0
 10 14  1  0  0  0  0
 10 15  1  0  0  0  0
M  END

$$$$

Actelion Java MolfileCreator 1.0

 27 28  0  0  0  0  0  0  0  0999 V2000
    3.0455    2.7698   -0.0000 O   0  0  0  0  0  0  0  0  0  0  0  0
    1.8035    3.4768   -0.0000 C   0  0  0  0  0  0  0  0  0  0  0  0
    0.5807    2.7889   -0.0000 C   0  0  0  0  0  0  0  0  0  0  0  0
   -1.8651    2.8081   -0.0000 C   0  0  0  0  0  0  0  0  0  0  0  0
    0.5616    1.3941   -0.0000 C   0  0  0  0  0  0  0  0  0  0  0  0
   -1.8842    1.4132   -0.0000 N   0  0  0  0  0  0  0  0  0  0  0  0
   -3.1070    3.5341   -0.0000 C   0  0  0  0  0  0  0  0  0  0  0  0
   -0.6613    0.7062   -0.0000 N   0  0  0  0  0  0  0  0  0  0  0  0
    1.7462    0.7062   -0.0000 C   0  0  0  0  0  0  0  0  0  0  0  0
   -0.6613   -0.6695   -0.0000 C   0  0  0  0  0  0  0  0  0  0  0  0
   -1.9033   -1.3574   -0.0000 C   0  0  0  0  0  0  0  0  0  0  0  0
    0.5233   -1.3574   -0.0000 C   0  0  0  0  0  0  0  0  0  0  0  0
   -1.9224   -2.7331   -0.0000 C   0  0  0  0  0  0  0  0  0  0  0  0
    0.5042   -2.7331   -0.0000 C   0  0  0  0  0  0  0  0  0  0  0  0
   -0.7186   -3.4209   -0.0000 C   0  0  0  0  0  0  0  0  0  0  0  0
    1.7940    4.1742   -0.0000 H   0  0  0  0  0  0  0  0  0  0  0  0
   -3.9764    4.0424   -0.0000 H   0  0  0  0  0  0  0  0  0  0  0  0
   -2.5988    4.4035   -0.0000 H   0  0  0  0  0  0  0  0  0  0  0  0
   -3.6153    2.6647   -0.0000 H   0  0  0  0  0  0  0  0  0  0  0  0
    2.5755    0.2247   -0.0000 H   0  0  0  0  0  0  0  0  0  0  0  0
    1.2647   -0.1230   -0.0000 H   0  0  0  0  0  0  0  0  0  0  0  0
    2.2277    1.5355   -0.0000 H   0  0  0  0  0  0  0  0  0  0  0  0
   -2.5147   -1.0134   -0.0000 H   0  0  0  0  0  0  0  0  0  0  0  0
    1.1252   -1.0134   -0.0000 H   0  0  0  0  0  0  0  0  0  0  0  0
   -2.5338   -3.0770   -0.0000 H   0  0  0  0  0  0  0  0  0  0  0  0
    1.1061   -3.0770   -0.0000 H   0  0  0  0  0  0  0  0  0  0  0  0
   -0.7282   -4.1088   -0.0000 H   0  0  0  0  0  0  0  0  0  0  0  0
  1  2  2  0  0  0  0
  2  3  1  0  0  0  0
  3  4  1  0  0  0  0
  3  5  2  0  0  0  0
  4  6  2  0  0  0  0
  4  7  1  0  0  0  0
  5  8  1  0  0  0  0
  5  9  1  0  0  0  0
  8 10  1  0  0  0  0
 10 11  2  0  0  0  0
 10 12  1  0  0  0  0
 11 13  1  0  0  0  0
 12 14  2  0  0  0  0
 13 15  2  0  0  0  0
  6  8  1  0  0  0  0
 14 15  1  0  0  0  0
  2 16  1  0  0  0  0
  7 17  1  0  0  0  0
  7 18  1  0  0  0  0
  7 19  1  0  0  0  0
  9 20  1  0  0  0  0
  9 21  1  0  0  0  0
  9 22  1  0  0  0  0
 11 23  1  0  0  0  0
 12 24  1  0  0  0  0
 13 25  1  0  0  0  0
 14 26  1  0  0  0  0
 15 27  1  0  0  0  0
M  END

$$$$

Actelion Java MolfileCreator 1.0

 13 13  0  0  0  0  0  0  0  0999 V2000
   -3.2990   -3.0834   -0.0000 O   0  0  0  0  0  0  0  0  0  0  0  0
   -4.7336   -2.0437   -0.0000 N   0  0  0  0  0  0  0  0  0  0  0  0
   -1.8907   -2.0437   -0.0000 C   0  0  0  0  0  0  0  0  0  0  0  0
   -4.2071   -0.3590   -0.0000 C   0  0  0  0  0  0  0  0  0  0  0  0
   -0.2454   -2.5701   -0.0000 N   0  0  0  0  0  0  0  0  0  0  0  0
   -2.4434   -0.3590   -0.0000 C   0  0  0  0  0  0  0  0  0  0  0  0
   -5.2469    1.0757   -0.0000 C   0  0  0  0  0  0  0  0  0  0  0  0
    0.0112   -3.7518   -0.0000 H   0  0  0  0  0  0  0  0  0  0  0  0
    0.6496   -1.7570   -0.0000 H   0  0  0  0  0  0  0  0  0  0  0  0
   -1.8380    0.4834   -0.0000 H   0  0  0  0  0  0  0  0  0  0  0  0
   -5.9748    2.0799   -0.0000 H   0  0  0  0  0  0  0  0  0  0  0  0
   -4.2427    1.8035   -0.0000 H   0  0  0  0  0  0  0  0  0  0  0  0
   -6.2512    0.3478   -0.0000 H   0  0  0  0  0  0  0  0  0  0  0  0
  1  2  1  0  0  0  0
  1  3  1  0  0  0  0
  2  4  2  0  0  0  0
  3  5  1  0  0  0  0
  3  6  2  0  0  0  0
  4  7  1  0  0  0  0
  4  6  1  0  0  0  0
  5  8  1  0  0  0  0
  5  9  1  0  0  0  0
  6 10  1  0  0  0  0
  7 11  1  0  0  0  0
  7 12  1  0  0  0  0
  7 13  1  0  0  0  0
M  END

$$$$

Actelion Java MolfileCreator 1.0

 16 16  0  0  0  0  0  0  0  0999 V2000
   -5.9984   -2.6729   -0.0000 Cl  0  0  0  0  0  0  0  0  0  0  0  0
   -4.4545   -2.1583   -0.0000 C   0  0  0  0  0  0  0  0  0  0  0  0
   -3.1422   -3.0975   -0.0000 S   0  0  0  0  0  0  0  0  0  0  0  0
   -3.9527   -0.5887   -0.0000 C   0  0  0  0  0  0  0  0  0  0  0  0
   -1.8299   -2.1326   -0.0000 C   0  0  0  0  0  0  0  0  0  0  0  0
   -4.9305    0.7494   -0.0000 O   0  0  0  0  0  0  0  0  0  0  0  0
   -2.3316   -0.5758   -0.0000 C   0  0  0  0  0  0  0  0  0  0  0  0
   -6.5645    0.5950   -0.0000 C   0  0  0  0  0  0  0  0  0  0  0  0
   -1.3796    0.7622   -0.0000 C   0  0  0  0  0  0  0  0  0  0  0  0
   -2.0615    2.2676   -0.0000 O   0  0  0  0  0  0  0  0  0  0  0  0
    0.2287    0.6079   -0.0000 O   0  0  0  0  0  0  0  0  0  0  0  0
   -0.9228   -2.4285   -0.0000 H   0  0  0  0  0  0  0  0  0  0  0  0
   -7.7083    0.4869   -0.0000 H   0  0  0  0  0  0  0  0  0  0  0  0
   -6.6726    1.7388   -0.0000 H   0  0  0  0  0  0  0  0  0  0  0  0
   -6.4564   -0.5488   -0.0000 H   0  0  0  0  0  0  0  0  0  0  0  0
    1.4750    1.6359   -0.0000 H   0  0  0  0  0  0  0  0  0  0  0  0
  1  2  1  0  0  0  0
  2  3  1  0  0  0  0
  2  4  2  0  0  0  0
  3  5  1  0  0  0  0
  4  6  1  0  0  0  0
  4  7  1  0  0  0  0
  6  8  1  0  0  0  0
  7  9  1  0  0  0  0
  9 10  2  0  0  0  0
  9 11  1  0  0  0  0
  5  7  2  0  0  0  0
  5 12  1  0  0  0  0
  8 13  1  0  0  0  0
  8 14  1  0  0  0  0
  8 15  1  0  0  0  0
 11 16  1  0  0  0  0
M  END

$$$$

Actelion Java MolfileCreator 1.0

 26 26  0  0  0  0  0  0  0  0999 V2000
   -2.1575   -0.4160   -0.0000 S   0  0  0  0  0  0  0  0  0  0  0  0
   -0.7355    0.6332   -0.0000 C   0  0  0  0  0  0  0  0  0  0  0  0
   -3.6070    0.6332   -0.0000 C   0  0  0  0  0  0  0  0  0  0  0  0
    0.9211    0.0948   -0.0000 N   0  0  0  0  0  0  0  0  0  0  0  0
   -1.3016    2.3313   -0.0000 C   0  0  0  0  0  0  0  0  0  0  0  0
   -3.0686    2.3313   -0.0000 C   0  0  0  0  0  0  0  0  0  0  0  0
   -5.2912    0.0948   -0.0000 C   0  0  0  0  0  0  0  0  0  0  0  0
   -0.2800    3.7670   -0.0000 C   0  0  0  0  0  0  0  0  0  0  0  0
   -4.1178    3.7670   -0.0000 C   0  0  0  0  0  0  0  0  0  0  0  0
   -1.0116    5.3960   -0.0000 O   0  0  0  0  0  0  0  0  0  0  0  0
    1.4595    3.6014   -0.0000 O   0  0  0  0  0  0  0  0  0  0  0  0
    2.4811    5.0371   -0.0000 C   0  0  0  0  0  0  0  0  0  0  0  0
    4.2205    4.8714   -0.0000 C   0  0  0  0  0  0  0  0  0  0  0  0
    1.1745   -1.0979   -0.0000 H   0  0  0  0  0  0  0  0  0  0  0  0
    1.8273    0.9107   -0.0000 H   0  0  0  0  0  0  0  0  0  0  0  0
   -6.4702   -0.2820   -0.0000 H   0  0  0  0  0  0  0  0  0  0  0  0
   -5.6681    1.2738   -0.0000 H   0  0  0  0  0  0  0  0  0  0  0  0
   -4.9144   -1.0841   -0.0000 H   0  0  0  0  0  0  0  0  0  0  0  0
   -4.8522    4.7720   -0.0000 H   0  0  0  0  0  0  0  0  0  0  0  0
   -3.1128    4.5015   -0.0000 H   0  0  0  0  0  0  0  0  0  0  0  0
   -5.1228    3.0326   -0.0000 H   0  0  0  0  0  0  0  0  0  0  0  0
    2.6064    6.2590   -0.0000 H   0  0  0  0  0  0  0  0  0  0  0  0
    1.4855    5.7565   -0.0000 H   0  0  0  0  0  0  0  0  0  0  0  0
    5.4381    4.7555   -0.0000 H   0  0  0  0  0  0  0  0  0  0  0  0
    4.1046    3.6538   -0.0000 H   0  0  0  0  0  0  0  0  0  0  0  0
    4.3365    6.0891   -0.0000 H   0  0  0  0  0  0  0  0  0  0  0  0
  1  2  1  0  0  0  0
  1  3  1  0  0  0  0
  2  4  1  0  0  0  0
  2  5  2  0  0  0  0
  3  6  2  0  0  0  0
  3  7  1  0  0  0  0
  5  8  1  0  0  0  0
  6  9  1  0  0  0  0
  8 10  2  0  0  0  0
  8 11  1  0  0  0  0
 11 12  1  0  0  0  0
 12 13  1  0  0  0  0
  5  6  1  0  0  0  0
  4 14  1  0  0  0  0
  4 15  1  0  0  0  0
  7 16  1  0  0  0  0
  7 17  1  0  0  0  0
  7 18  1  0  0  0  0
  9 19  1  0  0  0  0
  9 20  1  0  0  0  0
  9 21  1  0  0  0  0
 12 22  1  1  0  0  0
 12 23  1  0  0  0  0
 13 24  1  0  0  0  0
 13 25  1  0  0  0  0
 13 26  1  0  0  0  0
M  END

$$$$

Actelion Java MolfileCreator 1.0

 20 20  0  0  0  0  0  0  0  0999 V2000
   11.8462   -1.7588   -0.0000 Cl  0  0  0  0  0  0  0  0  0  0  0  0
   11.8462   -3.5116   -0.0000 C   0  0  0  0  0  0  0  0  0  0  0  0
   10.2897   -4.3810   -0.0000 C   0  0  0  0  0  0  0  0  0  0  0  0
    8.7472   -3.4836   -0.0000 O   0  0  0  0  0  0  0  0  0  0  0  0
   10.2757   -6.1479   -0.0000 N   0  0  0  0  0  0  0  0  0  0  0  0
   11.7901   -7.0173   -0.0000 C   0  0  0  0  0  0  0  0  0  0  0  0
    8.7192   -7.0173   -0.0000 C   0  0  0  0  0  0  0  0  0  0  0  0
   11.7621   -8.7701   -0.0000 C   0  0  0  0  0  0  0  0  0  0  0  0
    8.7052   -8.7841   -0.0000 C   0  0  0  0  0  0  0  0  0  0  0  0
   10.2196   -9.6535   -0.0000 O   0  0  0  0  0  0  0  0  0  0  0  0
   12.4729   -4.5787   -0.0000 H   0  0  0  0  0  0  0  0  0  0  0  0
   13.0837   -3.5025   -0.0000 H   0  0  0  0  0  0  0  0  0  0  0  0
   13.0149   -7.0215   -0.0000 H   0  0  0  0  0  0  0  0  0  0  0  0
   12.4062   -5.9587   -0.0000 H   0  0  0  0  0  0  0  0  0  0  0  0
    8.1016   -5.9392   -0.0000 H   0  0  0  0  0  0  0  0  0  0  0  0
    7.4768   -7.0131   -0.0000 H   0  0  0  0  0  0  0  0  0  0  0  0
   12.3826   -9.8387   -0.0000 H   0  0  0  0  0  0  0  0  0  0  0  0
   12.9978   -8.7670   -0.0000 H   0  0  0  0  0  0  0  0  0  0  0  0
    7.4756   -8.7931   -0.0000 H   0  0  0  0  0  0  0  0  0  0  0  0
    8.0982   -9.8535   -0.0000 H   0  0  0  0  0  0  0  0  0  0  0  0
  1  2  1  0  0  0  0
  2  3  1  0  0  0  0
  3  4  2  0  0  0  0
  3  5  1  0  0  0  0
  5  6  1  0  0  0  0
  5  7  1  0  0  0  0
  6  8  1  0  0  0  0
  7  9  1  0  0  0  0
  8 10  1  0  0  0  0
  9 10  1  0  0  0  0
  2 11  1  1  0  0  0
  2 12  1  0  0  0  0
  6 13  1  1  0  0  0
  6 14  1  0  0  0  0
  7 15  1  1  0  0  0
  7 16  1  0  0  0  0
  8 17  1  1  0  0  0
  8 18  1  0  0  0  0
  9 19  1  1  0  0  0
  9 20  1  0  0  0  0
M  END

$$$$

Actelion Java MolfileCreator 1.0

 14 14  0  0  0  0  0  0  0  0999 V2000
   13.3065   -2.5096   -0.0000 Br  0  0  0  0  0  0  0  0  0  0  0  0
   12.2873   -3.8775   -0.0000 C   0  0  0  0  0  0  0  0  0  0  0  0
   12.8103   -5.4868   -0.0000 C   0  0  0  0  0  0  0  0  0  0  0  0
   10.5708   -3.8641   -0.0000 C   0  0  0  0  0  0  0  0  0  0  0  0
   11.4156   -6.4657   -0.0000 S   0  0  0  0  0  0  0  0  0  0  0  0
   10.0209   -5.4734   -0.0000 C   0  0  0  0  0  0  0  0  0  0  0  0
    8.3849   -5.9830   -0.0000 C   0  0  0  0  0  0  0  0  0  0  0  0
    8.0228   -7.6325   -0.0000 O   0  0  0  0  0  0  0  0  0  0  0  0
    7.0974   -4.8297   -0.0000 C   0  0  0  0  0  0  0  0  0  0  0  0
   13.7692   -5.8019   -0.0000 H   0  0  0  0  0  0  0  0  0  0  0  0
    9.9874   -3.0528   -0.0000 H   0  0  0  0  0  0  0  0  0  0  0  0
    6.1963   -4.0223   -0.0000 H   0  0  0  0  0  0  0  0  0  0  0  0
    7.9048   -3.9285   -0.0000 H   0  0  0  0  0  0  0  0  0  0  0  0
    6.2901   -5.7308   -0.0000 H   0  0  0  0  0  0  0  0  0  0  0  0
  1  2  1  0  0  0  0
  2  3  2  0  0  0  0
  2  4  1  0  0  0  0
  3  5  1  0  0  0  0
  4  6  2  0  0  0  0
  6  7  1  0  0  0  0
  7  8  2  0  0  0  0
  7  9  1  0  0  0  0
  5  6  1  0  0  0  0
  3 10  1  0  0  0  0
  4 11  1  0  0  0  0
  9 12  1  0  0  0  0
  9 13  1  0  0  0  0
  9 14  1  0  0  0  0
M  END

$$$$

Actelion Java MolfileCreator 1.0

 27 27  0  0  0  0  0  0  0  0999 V2000
   37.8396    5.8648   -0.0000 O   0  0  0  0  0  0  0  0  0  0  0  0
   37.8249    4.0229   -0.0000 C   0  0  0  0  0  0  0  0  0  0  0  0
   36.2040    3.1093   -0.0000 N   0  0  0  0  0  0  0  0  0  0  0  0
   39.4163    3.1240   -0.0000 C   0  0  0  0  0  0  0  0  0  0  0  0
   36.2040    1.2674   -0.0000 C   0  0  0  0  0  0  0  0  0  0  0  0
   39.4163    1.2821   -0.0000 C   0  0  0  0  0  0  0  0  0  0  0  0
   41.0077    4.0671   -0.0000 C   0  0  0  0  0  0  0  0  0  0  0  0
   41.1845    2.3873   -0.0000 C   0  0  0  0  0  0  0  0  0  0  0  0
   37.7954    0.3538   -0.0000 C   0  0  0  0  0  0  0  0  0  0  0  0
   34.5831    0.3391   -0.0000 C   0  0  0  0  0  0  0  0  0  0  0  0
   37.7807   -1.5028   -0.0000 C   0  0  0  0  0  0  0  0  0  0  0  0
   34.5684   -1.5028   -0.0000 C   0  0  0  0  0  0  0  0  0  0  0  0
   36.1598   -2.4164   -0.0000 N   0  0  0  0  0  0  0  0  0  0  0  0
   35.3936    3.5734   -0.0000 H   0  0  0  0  0  0  0  0  0  0  0  0
   39.4163   -0.0072   -0.0000 H   0  0  0  0  0  0  0  0  0  0  0  0
   38.1269    1.2821   -0.0000 H   0  0  0  0  0  0  0  0  0  0  0  0
   40.7056    1.2821   -0.0000 H   0  0  0  0  0  0  0  0  0  0  0  0
   42.1217    4.7272   -0.0000 H   0  0  0  0  0  0  0  0  0  0  0  0
   41.6678    2.9531   -0.0000 H   0  0  0  0  0  0  0  0  0  0  0  0
   40.3475    5.1811   -0.0000 H   0  0  0  0  0  0  0  0  0  0  0  0
   42.4223    1.8715   -0.0000 H   0  0  0  0  0  0  0  0  0  0  0  0
   40.6688    1.1495   -0.0000 H   0  0  0  0  0  0  0  0  0  0  0  0
   41.7002    3.6250   -0.0000 H   0  0  0  0  0  0  0  0  0  0  0  0
   38.5985    0.8253   -0.0000 H   0  0  0  0  0  0  0  0  0  0  0  0
   33.7800    0.7958   -0.0000 H   0  0  0  0  0  0  0  0  0  0  0  0
   38.5837   -1.9744   -0.0000 H   0  0  0  0  0  0  0  0  0  0  0  0
   33.7653   -1.9670   -0.0000 H   0  0  0  0  0  0  0  0  0  0  0  0
  1  2  2  0  0  0  0
  2  3  1  0  0  0  0
  2  4  1  0  0  0  0
  3  5  1  0  0  0  0
  4  6  1  0  0  0  0
  4  7  1  0  0  0  0
  4  8  1  0  0  0  0
  5  9  2  0  0  0  0
  5 10  1  0  0  0  0
  9 11  1  0  0  0  0
 10 12  2  0  0  0  0
 11 13  2  0  0  0  0
 12 13  1  0  0  0  0
  3 14  1  0  0  0  0
  6 15  1  0  0  0  0
  6 16  1  0  0  0  0
  6 17  1  0  0  0  0
  7 18  1  0  0  0  0
  7 19  1  0  0  0  0
  7 20  1  0  0  0  0
  8 21  1  0  0  0  0
  8 22  1  0  0  0  0
  8 23  1  0  0  0  0
  9 24  1  0  0  0  0
 10 25  1  0  0  0  0
 11 26  1  0  0  0  0
 12 27  1  0  0  0  0
M  END

$$$$

Actelion Java MolfileCreator 1.0

 28 29  0  0  0  0  0  0  0  0999 V2000
   13.8375    0.5395   -0.0000 O   0  0  0  0  0  0  0  0  0  0  0  0
   11.9768    0.7430   -0.0000 C   0  0  0  0  0  0  0  0  0  0  0  0
   10.8720   -0.7398   -0.0000 C   0  0  0  0  0  0  0  0  0  0  0  0
   11.4099   -2.4261   -0.0000 C   0  0  0  0  0  0  0  0  0  0  0  0
    9.0694   -0.7253   -0.0000 C   0  0  0  0  0  0  0  0  0  0  0  0
    9.9562   -3.4582   -0.0000 N   0  0  0  0  0  0  0  0  0  0  0  0
   13.1543   -2.9785   -0.0000 C   0  0  0  0  0  0  0  0  0  0  0  0
    8.5025   -2.4115   -0.0000 N   0  0  0  0  0  0  0  0  0  0  0  0
    9.9416   -5.2317   -0.0000 C   0  0  0  0  0  0  0  0  0  0  0  0
    8.3717   -6.1184   -0.0000 C   0  0  0  0  0  0  0  0  0  0  0  0
   11.4680   -6.1184   -0.0000 C   0  0  0  0  0  0  0  0  0  0  0  0
    8.3571   -7.8919   -0.0000 C   0  0  0  0  0  0  0  0  0  0  0  0
   11.4535   -7.8629   -0.0000 C   0  0  0  0  0  0  0  0  0  0  0  0
    9.8835   -8.7642   -0.0000 C   0  0  0  0  0  0  0  0  0  0  0  0
    9.8690  -10.5377   -0.0000 O   0  0  0  0  0  0  0  0  0  0  0  0
   11.3953  -11.4099   -0.0000 C   0  0  0  0  0  0  0  0  0  0  0  0
   11.5988    1.5861   -0.0000 H   0  0  0  0  0  0  0  0  0  0  0  0
    8.4516    0.1252   -0.0000 H   0  0  0  0  0  0  0  0  0  0  0  0
   14.3754   -3.3652   -0.0000 H   0  0  0  0  0  0  0  0  0  0  0  0
   12.7676   -4.1996   -0.0000 H   0  0  0  0  0  0  0  0  0  0  0  0
   13.5410   -1.7574   -0.0000 H   0  0  0  0  0  0  0  0  0  0  0  0
    7.5939   -5.6751   -0.0000 H   0  0  0  0  0  0  0  0  0  0  0  0
   12.2385   -5.6896   -0.0000 H   0  0  0  0  0  0  0  0  0  0  0  0
    7.5867   -8.3426   -0.0000 H   0  0  0  0  0  0  0  0  0  0  0  0
   12.2312   -8.2844   -0.0000 H   0  0  0  0  0  0  0  0  0  0  0  0
   12.4638  -12.0204   -0.0000 H   0  0  0  0  0  0  0  0  0  0  0  0
   10.7848  -12.4783   -0.0000 H   0  0  0  0  0  0  0  0  0  0  0  0
   12.0059  -10.3414   -0.0000 H   0  0  0  0  0  0  0  0  0  0  0  0
  1  2  2  0  0  0  0
  2  3  1  0  0  0  0
  3  4  2  0  0  0  0
  3  5  1  0  0  0  0
  4  6  1  0  0  0  0
  4  7  1  0  0  0  0
  5  8  2  0  0  0  0
  6  9  1  0  0  0  0
  9 10  2  0  0  0  0
  9 11  1  0  0  0  0
 10 12  1  0  0  0  0
 11 13  2  0  0  0  0
 12 14  2  0  0  0  0
 14 15  1  0  0  0  0
 15 16  1  0  0  0  0
  6  8  1  0  0  0  0
 13 14  1  0  0  0  0
  2 17  1  0  0  0  0
  5 18  1  0  0  0  0
  7 19  1  0  0  0  0
  7 20  1  0  0  0  0
  7 21  1  0  0  0  0
 10 22  1  0  0  0  0
 11 23  1  0  0  0  0
 12 24  1  0  0  0  0
 13 25  1  0  0  0  0
 16 26  1  0  0  0  0
 16 27  1  0  0  0  0
 16 28  1  0  0  0  0
M  END

$$$$

Actelion Java MolfileCreator 1.0

 24 25  0  0  0  0  0  0  0  0999 V2000
   -3.7780   -8.9682   -0.0000 F   0  0  0  0  0  0  0  0  0  0  0  0
   -3.7923   -7.2229   -0.0000 C   0  0  0  0  0  0  0  0  0  0  0  0
   -5.3230   -6.3360   -0.0000 C   0  0  0  0  0  0  0  0  0  0  0  0
   -2.2759   -6.3074   -0.0000 C   0  0  0  0  0  0  0  0  0  0  0  0
   -5.3373   -4.5765   -0.0000 C   0  0  0  0  0  0  0  0  0  0  0  0
   -2.2902   -4.5621   -0.0000 C   0  0  0  0  0  0  0  0  0  0  0  0
   -3.8209   -3.6895   -0.0000 C   0  0  0  0  0  0  0  0  0  0  0  0
   -3.8352   -1.9300   -0.0000 N   0  0  0  0  0  0  0  0  0  0  0  0
   -5.2657   -0.8857   -0.0000 N   0  0  0  0  0  0  0  0  0  0  0  0
   -2.4476   -0.8857   -0.0000 C   0  0  0  0  0  0  0  0  0  0  0  0
   -4.7365    0.7881   -0.0000 C   0  0  0  0  0  0  0  0  0  0  0  0
   -3.0055    0.7881   -0.0000 C   0  0  0  0  0  0  0  0  0  0  0  0
   -0.7310   -1.4436   -0.0000 C   0  0  0  0  0  0  0  0  0  0  0  0
   -1.9469    2.2758   -0.0000 C   0  0  0  0  0  0  0  0  0  0  0  0
   -0.1444    2.1041   -0.0000 O   0  0  0  0  0  0  0  0  0  0  0  0
   -6.0812   -6.7723   -0.0000 H   0  0  0  0  0  0  0  0  0  0  0  0
   -1.5106   -6.7223   -0.0000 H   0  0  0  0  0  0  0  0  0  0  0  0
   -6.1026   -4.1401   -0.0000 H   0  0  0  0  0  0  0  0  0  0  0  0
   -1.5321   -4.1258   -0.0000 H   0  0  0  0  0  0  0  0  0  0  0  0
   -5.3373    1.6249   -0.0000 H   0  0  0  0  0  0  0  0  0  0  0  0
    0.4707   -1.8341   -0.0000 H   0  0  0  0  0  0  0  0  0  0  0  0
   -1.1215   -2.6452   -0.0000 H   0  0  0  0  0  0  0  0  0  0  0  0
   -0.3404   -0.2419   -0.0000 H   0  0  0  0  0  0  0  0  0  0  0  0
   -2.3188    3.1055   -0.0000 H   0  0  0  0  0  0  0  0  0  0  0  0
  1  2  1  0  0  0  0
  2  3  2  0  0  0  0
  2  4  1  0  0  0  0
  3  5  1  0  0  0  0
  4  6  2  0  0  0  0
  5  7  2  0  0  0  0
  7  8  1  0  0  0  0
  8  9  1  0  0  0  0
  8 10  1  0  0  0  0
  9 11  2  0  0  0  0
 10 12  2  0  0  0  0
 10 13  1  0  0  0  0
 12 14  1  0  0  0  0
 14 15  2  0  0  0  0
  6  7  1  0  0  0  0
 11 12  1  0  0  0  0
  3 16  1  0  0  0  0
  4 17  1  0  0  0  0
  5 18  1  0  0  0  0
  6 19  1  0  0  0  0
 11 20  1  0  0  0  0
 13 21  1  0  0  0  0
 13 22  1  0  0  0  0
 13 23  1  0  0  0  0
 14 24  1  0  0  0  0
M  END

$$$$

Actelion Java MolfileCreator 1.0

 16 16  0  0  0  0  0  0  0  0999 V2000
   12.4840   -2.6972   -0.0000 I   0  0  0  0  0  0  0  0  0  0  0  0
   13.9096   -1.8601   -0.0000 C   0  0  0  0  0  0  0  0  0  0  0  0
   13.8965   -0.1859   -0.0000 C   0  0  0  0  0  0  0  0  0  0  0  0
   15.3484   -2.6841   -0.0000 C   0  0  0  0  0  0  0  0  0  0  0  0
   12.4578    0.6512   -0.0000 O   0  0  0  0  0  0  0  0  0  0  0  0
   15.3353    0.6512   -0.0000 C   0  0  0  0  0  0  0  0  0  0  0  0
   16.7478   -1.8470   -0.0000 C   0  0  0  0  0  0  0  0  0  0  0  0
   16.7348   -0.1728   -0.0000 C   0  0  0  0  0  0  0  0  0  0  0  0
   18.1735    0.6643   -0.0000 C   0  0  0  0  0  0  0  0  0  0  0  0
   18.1604    2.3384   -0.0000 O   0  0  0  0  0  0  0  0  0  0  0  0
   19.5861   -0.1597   -0.0000 O   0  0  0  0  0  0  0  0  0  0  0  0
   15.3680   -3.5146   -0.0000 H   0  0  0  0  0  0  0  0  0  0  0  0
   10.8486    0.2257   -0.0000 H   0  0  0  0  0  0  0  0  0  0  0  0
   15.3549    1.4817   -0.0000 H   0  0  0  0  0  0  0  0  0  0  0  0
   17.4541   -2.2655   -0.0000 H   0  0  0  0  0  0  0  0  0  0  0  0
   21.1676    0.2564   -0.0000 H   0  0  0  0  0  0  0  0  0  0  0  0
  1  2  1  0  0  0  0
  2  3  2  0  0  0  0
  2  4  1  0  0  0  0
  3  5  1  0  0  0  0
  3  6  1  0  0  0  0
  4  7  2  0  0  0  0
  6  8  2  0  0  0  0
  8  9  1  0  0  0  0
  9 10  2  0  0  0  0
  9 11  1  0  0  0  0
  7  8  1  0  0  0  0
  4 12  1  0  0  0  0
  5 13  1  0  0  0  0
  6 14  1  0  0  0  0
  7 15  1  0  0  0  0
 11 16  1  0  0  0  0
M  END

$$$$

Actelion Java MolfileCreator 1.0

 21 22  0  0  0  0  0  0  0  0999 V2000
   -3.9605   -4.2218   -0.0000 Cl  0  0  0  0  0  0  0  0  0  0  0  0
   -2.8444   -5.4708   -0.0000 C   0  0  0  0  0  0  0  0  0  0  0  0
   -1.1969   -5.1120   -0.0000 C   0  0  0  0  0  0  0  0  0  0  0  0
   -3.3759   -7.0784   -0.0000 C   0  0  0  0  0  0  0  0  0  0  0  0
   -0.0808   -6.3610   -0.0000 C   0  0  0  0  0  0  0  0  0  0  0  0
   -2.2598   -8.3141   -0.0000 C   0  0  0  0  0  0  0  0  0  0  0  0
   -0.6256   -7.9554   -0.0000 C   0  0  0  0  0  0  0  0  0  0  0  0
    1.5933   -6.3477   -0.0000 C   0  0  0  0  0  0  0  0  0  0  0  0
    0.7297   -8.9253   -0.0000 S   0  0  0  0  0  0  0  0  0  0  0  0
    2.1115   -7.9554   -0.0000 C   0  0  0  0  0  0  0  0  0  0  0  0
    2.5765   -4.9659   -0.0000 C   0  0  0  0  0  0  0  0  0  0  0  0
    3.7059   -8.4735   -0.0000 C   0  0  0  0  0  0  0  0  0  0  0  0
    4.0380  -10.1211   -0.0000 O   0  0  0  0  0  0  0  0  0  0  0  0
    4.9548   -7.3309   -0.0000 O   0  0  0  0  0  0  0  0  0  0  0  0
   -0.9312   -4.3082   -0.0000 H   0  0  0  0  0  0  0  0  0  0  0  0
   -4.1997   -7.2645   -0.0000 H   0  0  0  0  0  0  0  0  0  0  0  0
   -2.5189   -9.1113   -0.0000 H   0  0  0  0  0  0  0  0  0  0  0  0
    3.2648   -3.9986   -0.0000 H   0  0  0  0  0  0  0  0  0  0  0  0
    3.5438   -5.6541   -0.0000 H   0  0  0  0  0  0  0  0  0  0  0  0
    1.6092   -4.2776   -0.0000 H   0  0  0  0  0  0  0  0  0  0  0  0
    5.0300   -5.6398   -0.0000 H   0  0  0  0  0  0  0  0  0  0  0  0
  1  2  1  0  0  0  0
  2  3  2  0  0  0  0
  2  4  1  0  0  0  0
  3  5  1  0  0  0  0
  4  6  2  0  0  0  0
  5  7  2  0  0  0  0
  5  8  1  0  0  0  0
  7  9  1  0  0  0  0
  8 10  2  0  0  0  0
  8 11  1  0  0  0  0
 10 12  1  0  0  0  0
 12 13  2  0  0  0  0
 12 14  1  0  0  0  0
  6  7  1  0  0  0  0
  9 10  1  0  0  0  0
  3 15  1  0  0  0  0
  4 16  1  0  0  0  0
  6 17  1  0  0  0  0
 11 18  1  0  0  0  0
 11 19  1  0  0  0  0
 11 20  1  0  0  0  0
 14 21  1  0  0  0  0
M  END

$$$$

Actelion Java MolfileCreator 1.0

 20 20  0  0  0  0  0  0  0  0999 V2000
   -8.6374   -2.5020   -0.0000 Br  0  0  0  0  0  0  0  0  0  0  0  0
   -7.0247   -1.9644   -0.0000 C   0  0  0  0  0  0  0  0  0  0  0  0
   -5.6540   -2.9454   -0.0000 S   0  0  0  0  0  0  0  0  0  0  0  0
   -6.5006   -0.3249   -0.0000 N   0  0  0  0  0  0  0  0  0  0  0  0
   -4.2832   -1.9375   -0.0000 C   0  0  0  0  0  0  0  0  0  0  0  0
   -4.8073   -0.3114   -0.0000 C   0  0  0  0  0  0  0  0  0  0  0  0
   -2.6706   -2.4482   -0.0000 C   0  0  0  0  0  0  0  0  0  0  0  0
   -3.8129    1.0862   -0.0000 C   0  0  0  0  0  0  0  0  0  0  0  0
   -2.3346   -4.1012   -0.0000 O   0  0  0  0  0  0  0  0  0  0  0  0
   -1.4073   -1.2925   -0.0000 O   0  0  0  0  0  0  0  0  0  0  0  0
    0.2053   -1.8032   -0.0000 C   0  0  0  0  0  0  0  0  0  0  0  0
    1.4686   -0.6474   -0.0000 C   0  0  0  0  0  0  0  0  0  0  0  0
   -3.1167    2.0645   -0.0000 H   0  0  0  0  0  0  0  0  0  0  0  0
   -2.8345    0.3901   -0.0000 H   0  0  0  0  0  0  0  0  0  0  0  0
   -4.7912    1.7823   -0.0000 H   0  0  0  0  0  0  0  0  0  0  0  0
   -0.1659   -2.9351   -0.0000 H   0  0  0  0  0  0  0  0  0  0  0  0
    1.0000   -2.6907   -0.0000 H   0  0  0  0  0  0  0  0  0  0  0  0
    2.3529    0.1616   -0.0000 H   0  0  0  0  0  0  0  0  0  0  0  0
    2.2776   -1.5317   -0.0000 H   0  0  0  0  0  0  0  0  0  0  0  0
    0.6596    0.2369   -0.0000 H   0  0  0  0  0  0  0  0  0  0  0  0
  1  2  1  0  0  0  0
  2  3  1  0  0  0  0
  2  4  2  0  0  0  0
  3  5  1  0  0  0  0
  4  6  1  0  0  0  0
  5  7  1  0  0  0  0
  6  8  1  0  0  0  0
  7  9  2  0  0  0  0
  7 10  1  0  0  0  0
 10 11  1  0  0  0  0
 11 12  1  0  0  0  0
  5  6  2  0  0  0  0
  8 13  1  0  0  0  0
  8 14  1  0  0  0  0
  8 15  1  0  0  0  0
 11 16  1  1  0  0  0
 11 17  1  0  0  0  0
 12 18  1  0  0  0  0
 12 19  1  0  0  0  0
 12 20  1  0  0  0  0
M  END

$$$$

Actelion Java MolfileCreator 1.0

 19 19  0  0  0  0  0  0  0  0999 V2000
   11.6989  -39.3188   -0.0000 Cl  0  0  0  0  0  0  0  0  0  0  0  0
   10.2069  -40.1734   -0.0000 S   0  0  0  0  0  0  0  0  0  0  0  0
    8.7148  -41.0143   -0.0000 O   0  0  0  0  0  0  0  0  0  0  0  0
   11.6718  -41.0143   -0.0000 O   0  0  0  0  0  0  0  0  0  0  0  0
    8.7148  -39.3053   -0.0000 C   0  0  0  0  0  0  0  0  0  0  0  0
    8.7013  -37.5691   -0.0000 C   0  0  0  0  0  0  0  0  0  0  0  0
    7.2228  -40.1462   -0.0000 C   0  0  0  0  0  0  0  0  0  0  0  0
   10.1526  -36.6874   -0.0000 C   0  0  0  0  0  0  0  0  0  0  0  0
    7.2092  -36.7010   -0.0000 C   0  0  0  0  0  0  0  0  0  0  0  0
    5.7308  -39.2781   -0.0000 C   0  0  0  0  0  0  0  0  0  0  0  0
   11.6175  -35.8058   -0.0000 N   0  0  0  0  0  0  0  0  0  0  0  0
    5.7172  -37.5420   -0.0000 C   0  0  0  0  0  0  0  0  0  0  0  0
    4.2387  -40.1191   -0.0000 C   0  0  0  0  0  0  0  0  0  0  0  0
    7.2228  -41.0008   -0.0000 H   0  0  0  0  0  0  0  0  0  0  0  0
    7.2092  -35.8465   -0.0000 H   0  0  0  0  0  0  0  0  0  0  0  0
    4.9644  -37.0943   -0.0000 H   0  0  0  0  0  0  0  0  0  0  0  0
    3.1943  -40.7078   -0.0000 H   0  0  0  0  0  0  0  0  0  0  0  0
    3.6501  -39.0747   -0.0000 H   0  0  0  0  0  0  0  0  0  0  0  0
    4.8274  -41.1635   -0.0000 H   0  0  0  0  0  0  0  0  0  0  0  0
  1  2  1  0  0  0  0
  2  3  2  0  0  0  0
  2  4  2  0  0  0  0
  2  5  1  1  0  0  0
  5  6  2  0  0  0  0
  5  7  1  0  0  0  0
  6  8  1  0  0  0  0
  6  9  1  0  0  0  0
  7 10  2  0  0  0  0
  8 11  3  0  0  0  0
  9 12  2  0  0  0  0
 10 13  1  0  0  0  0
 10 12  1  0  0  0  0
  7 14  1  0  0  0  0
  9 15  1  0  0  0  0
 12 16  1  0  0  0  0
 13 17  1  0  0  0  0
 13 18  1  0  0  0  0
 13 19  1  0  0  0  0
M  END

$$$$

Actelion Java MolfileCreator 1.0

 18 18  0  0  0  0  0  0  0  0999 V2000
   -4.8782   -7.6212   -0.0000 Cl  0  0  0  0  0  0  0  0  0  0  0  0
   -6.3526   -8.4388   -0.0000 S   0  0  0  0  0  0  0  0  0  0  0  0
   -4.9050   -9.2699   -0.0000 O   0  0  0  0  0  0  0  0  0  0  0  0
   -7.8405   -9.2699   -0.0000 O   0  0  0  0  0  0  0  0  0  0  0  0
   -7.8405   -7.6078   -0.0000 C   0  0  0  0  0  0  0  0  0  0  0  0
   -9.3149   -8.4522   -0.0000 C   0  0  0  0  0  0  0  0  0  0  0  0
  -10.8028   -7.5943   -0.0000 C   0  0  0  0  0  0  0  0  0  0  0  0
   -9.3283  -10.1411   -0.0000 C   0  0  0  0  0  0  0  0  0  0  0  0
  -12.2772   -8.4254   -0.0000 C   0  0  0  0  0  0  0  0  0  0  0  0
  -10.8162  -10.9722   -0.0000 C   0  0  0  0  0  0  0  0  0  0  0  0
  -13.7651   -7.5809   -0.0000 Cl  0  0  0  0  0  0  0  0  0  0  0  0
  -12.2906  -10.1143   -0.0000 C   0  0  0  0  0  0  0  0  0  0  0  0
  -13.7785  -10.9454   -0.0000 Cl  0  0  0  0  0  0  0  0  0  0  0  0
   -7.2531   -6.5714   -0.0000 H   0  0  0  0  0  0  0  0  0  0  0  0
   -8.4443   -6.5810   -0.0000 H   0  0  0  0  0  0  0  0  0  0  0  0
  -10.8095   -6.7499   -0.0000 H   0  0  0  0  0  0  0  0  0  0  0  0
   -8.5911  -10.5701   -0.0000 H   0  0  0  0  0  0  0  0  0  0  0  0
  -10.8229  -11.8166   -0.0000 H   0  0  0  0  0  0  0  0  0  0  0  0
  1  2  1  0  0  0  0
  2  3  2  0  0  0  0
  2  4  2  0  0  0  0
  2  5  1  1  0  0  0
  5  6  1  0  0  0  0
  6  7  2  0  0  0  0
  6  8  1  0  0  0  0
  7  9  1  0  0  0  0
  8 10  2  0  0  0  0
  9 11  1  0  0  0  0
  9 12  2  0  0  0  0
 12 13  1  0  0  0  0
 10 12  1  0  0  0  0
  5 14  1  1  0  0  0
  5 15  1  0  0  0  0
  7 16  1  0  0  0  0
  8 17  1  0  0  0  0
 10 18  1  0  0  0  0
M  END

$$$$

Actelion Java MolfileCreator 1.0

 30 31  0  0  0  0  0  0  0  0999 V2000
   -8.4165    4.4281   -0.0000 F   0  0  0  0  0  0  0  0  0  0  0  0
   -6.8970    3.5638   -0.0000 C   0  0  0  0  0  0  0  0  0  0  0  0
   -6.9109    1.8072   -0.0000 C   0  0  0  0  0  0  0  0  0  0  0  0
   -5.3913    4.4560   -0.0000 C   0  0  0  0  0  0  0  0  0  0  0  0
   -8.4584    0.9428   -0.0000 O   0  0  0  0  0  0  0  0  0  0  0  0
   -5.4053    0.9428   -0.0000 C   0  0  0  0  0  0  0  0  0  0  0  0
   -3.8717    3.5916   -0.0000 C   0  0  0  0  0  0  0  0  0  0  0  0
   -9.9919    1.8351   -0.0000 C   0  0  0  0  0  0  0  0  0  0  0  0
   -3.8857    1.8351   -0.0000 C   0  0  0  0  0  0  0  0  0  0  0  0
   -2.3661    4.4978   -0.0000 B   0  0  0  0  0  0  0  0  0  0  0  0
  -11.5393    0.9707   -0.0000 C   0  0  0  0  0  0  0  0  0  0  0  0
   -0.8465    3.6335   -0.0000 O   0  0  0  0  0  0  0  0  0  0  0  0
   -2.3940    6.2683   -0.0000 O   0  0  0  0  0  0  0  0  0  0  0  0
  -13.0729    1.8769   -0.0000 C   0  0  0  0  0  0  0  0  0  0  0  0
  -11.5533   -0.7719   -0.0000 C   0  0  0  0  0  0  0  0  0  0  0  0
  -14.6203    1.0125   -0.0000 C   0  0  0  0  0  0  0  0  0  0  0  0
  -13.0868   -1.6363   -0.0000 C   0  0  0  0  0  0  0  0  0  0  0  0
  -14.6343   -0.7440   -0.0000 C   0  0  0  0  0  0  0  0  0  0  0  0
   -5.3983    5.3343   -0.0000 H   0  0  0  0  0  0  0  0  0  0  0  0
   -5.4122    0.0645   -0.0000 H   0  0  0  0  0  0  0  0  0  0  0  0
   -9.3627    2.9051   -0.0000 H   0  0  0  0  0  0  0  0  0  0  0  0
  -10.6040    2.9150   -0.0000 H   0  0  0  0  0  0  0  0  0  0  0  0
   -3.1329    1.4029   -0.0000 H   0  0  0  0  0  0  0  0  0  0  0  0
    0.8392    4.0968   -0.0000 H   0  0  0  0  0  0  0  0  0  0  0  0
   -3.6657    7.5006   -0.0000 H   0  0  0  0  0  0  0  0  0  0  0  0
  -13.0659    2.7621   -0.0000 H   0  0  0  0  0  0  0  0  0  0  0  0
  -10.7935   -1.2111   -0.0000 H   0  0  0  0  0  0  0  0  0  0  0  0
  -15.3871    1.4587   -0.0000 H   0  0  0  0  0  0  0  0  0  0  0  0
  -13.0798   -2.5146   -0.0000 H   0  0  0  0  0  0  0  0  0  0  0  0
  -15.4150   -1.1762   -0.0000 H   0  0  0  0  0  0  0  0  0  0  0  0
  1  2  1  0  0  0  0
  2  3  2  0  0  0  0
  2  4  1  0  0  0  0
  3  5  1  0  0  0  0
  3  6  1  0  0  0  0
  4  7  2  0  0  0  0
  5  8  1  0  0  0  0
  6  9  2  0  0  0  0
  7 10  1  0  0  0  0
  8 11  1  0  0  0  0
 10 12  1  0  0  0  0
 10 13  1  0  0  0  0
 11 14  2  0  0  0  0
 11 15  1  0  0  0  0
 14 16  1  0  0  0  0
 15 17  2  0  0  0  0
 16 18  2  0  0  0  0
  7  9  1  0  0  0  0
 17 18  1  0  0  0  0
  4 19  1  0  0  0  0
  6 20  1  0  0  0  0
  8 21  1  1  0  0  0
  8 22  1  0  0  0  0
  9 23  1  0  0  0  0
 12 24  1  0  0  0  0
 13 25  1  0  0  0  0
 14 26  1  0  0  0  0
 15 27  1  0  0  0  0
 16 28  1  0  0  0  0
 17 29  1  0  0  0  0
 18 30  1  0  0  0  0
M  END

$$$$

Actelion Java MolfileCreator 1.0

 24 25  0  0  0  0  0  0  0  0999 V2000
    6.0338    2.4958   -0.0000 Br  0  0  0  0  0  0  0  0  0  0  0  0
    4.4120    3.0276   -0.0000 C   0  0  0  0  0  0  0  0  0  0  0  0
    3.0296    2.0572   -0.0000 S   0  0  0  0  0  0  0  0  0  0  0  0
    3.8670    4.6493   -0.0000 C   0  0  0  0  0  0  0  0  0  0  0  0
    1.6471    3.0542   -0.0000 C   0  0  0  0  0  0  0  0  0  0  0  0
    2.1655    4.6626   -0.0000 N   0  0  0  0  0  0  0  0  0  0  0  0
    4.8507    6.0318   -0.0000 C   0  0  0  0  0  0  0  0  0  0  0  0
    0.0254    2.5490   -0.0000 C   0  0  0  0  0  0  0  0  0  0  0  0
   -1.2375    3.6922   -0.0000 C   0  0  0  0  0  0  0  0  0  0  0  0
   -0.3335    0.9140   -0.0000 C   0  0  0  0  0  0  0  0  0  0  0  0
   -2.8592    3.1871   -0.0000 C   0  0  0  0  0  0  0  0  0  0  0  0
   -1.9420    0.3956   -0.0000 C   0  0  0  0  0  0  0  0  0  0  0  0
   -3.2181    1.5520   -0.0000 C   0  0  0  0  0  0  0  0  0  0  0  0
   -4.8398    1.0336   -0.0000 C   0  0  0  0  0  0  0  0  0  0  0  0
   -6.1160    2.1768   -0.0000 F   0  0  0  0  0  0  0  0  0  0  0  0
   -5.1988   -0.6014   -0.0000 F   0  0  0  0  0  0  0  0  0  0  0  0
   -4.9462    2.7351   -0.0000 F   0  0  0  0  0  0  0  0  0  0  0  0
    5.5393    6.9995   -0.0000 H   0  0  0  0  0  0  0  0  0  0  0  0
    5.8184    5.3432   -0.0000 H   0  0  0  0  0  0  0  0  0  0  0  0
    3.8830    6.7203   -0.0000 H   0  0  0  0  0  0  0  0  0  0  0  0
   -1.0580    4.5164   -0.0000 H   0  0  0  0  0  0  0  0  0  0  0  0
    0.2912    0.3557   -0.0000 H   0  0  0  0  0  0  0  0  0  0  0  0
   -3.4906    3.7520   -0.0000 H   0  0  0  0  0  0  0  0  0  0  0  0
   -2.1081   -0.4419   -0.0000 H   0  0  0  0  0  0  0  0  0  0  0  0
  1  2  1  0  0  0  0
  2  3  1  0  0  0  0
  2  4  2  0  0  0  0
  3  5  1  0  0  0  0
  4  6  1  0  0  0  0
  4  7  1  0  0  0  0
  5  8  1  0  0  0  0
  8  9  2  0  0  0  0
  8 10  1  0  0  0  0
  9 11  1  0  0  0  0
 10 12  2  0  0  0  0
 11 13  2  0  0  0  0
 13 14  1  0  0  0  0
 14 15  1  0  0  0  0
 14 16  1  0  0  0  0
 14 17  1  0  0  0  0
  5  6  2  0  0  0  0
 12 13  1  0  0  0  0
  7 18  1  0  0  0  0
  7 19  1  0  0  0  0
  7 20  1  0  0  0  0
  9 21  1  0  0  0  0
 10 22  1  0  0  0  0
 11 23  1  0  0  0  0
 12 24  1  0  0  0  0
M  END

$$$$

Actelion Java MolfileCreator 1.0

 24 24  0  0  0  0  0  0  0  0999 V2000
  -13.2745    1.2465   -0.0000 O   0  0  0  0  0  0  0  0  0  0  0  0
  -11.6615    2.2023   -0.0000 C   0  0  0  0  0  0  0  0  0  0  0  0
  -14.9174    2.2023   -0.0000 C   0  0  0  0  0  0  0  0  0  0  0  0
  -11.6764    4.1141   -0.0000 C   0  0  0  0  0  0  0  0  0  0  0  0
  -10.0485    1.2764   -0.0000 C   0  0  0  0  0  0  0  0  0  0  0  0
  -10.0634    5.0699   -0.0000 C   0  0  0  0  0  0  0  0  0  0  0  0
   -8.4206    2.2322   -0.0000 C   0  0  0  0  0  0  0  0  0  0  0  0
   -8.4355    4.1439   -0.0000 C   0  0  0  0  0  0  0  0  0  0  0  0
   -6.8225    5.1147   -0.0000 C   0  0  0  0  0  0  0  0  0  0  0  0
   -5.1945    4.1887   -0.0000 N   0  0  0  0  0  0  0  0  0  0  0  0
   -3.5815    5.1446   -0.0000 C   0  0  0  0  0  0  0  0  0  0  0  0
  -16.0674    2.8714   -0.0000 H   0  0  0  0  0  0  0  0  0  0  0  0
  -14.2483    3.3524   -0.0000 H   0  0  0  0  0  0  0  0  0  0  0  0
  -15.5865    1.0523   -0.0000 H   0  0  0  0  0  0  0  0  0  0  0  0
  -12.4904    4.5920   -0.0000 H   0  0  0  0  0  0  0  0  0  0  0  0
  -10.0560    0.3354   -0.0000 H   0  0  0  0  0  0  0  0  0  0  0  0
  -10.0709    6.0108   -0.0000 H   0  0  0  0  0  0  0  0  0  0  0  0
   -7.5991    1.7543   -0.0000 H   0  0  0  0  0  0  0  0  0  0  0  0
   -6.1743    6.2582   -0.0000 H   0  0  0  0  0  0  0  0  0  0  0  0
   -7.4886    6.2478   -0.0000 H   0  0  0  0  0  0  0  0  0  0  0  0
   -5.1871    3.2478   -0.0000 H   0  0  0  0  0  0  0  0  0  0  0  0
   -2.4524    5.8137   -0.0000 H   0  0  0  0  0  0  0  0  0  0  0  0
   -2.9124    4.0155   -0.0000 H   0  0  0  0  0  0  0  0  0  0  0  0
   -4.2506    6.2737   -0.0000 H   0  0  0  0  0  0  0  0  0  0  0  0
  1  2  1  0  0  0  0
  1  3  1  0  0  0  0
  2  4  2  0  0  0  0
  2  5  1  0  0  0  0
  4  6  1  0  0  0  0
  5  7  2  0  0  0  0
  6  8  2  0  0  0  0
  8  9  1  0  0  0  0
  9 10  1  0  0  0  0
 10 11  1  0  0  0  0
  7  8  1  0  0  0  0
  3 12  1  0  0  0  0
  3 13  1  0  0  0  0
  3 14  1  0  0  0  0
  4 15  1  0  0  0  0
  5 16  1  0  0  0  0
  6 17  1  0  0  0  0
  7 18  1  0  0  0  0
  9 19  1  1  0  0  0
  9 20  1  0  0  0  0
 10 21  1  0  0  0  0
 11 22  1  0  0  0  0
 11 23  1  0  0  0  0
 11 24  1  0  0  0  0
M  END

$$$$

Actelion Java MolfileCreator 1.0

 21 22  0  0  0  0  0  0  0  0999 V2000
   -5.4490    0.2577   -0.0000 Cl  0  0  0  0  0  0  0  0  0  0  0  0
   -4.2093   -0.8620   -0.0000 C   0  0  0  0  0  0  0  0  0  0  0  0
   -2.6096   -0.3288   -0.0000 C   0  0  0  0  0  0  0  0  0  0  0  0
   -4.5692   -2.5017   -0.0000 C   0  0  0  0  0  0  0  0  0  0  0  0
   -1.3699   -1.4486   -0.0000 C   0  0  0  0  0  0  0  0  0  0  0  0
   -3.3161   -3.6214   -0.0000 C   0  0  0  0  0  0  0  0  0  0  0  0
    0.2298   -0.9154   -0.0000 C   0  0  0  0  0  0  0  0  0  0  0  0
   -1.7165   -3.0882   -0.0000 C   0  0  0  0  0  0  0  0  0  0  0  0
    1.5895   -1.8885   -0.0000 S   0  0  0  0  0  0  0  0  0  0  0  0
    0.7497    0.7110   -0.0000 N   0  0  0  0  0  0  0  0  0  0  0  0
    2.9492   -0.8887   -0.0000 C   0  0  0  0  0  0  0  0  0  0  0  0
    2.4293    0.7243   -0.0000 C   0  0  0  0  0  0  0  0  0  0  0  0
    3.4158    2.1107   -0.0000 C   0  0  0  0  0  0  0  0  0  0  0  0
    2.7093    3.6703   -0.0000 O   0  0  0  0  0  0  0  0  0  0  0  0
    5.0821    1.9507   -0.0000 O   0  0  0  0  0  0  0  0  0  0  0  0
   -2.4296    0.4977   -0.0000 H   0  0  0  0  0  0  0  0  0  0  0  0
   -5.3757   -2.7616   -0.0000 H   0  0  0  0  0  0  0  0  0  0  0  0
   -3.4894   -4.4479   -0.0000 H   0  0  0  0  0  0  0  0  0  0  0  0
   -1.0899   -3.6414   -0.0000 H   0  0  0  0  0  0  0  0  0  0  0  0
    3.8890   -1.1953   -0.0000 H   0  0  0  0  0  0  0  0  0  0  0  0
    6.3735    3.0158   -0.0000 H   0  0  0  0  0  0  0  0  0  0  0  0
  1  2  1  0  0  0  0
  2  3  2  0  0  0  0
  2  4  1  0  0  0  0
  3  5  1  0  0  0  0
  4  6  2  0  0  0  0
  5  7  1  0  0  0  0
  5  8  2  0  0  0  0
  7  9  1  0  0  0  0
  7 10  2  0  0  0  0
  9 11  1  0  0  0  0
 10 12  1  0  0  0  0
 12 13  1  0  0  0  0
 13 14  2  0  0  0  0
 13 15  1  0  0  0  0
  6  8  1  0  0  0  0
 11 12  2  0  0  0  0
  3 16  1  0  0  0  0
  4 17  1  0  0  0  0
  6 18  1  0  0  0  0
  8 19  1  0  0  0  0
 11 20  1  0  0  0  0
 15 21  1  0  0  0  0
M  END

$$$$

Actelion Java MolfileCreator 1.0

 23 24  0  0  0  0  0  0  0  0999 V2000
    7.9643   -8.5038   -0.0000 O   0  0  0  0  0  0  0  0  0  0  0  0
    7.9503   -6.7061   -0.0000 C   0  0  0  0  0  0  0  0  0  0  0  0
    9.4811   -5.7933   -0.0000 C   0  0  0  0  0  0  0  0  0  0  0  0
    6.3914   -5.7933   -0.0000 C   0  0  0  0  0  0  0  0  0  0  0  0
    9.4670   -3.9956   -0.0000 C   0  0  0  0  0  0  0  0  0  0  0  0
   11.0259   -6.6781   -0.0000 C   0  0  0  0  0  0  0  0  0  0  0  0
    6.3774   -3.9956   -0.0000 C   0  0  0  0  0  0  0  0  0  0  0  0
   11.0119   -3.0828   -0.0000 C   0  0  0  0  0  0  0  0  0  0  0  0
    7.9081   -3.0828   -0.0000 C   0  0  0  0  0  0  0  0  0  0  0  0
   12.5567   -5.7652   -0.0000 C   0  0  0  0  0  0  0  0  0  0  0  0
   12.5427   -3.9676   -0.0000 C   0  0  0  0  0  0  0  0  0  0  0  0
   14.0735   -3.0547   -0.0000 N   0  0  0  0  0  0  0  0  0  0  0  0
    5.1299   -5.7889   -0.0000 H   0  0  0  0  0  0  0  0  0  0  0  0
    5.7569   -6.8835   -0.0000 H   0  0  0  0  0  0  0  0  0  0  0  0
   11.0329   -7.5769   -0.0000 H   0  0  0  0  0  0  0  0  0  0  0  0
    5.7471   -2.9127   -0.0000 H   0  0  0  0  0  0  0  0  0  0  0  0
    5.1244   -4.0000   -0.0000 H   0  0  0  0  0  0  0  0  0  0  0  0
   11.0189   -2.1840   -0.0000 H   0  0  0  0  0  0  0  0  0  0  0  0
    8.5194   -1.9854   -0.0000 H   0  0  0  0  0  0  0  0  0  0  0  0
    7.2634   -2.0048   -0.0000 H   0  0  0  0  0  0  0  0  0  0  0  0
   13.3291   -6.2076   -0.0000 H   0  0  0  0  0  0  0  0  0  0  0  0
   15.1627   -3.6632   -0.0000 H   0  0  0  0  0  0  0  0  0  0  0  0
   14.0559   -1.8072   -0.0000 H   0  0  0  0  0  0  0  0  0  0  0  0
  1  2  2  0  0  0  0
  2  3  1  0  0  0  0
  2  4  1  0  0  0  0
  3  5  2  0  0  0  0
  3  6  1  0  0  0  0
  4  7  1  0  0  0  0
  5  8  1  0  0  0  0
  5  9  1  0  0  0  0
  6 10  2  0  0  0  0
  8 11  2  0  0  0  0
 11 12  1  0  0  0  0
  7  9  1  0  0  0  0
 10 11  1  0  0  0  0
  4 13  1  1  0  0  0
  4 14  1  0  0  0  0
  6 15  1  0  0  0  0
  7 16  1  1  0  0  0
  7 17  1  0  0  0  0
  8 18  1  0  0  0  0
  9 19  1  1  0  0  0
  9 20  1  0  0  0  0
 10 21  1  0  0  0  0
 12 22  1  0  0  0  0
 12 23  1  0  0  0  0
M  END

$$$$

Actelion Java MolfileCreator 1.0

 27 26  0  0  0  0  0  0  0  0999 V2000
    0.6590   -2.2925   -0.0000 O   0  0  0  0  0  0  0  0  0  0  0  0
    0.6468   -0.7291   -0.0000 C   0  0  0  0  0  0  0  0  0  0  0  0
   -0.7090    0.0526   -0.0000 C   0  0  0  0  0  0  0  0  0  0  0  0
    1.9781    0.0526   -0.0000 C   0  0  0  0  0  0  0  0  0  0  0  0
   -2.0648   -0.7047   -0.0000 C   0  0  0  0  0  0  0  0  0  0  0  0
    3.2973   -0.7047   -0.0000 O   0  0  0  0  0  0  0  0  0  0  0  0
    1.9659    1.6160   -0.0000 O   0  0  0  0  0  0  0  0  0  0  0  0
   -3.4205    0.0770   -0.0000 N   0  0  0  0  0  0  0  0  0  0  0  0
    4.6286    0.0770   -0.0000 C   0  0  0  0  0  0  0  0  0  0  0  0
    3.2851    2.4099   -0.0000 C   0  0  0  0  0  0  0  0  0  0  0  0
   -4.7763   -0.6803   -0.0000 C   0  0  0  0  0  0  0  0  0  0  0  0
   -3.4328    1.6404   -0.0000 C   0  0  0  0  0  0  0  0  0  0  0  0
   -0.7090    0.8221   -0.0000 H   0  0  0  0  0  0  0  0  0  0  0  0
    1.9720   -0.7169   -0.0000 H   0  0  0  0  0  0  0  0  0  0  0  0
   -2.0648   -1.4742   -0.0000 H   0  0  0  0  0  0  0  0  0  0  0  0
    5.5606    0.6242   -0.0000 H   0  0  0  0  0  0  0  0  0  0  0  0
    5.1758   -0.8549   -0.0000 H   0  0  0  0  0  0  0  0  0  0  0  0
    4.0814    1.0090   -0.0000 H   0  0  0  0  0  0  0  0  0  0  0  0
    4.2085    2.9657   -0.0000 H   0  0  0  0  0  0  0  0  0  0  0  0
    3.8408    1.4865   -0.0000 H   0  0  0  0  0  0  0  0  0  0  0  0
    2.7293    3.3333   -0.0000 H   0  0  0  0  0  0  0  0  0  0  0  0
   -5.7254   -1.2104   -0.0000 H   0  0  0  0  0  0  0  0  0  0  0  0
   -5.3064    0.2688   -0.0000 H   0  0  0  0  0  0  0  0  0  0  0  0
   -4.2462   -1.6293   -0.0000 H   0  0  0  0  0  0  0  0  0  0  0  0
   -3.4413    2.7348   -0.0000 H   0  0  0  0  0  0  0  0  0  0  0  0
   -2.3384    1.6490   -0.0000 H   0  0  0  0  0  0  0  0  0  0  0  0
   -4.5271    1.6319   -0.0000 H   0  0  0  0  0  0  0  0  0  0  0  0
  1  2  2  0  0  0  0
  2  3  1  0  0  0  0
  2  4  1  0  0  0  0
  3  5  2  0  0  0  0
  4  6  1  1  0  0  0
  4  7  1  0  0  0  0
  5  8  1  0  0  0  0
  6  9  1  0  0  0  0
  7 10  1  0  0  0  0
  8 11  1  0  0  0  0
  8 12  1  0  0  0  0
  3 13  1  0  0  0  0
  4 14  1  0  0  0  0
  5 15  1  0  0  0  0
  9 16  1  0  0  0  0
  9 17  1  0  0  0  0
  9 18  1  0  0  0  0
 10 19  1  0  0  0  0
 10 20  1  0  0  0  0
 10 21  1  0  0  0  0
 11 22  1  0  0  0  0
 11 23  1  0  0  0  0
 11 24  1  0  0  0  0
 12 25  1  0  0  0  0
 12 26  1  0  0  0  0
 12 27  1  0  0  0  0
M  END

$$$$

Actelion Java MolfileCreator 1.0

 17 17  0  0  0  0  0  0  0  0999 V2000
   -1.9018  -61.7667   -0.0000 F   0  0  0  0  0  0  0  0  0  0  0  0
   -0.5803  -62.8396   -0.0000 C   0  0  0  0  0  0  0  0  0  0  0  0
   -0.5934  -61.3219   -0.0000 F   0  0  0  0  0  0  0  0  0  0  0  0
    0.7412  -61.7275   -0.0000 F   0  0  0  0  0  0  0  0  0  0  0  0
   -0.5803  -64.4751   -0.0000 C   0  0  0  0  0  0  0  0  0  0  0  0
    0.8328  -65.2863   -0.0000 C   0  0  0  0  0  0  0  0  0  0  0  0
   -2.0195  -65.2863   -0.0000 C   0  0  0  0  0  0  0  0  0  0  0  0
    2.2458  -64.4228   -0.0000 C   0  0  0  0  0  0  0  0  0  0  0  0
    0.8197  -66.9349   -0.0000 C   0  0  0  0  0  0  0  0  0  0  0  0
   -2.0326  -66.9349   -0.0000 C   0  0  0  0  0  0  0  0  0  0  0  0
    2.2197  -62.7611   -0.0000 O   0  0  0  0  0  0  0  0  0  0  0  0
    3.6589  -65.2340   -0.0000 O   0  0  0  0  0  0  0  0  0  0  0  0
   -0.6195  -67.7461   -0.0000 N   0  0  0  0  0  0  0  0  0  0  0  0
   -2.7326  -64.8676   -0.0000 H   0  0  0  0  0  0  0  0  0  0  0  0
    1.5327  -67.3536   -0.0000 H   0  0  0  0  0  0  0  0  0  0  0  0
   -2.7457  -67.3536   -0.0000 H   0  0  0  0  0  0  0  0  0  0  0  0
    5.2317  -64.8084   -0.0000 H   0  0  0  0  0  0  0  0  0  0  0  0
  1  2  1  0  0  0  0
  2  3  1  0  0  0  0
  2  4  1  0  0  0  0
  2  5  1  0  0  0  0
  5  6  2  0  0  0  0
  5  7  1  0  0  0  0
  6  8  1  0  0  0  0
  6  9  1  0  0  0  0
  7 10  2  0  0  0  0
  8 11  2  0  0  0  0
  8 12  1  0  0  0  0
  9 13  2  0  0  0  0
 10 13  1  0  0  0  0
  7 14  1  0  0  0  0
  9 15  1  0  0  0  0
 10 16  1  0  0  0  0
 12 17  1  0  0  0  0
M  END

$$$$

Actelion Java MolfileCreator 1.0

 15 15  0  0  0  0  0  0  0  0999 V2000
   13.0077  -30.6354   -0.0000 F   0  0  0  0  0  0  0  0  0  0  0  0
   14.3524  -31.7429   -0.0000 C   0  0  0  0  0  0  0  0  0  0  0  0
   14.3261  -30.2004   -0.0000 F   0  0  0  0  0  0  0  0  0  0  0  0
   15.6840  -30.6091   -0.0000 F   0  0  0  0  0  0  0  0  0  0  0  0
   14.3392  -33.4041   -0.0000 C   0  0  0  0  0  0  0  0  0  0  0  0
   15.7895  -34.2346   -0.0000 C   0  0  0  0  0  0  0  0  0  0  0  0
   12.9022  -34.2346   -0.0000 C   0  0  0  0  0  0  0  0  0  0  0  0
   17.2002  -33.3777   -0.0000 C   0  0  0  0  0  0  0  0  0  0  0  0
   15.7763  -35.8958   -0.0000 C   0  0  0  0  0  0  0  0  0  0  0  0
   12.8890  -35.8958   -0.0000 C   0  0  0  0  0  0  0  0  0  0  0  0
   18.6372  -32.5075   -0.0000 N   0  0  0  0  0  0  0  0  0  0  0  0
   14.2997  -36.7264   -0.0000 N   0  0  0  0  0  0  0  0  0  0  0  0
   12.1903  -33.8193   -0.0000 H   0  0  0  0  0  0  0  0  0  0  0  0
   16.5080  -36.3111   -0.0000 H   0  0  0  0  0  0  0  0  0  0  0  0
   12.1771  -36.3111   -0.0000 H   0  0  0  0  0  0  0  0  0  0  0  0
  1  2  1  0  0  0  0
  2  3  1  0  0  0  0
  2  4  1  0  0  0  0
  2  5  1  0  0  0  0
  5  6  2  0  0  0  0
  5  7  1  0  0  0  0
  6  8  1  0  0  0  0
  6  9  1  0  0  0  0
  7 10  2  0  0  0  0
  8 11  3  0  0  0  0
  9 12  2  0  0  0  0
 10 12  1  0  0  0  0
  7 13  1  0  0  0  0
  9 14  1  0  0  0  0
 10 15  1  0  0  0  0
M  END

$$$$

Actelion Java MolfileCreator 1.0

 19 19  0  0  0  0  0  0  0  0999 V2000
   11.6103   -7.9548   -0.0000 S   0  0  0  0  0  0  0  0  0  0  0  0
   12.9974   -6.9313   -0.0000 C   0  0  0  0  0  0  0  0  0  0  0  0
   10.1963   -6.9313   -0.0000 C   0  0  0  0  0  0  0  0  0  0  0  0
   12.4453   -5.2749   -0.0000 N   0  0  0  0  0  0  0  0  0  0  0  0
   14.6134   -7.4565   -0.0000 N   0  0  0  0  0  0  0  0  0  0  0  0
   10.7215   -5.2749   -0.0000 C   0  0  0  0  0  0  0  0  0  0  0  0
    9.6980   -3.8743   -0.0000 C   0  0  0  0  0  0  0  0  0  0  0  0
   10.3848   -2.2852   -0.0000 O   0  0  0  0  0  0  0  0  0  0  0  0
    7.9743   -4.0359   -0.0000 O   0  0  0  0  0  0  0  0  0  0  0  0
    6.9508   -2.6354   -0.0000 C   0  0  0  0  0  0  0  0  0  0  0  0
    5.2270   -2.7970   -0.0000 C   0  0  0  0  0  0  0  0  0  0  0  0
    9.2267   -7.2478   -0.0000 H   0  0  0  0  0  0  0  0  0  0  0  0
   14.8607   -8.6200   -0.0000 H   0  0  0  0  0  0  0  0  0  0  0  0
   15.4974   -6.6607   -0.0000 H   0  0  0  0  0  0  0  0  0  0  0  0
    7.9340   -1.9248   -0.0000 H   0  0  0  0  0  0  0  0  0  0  0  0
    6.8271   -1.4286   -0.0000 H   0  0  0  0  0  0  0  0  0  0  0  0
    4.0204   -2.9101   -0.0000 H   0  0  0  0  0  0  0  0  0  0  0  0
    5.1139   -1.5904   -0.0000 H   0  0  0  0  0  0  0  0  0  0  0  0
    5.3402   -4.0036   -0.0000 H   0  0  0  0  0  0  0  0  0  0  0  0
  1  2  1  0  0  0  0
  1  3  1  0  0  0  0
  2  4  2  0  0  0  0
  2  5  1  0  0  0  0
  3  6  2  0  0  0  0
  6  7  1  0  0  0  0
  7  8  2  0  0  0  0
  7  9  1  0  0  0  0
  9 10  1  0  0  0  0
 10 11  1  0  0  0  0
  4  6  1  0  0  0  0
  3 12  1  0  0  0  0
  5 13  1  0  0  0  0
  5 14  1  0  0  0  0
 10 15  1  1  0  0  0
 10 16  1  0  0  0  0
 11 17  1  0  0  0  0
 11 18  1  0  0  0  0
 11 19  1  0  0  0  0
M  END

$$$$

Actelion Java MolfileCreator 1.0

 14 14  0  0  0  0  0  0  0  0999 V2000
   -4.3374    2.0105   -0.0000 S   0  0  0  0  0  0  0  0  0  0  0  0
   -2.9081    3.0657   -0.0000 C   0  0  0  0  0  0  0  0  0  0  0  0
   -5.7934    3.0657   -0.0000 C   0  0  0  0  0  0  0  0  0  0  0  0
   -3.4692    4.7755   -0.0000 C   0  0  0  0  0  0  0  0  0  0  0  0
   -1.2384    2.5314   -0.0000 C   0  0  0  0  0  0  0  0  0  0  0  0
   -5.2591    4.7755   -0.0000 C   0  0  0  0  0  0  0  0  0  0  0  0
   -7.4899    2.5314   -0.0000 C   0  0  0  0  0  0  0  0  0  0  0  0
    0.0707    3.7336   -0.0000 O   0  0  0  0  0  0  0  0  0  0  0  0
   -2.8547    5.6304   -0.0000 H   0  0  0  0  0  0  0  0  0  0  0  0
   -1.0581    1.6632   -0.0000 H   0  0  0  0  0  0  0  0  0  0  0  0
   -5.8869    5.6304   -0.0000 H   0  0  0  0  0  0  0  0  0  0  0  0
   -8.6774    2.1574   -0.0000 H   0  0  0  0  0  0  0  0  0  0  0  0
   -7.8639    3.7189   -0.0000 H   0  0  0  0  0  0  0  0  0  0  0  0
   -7.1158    1.3439   -0.0000 H   0  0  0  0  0  0  0  0  0  0  0  0
  1  2  1  0  0  0  0
  1  3  1  0  0  0  0
  2  4  2  0  0  0  0
  2  5  1  0  0  0  0
  3  6  2  0  0  0  0
  3  7  1  0  0  0  0
  5  8  2  0  0  0  0
  4  6  1  0  0  0  0
  4  9  1  0  0  0  0
  5 10  1  0  0  0  0
  6 11  1  0  0  0  0
  7 12  1  0  0  0  0
  7 13  1  0  0  0  0
  7 14  1  0  0  0  0
M  END

$$$$

Actelion Java MolfileCreator 1.0

 16 16  0  0  0  0  0  0  0  0999 V2000
    9.6369   -2.9012   -0.0000 O   0  0  0  0  0  0  0  0  0  0  0  0
    9.6087   -4.6632   -0.0000 C   0  0  0  0  0  0  0  0  0  0  0  0
    8.0863   -1.9991   -0.0000 C   0  0  0  0  0  0  0  0  0  0  0  0
    8.0441   -5.5371   -0.0000 N   0  0  0  0  0  0  0  0  0  0  0  0
   11.1310   -5.5371   -0.0000 C   0  0  0  0  0  0  0  0  0  0  0  0
    8.0300   -7.3131   -0.0000 C   0  0  0  0  0  0  0  0  0  0  0  0
   11.1169   -7.3131   -0.0000 C   0  0  0  0  0  0  0  0  0  0  0  0
    9.5664   -8.1870   -0.0000 N   0  0  0  0  0  0  0  0  0  0  0  0
   12.6533   -8.1870   -0.0000 N   0  0  0  0  0  0  0  0  0  0  0  0
    7.0010   -1.3676   -0.0000 H   0  0  0  0  0  0  0  0  0  0  0  0
    8.7178   -0.9138   -0.0000 H   0  0  0  0  0  0  0  0  0  0  0  0
    7.4549   -3.0845   -0.0000 H   0  0  0  0  0  0  0  0  0  0  0  0
   11.8992   -5.0860   -0.0000 H   0  0  0  0  0  0  0  0  0  0  0  0
    7.2547   -7.7642   -0.0000 H   0  0  0  0  0  0  0  0  0  0  0  0
   12.6612   -9.4243   -0.0000 H   0  0  0  0  0  0  0  0  0  0  0  0
   13.7208   -7.5615   -0.0000 H   0  0  0  0  0  0  0  0  0  0  0  0
  1  2  1  0  0  0  0
  1  3  1  0  0  0  0
  2  4  2  0  0  0  0
  2  5  1  0  0  0  0
  4  6  1  0  0  0  0
  5  7  2  0  0  0  0
  6  8  2  0  0  0  0
  7  9  1  0  0  0  0
  7  8  1  0  0  0  0
  3 10  1  0  0  0  0
  3 11  1  0  0  0  0
  3 12  1  0  0  0  0
  5 13  1  0  0  0  0
  6 14  1  0  0  0  0
  9 15  1  0  0  0  0
  9 16  1  0  0  0  0
M  END

$$$$

Actelion Java MolfileCreator 1.0

 21 22  0  0  0  0  0  0  0  0999 V2000
    9.4278   -6.8261   -0.0000 N   0  0  0  0  0  0  0  0  0  0  0  0
   11.1218   -6.2614   -0.0000 C   0  0  0  0  0  0  0  0  0  0  0  0
    8.3691   -5.3580   -0.0000 C   0  0  0  0  0  0  0  0  0  0  0  0
   11.1218   -4.4546   -0.0000 C   0  0  0  0  0  0  0  0  0  0  0  0
   12.6746   -7.1225   -0.0000 C   0  0  0  0  0  0  0  0  0  0  0  0
    9.4137   -3.9040   -0.0000 C   0  0  0  0  0  0  0  0  0  0  0  0
    6.5623   -5.3298   -0.0000 C   0  0  0  0  0  0  0  0  0  0  0  0
   12.6322   -3.5088   -0.0000 C   0  0  0  0  0  0  0  0  0  0  0  0
   14.2274   -6.2332   -0.0000 C   0  0  0  0  0  0  0  0  0  0  0  0
   14.2274   -4.3981   -0.0000 C   0  0  0  0  0  0  0  0  0  0  0  0
   15.8507   -3.3958   -0.0000 N   0  0  0  0  0  0  0  0  0  0  0  0
    9.1102   -7.8424   -0.0000 H   0  0  0  0  0  0  0  0  0  0  0  0
   12.6746   -7.9977   -0.0000 H   0  0  0  0  0  0  0  0  0  0  0  0
    9.0820   -2.9018   -0.0000 H   0  0  0  0  0  0  0  0  0  0  0  0
    5.2974   -5.3100   -0.0000 H   0  0  0  0  0  0  0  0  0  0  0  0
    6.5820   -4.0649   -0.0000 H   0  0  0  0  0  0  0  0  0  0  0  0
    6.5425   -6.5946   -0.0000 H   0  0  0  0  0  0  0  0  0  0  0  0
   12.5899   -2.5912   -0.0000 H   0  0  0  0  0  0  0  0  0  0  0  0
   15.0037   -6.7061   -0.0000 H   0  0  0  0  0  0  0  0  0  0  0  0
   17.0265   -4.0292   -0.0000 H   0  0  0  0  0  0  0  0  0  0  0  0
   15.8113   -2.0609   -0.0000 H   0  0  0  0  0  0  0  0  0  0  0  0
  1  2  1  0  0  0  0
  1  3  1  0  0  0  0
  2  4  2  0  0  0  0
  2  5  1  0  0  0  0
  3  6  2  0  0  0  0
  3  7  1  0  0  0  0
  4  8  1  0  0  0  0
  5  9  2  0  0  0  0
  8 10  2  0  0  0  0
 10 11  1  0  0  0  0
  4  6  1  0  0  0  0
  9 10  1  0  0  0  0
  1 12  1  0  0  0  0
  5 13  1  0  0  0  0
  6 14  1  0  0  0  0
  7 15  1  0  0  0  0
  7 16  1  0  0  0  0
  7 17  1  0  0  0  0
  8 18  1  0  0  0  0
  9 19  1  0  0  0  0
 11 20  1  0  0  0  0
 11 21  1  0  0  0  0
M  END

$$$$

Actelion Java MolfileCreator 1.0

 15 15  0  0  0  0  0  0  0  0999 V2000
   13.4009   -7.2121   -0.0000 O   0  0  0  0  0  0  0  0  0  0  0  0
   11.8456   -6.2931   -0.0000 C   0  0  0  0  0  0  0  0  0  0  0  0
   10.3043   -7.1556   -0.0000 N   0  0  0  0  0  0  0  0  0  0  0  0
   11.8738   -4.5256   -0.0000 C   0  0  0  0  0  0  0  0  0  0  0  0
    8.7631   -6.2648   -0.0000 C   0  0  0  0  0  0  0  0  0  0  0  0
   10.3185   -3.5924   -0.0000 C   0  0  0  0  0  0  0  0  0  0  0  0
    8.7631   -4.4549   -0.0000 C   0  0  0  0  0  0  0  0  0  0  0  0
    7.2360   -3.5641   -0.0000 C   0  0  0  0  0  0  0  0  0  0  0  0
   15.1506   -6.7622   -0.0000 H   0  0  0  0  0  0  0  0  0  0  0  0
   12.6657   -4.1085   -0.0000 H   0  0  0  0  0  0  0  0  0  0  0  0
    7.9925   -6.7243   -0.0000 H   0  0  0  0  0  0  0  0  0  0  0  0
   10.3185   -2.6945   -0.0000 H   0  0  0  0  0  0  0  0  0  0  0  0
    6.1671   -2.9405   -0.0000 H   0  0  0  0  0  0  0  0  0  0  0  0
    7.8596   -2.4951   -0.0000 H   0  0  0  0  0  0  0  0  0  0  0  0
    6.6125   -4.6331   -0.0000 H   0  0  0  0  0  0  0  0  0  0  0  0
  1  2  1  0  0  0  0
  2  3  2  0  0  0  0
  2  4  1  0  0  0  0
  3  5  1  0  0  0  0
  4  6  2  0  0  0  0
  5  7  2  0  0  0  0
  7  8  1  0  0  0  0
  6  7  1  0  0  0  0
  1  9  1  0  0  0  0
  4 10  1  0  0  0  0
  5 11  1  0  0  0  0
  6 12  1  0  0  0  0
  8 13  1  0  0  0  0
  8 14  1  0  0  0  0
  8 15  1  0  0  0  0
M  END

$$$$

Actelion Java MolfileCreator 1.0

 16 16  0  0  0  0  0  0  0  0999 V2000
   -4.7005  -28.9838   -0.0000 O   0  0  0  0  0  0  0  0  0  0  0  0
   -3.2925  -27.9443   -0.0000 C   0  0  0  0  0  0  0  0  0  0  0  0
   -6.1349  -27.9443   -0.0000 C   0  0  0  0  0  0  0  0  0  0  0  0
   -3.8452  -26.2599   -0.0000 C   0  0  0  0  0  0  0  0  0  0  0  0
   -1.6475  -28.4706   -0.0000 C   0  0  0  0  0  0  0  0  0  0  0  0
   -5.6085  -26.2599   -0.0000 C   0  0  0  0  0  0  0  0  0  0  0  0
   -7.8061  -28.4706   -0.0000 C   0  0  0  0  0  0  0  0  0  0  0  0
   -0.3579  -27.2863   -0.0000 O   0  0  0  0  0  0  0  0  0  0  0  0
   -3.2398  -25.4177   -0.0000 H   0  0  0  0  0  0  0  0  0  0  0  0
   -2.0291  -29.6266   -0.0000 H   0  0  0  0  0  0  0  0  0  0  0  0
   -0.8372  -29.3791   -0.0000 H   0  0  0  0  0  0  0  0  0  0  0  0
   -6.2270  -25.4177   -0.0000 H   0  0  0  0  0  0  0  0  0  0  0  0
   -8.9760  -28.8391   -0.0000 H   0  0  0  0  0  0  0  0  0  0  0  0
   -8.1746  -27.3008   -0.0000 H   0  0  0  0  0  0  0  0  0  0  0  0
   -7.4377  -29.6405   -0.0000 H   0  0  0  0  0  0  0  0  0  0  0  0
   -0.2835  -25.5369   -0.0000 H   0  0  0  0  0  0  0  0  0  0  0  0
  1  2  1  0  0  0  0
  1  3  1  0  0  0  0
  2  4  2  0  0  0  0
  2  5  1  0  0  0  0
  3  6  2  0  0  0  0
  3  7  1  0  0  0  0
  5  8  1  0  0  0  0
  4  6  1  0  0  0  0
  4  9  1  0  0  0  0
  5 10  1  1  0  0  0
  5 11  1  0  0  0  0
  6 12  1  0  0  0  0
  7 13  1  0  0  0  0
  7 14  1  0  0  0  0
  7 15  1  0  0  0  0
  8 16  1  0  0  0  0
M  END

$$$$

Actelion Java MolfileCreator 1.0

 17 17  0  0  0  0  0  0  0  0999 V2000
    0.0579  -47.1667   -0.0000 O   0  0  0  0  0  0  0  0  0  0  0  0
    0.0445  -48.8540   -0.0000 B   0  0  0  0  0  0  0  0  0  0  0  0
    1.5041  -49.6843   -0.0000 O   0  0  0  0  0  0  0  0  0  0  0  0
   -1.4286  -49.6843   -0.0000 C   0  0  0  0  0  0  0  0  0  0  0  0
   -2.9150  -48.8273   -0.0000 C   0  0  0  0  0  0  0  0  0  0  0  0
   -1.4420  -51.3716   -0.0000 C   0  0  0  0  0  0  0  0  0  0  0  0
   -4.4149  -49.6575   -0.0000 C   0  0  0  0  0  0  0  0  0  0  0  0
   -2.9284  -52.2019   -0.0000 C   0  0  0  0  0  0  0  0  0  0  0  0
   -5.8879  -48.8005   -0.0000 C   0  0  0  0  0  0  0  0  0  0  0  0
   -4.4283  -51.3448   -0.0000 C   0  0  0  0  0  0  0  0  0  0  0  0
   -7.3878  -47.9300   -0.0000 N   0  0  0  0  0  0  0  0  0  0  0  0
   -1.1258  -45.9641   -0.0000 H   0  0  0  0  0  0  0  0  0  0  0  0
    3.1234  -49.2393   -0.0000 H   0  0  0  0  0  0  0  0  0  0  0  0
   -2.9083  -47.9836   -0.0000 H   0  0  0  0  0  0  0  0  0  0  0  0
   -0.7055  -51.8001   -0.0000 H   0  0  0  0  0  0  0  0  0  0  0  0
   -2.9217  -53.0455   -0.0000 H   0  0  0  0  0  0  0  0  0  0  0  0
   -5.1849  -51.7600   -0.0000 H   0  0  0  0  0  0  0  0  0  0  0  0
  1  2  1  0  0  0  0
  2  3  1  0  0  0  0
  2  4  1  0  0  0  0
  4  5  2  0  0  0  0
  4  6  1  0  0  0  0
  5  7  1  0  0  0  0
  6  8  2  0  0  0  0
  7  9  1  0  0  0  0
  7 10  2  0  0  0  0
  9 11  3  0  0  0  0
  8 10  1  0  0  0  0
  1 12  1  0  0  0  0
  3 13  1  0  0  0  0
  5 14  1  0  0  0  0
  6 15  1  0  0  0  0
  8 16  1  0  0  0  0
 10 17  1  0  0  0  0
M  END

$$$$

Actelion Java MolfileCreator 1.0

 26 26  0  0  0  0  0  0  0  0999 V2000
    5.5788    3.6801   -0.0000 O   0  0  0  0  0  0  0  0  0  0  0  0
    4.7794    2.0231   -0.0000 C   0  0  0  0  0  0  0  0  0  0  0  0
    5.8259    0.5261   -0.0000 C   0  0  0  0  0  0  0  0  0  0  0  0
    5.0265   -1.1309   -0.0000 N   0  0  0  0  0  0  0  0  0  0  0  0
    6.1747   -2.5407   -0.0000 C   0  0  0  0  0  0  0  0  0  0  0  0
    3.1660   -1.1309   -0.0000 C   0  0  0  0  0  0  0  0  0  0  0  0
    5.7677   -4.3285   -0.0000 C   0  0  0  0  0  0  0  0  0  0  0  0
    2.0178   -2.5698   -0.0000 C   0  0  0  0  0  0  0  0  0  0  0  0
    4.0962   -5.1279   -0.0000 N   0  0  0  0  0  0  0  0  0  0  0  0
    2.4393   -4.3575   -0.0000 C   0  0  0  0  0  0  0  0  0  0  0  0
    4.9724    5.4170   -0.0000 H   0  0  0  0  0  0  0  0  0  0  0  0
    3.6169    2.5664   -0.0000 H   0  0  0  0  0  0  0  0  0  0  0  0
    3.7276    1.2880   -0.0000 H   0  0  0  0  0  0  0  0  0  0  0  0
    6.9884   -0.0172   -0.0000 H   0  0  0  0  0  0  0  0  0  0  0  0
    6.8776    1.2612   -0.0000 H   0  0  0  0  0  0  0  0  0  0  0  0
    7.4012   -2.9003   -0.0000 H   0  0  0  0  0  0  0  0  0  0  0  0
    7.0994   -1.6584   -0.0000 H   0  0  0  0  0  0  0  0  0  0  0  0
    3.2489    0.1619   -0.0000 H   0  0  0  0  0  0  0  0  0  0  0  0
    2.0878   -0.4127   -0.0000 H   0  0  0  0  0  0  0  0  0  0  0  0
    6.2508   -5.5248   -0.0000 H   0  0  0  0  0  0  0  0  0  0  0  0
    7.0453   -4.5083   -0.0000 H   0  0  0  0  0  0  0  0  0  0  0  0
    1.0692   -1.6997   -0.0000 H   0  0  0  0  0  0  0  0  0  0  0  0
    0.7900   -2.9562   -0.0000 H   0  0  0  0  0  0  0  0  0  0  0  0
    4.0890   -5.9127   -0.0000 H   0  0  0  0  0  0  0  0  0  0  0  0
    1.1744   -4.5686   -0.0000 H   0  0  0  0  0  0  0  0  0  0  0  0
    1.9896   -5.5585   -0.0000 H   0  0  0  0  0  0  0  0  0  0  0  0
  1  2  1  0  0  0  0
  2  3  1  0  0  0  0
  3  4  1  0  0  0  0
  4  5  1  0  0  0  0
  4  6  1  0  0  0  0
  5  7  1  0  0  0  0
  6  8  1  0  0  0  0
  7  9  1  0  0  0  0
  8 10  1  0  0  0  0
  9 10  1  0  0  0  0
  1 11  1  0  0  0  0
  2 12  1  1  0  0  0
  2 13  1  0  0  0  0
  3 14  1  1  0  0  0
  3 15  1  0  0  0  0
  5 16  1  1  0  0  0
  5 17  1  0  0  0  0
  6 18  1  1  0  0  0
  6 19  1  0  0  0  0
  7 20  1  1  0  0  0
  7 21  1  0  0  0  0
  8 22  1  1  0  0  0
  8 23  1  0  0  0  0
  9 24  1  0  0  0  0
 10 25  1  1  0  0  0
 10 26  1  0  0  0  0
M  END

$$$$

Actelion Java MolfileCreator 1.0

 20 20  0  0  0  0  0  0  0  0999 V2000
   -4.0751   -0.9359   -0.0000 F   0  0  0  0  0  0  0  0  0  0  0  0
   -2.5659   -1.5145   -0.0000 C   0  0  0  0  0  0  0  0  0  0  0  0
   -2.8426   -3.0991   -0.0000 F   0  0  0  0  0  0  0  0  0  0  0  0
   -3.8110   -2.2062   -0.0000 F   0  0  0  0  0  0  0  0  0  0  0  0
   -1.2327   -0.7347   -0.0000 C   0  0  0  0  0  0  0  0  0  0  0  0
    0.0879   -1.5145   -0.0000 N   0  0  0  0  0  0  0  0  0  0  0  0
   -1.2453    0.8374   -0.0000 C   0  0  0  0  0  0  0  0  0  0  0  0
    1.4462   -0.7095   -0.0000 C   0  0  0  0  0  0  0  0  0  0  0  0
    0.0753    1.6172   -0.0000 C   0  0  0  0  0  0  0  0  0  0  0  0
    1.4336    0.8626   -0.0000 C   0  0  0  0  0  0  0  0  0  0  0  0
    2.7793   -1.4767   -0.0000 C   0  0  0  0  0  0  0  0  0  0  0  0
    2.7542    1.6675   -0.0000 C   0  0  0  0  0  0  0  0  0  0  0  0
    2.7416    3.2270   -0.0000 O   0  0  0  0  0  0  0  0  0  0  0  0
    4.0999    0.9003   -0.0000 O   0  0  0  0  0  0  0  0  0  0  0  0
   -1.9119    1.2336   -0.0000 H   0  0  0  0  0  0  0  0  0  0  0  0
    0.0564    2.3844   -0.0000 H   0  0  0  0  0  0  0  0  0  0  0  0
    3.7125   -2.0138   -0.0000 H   0  0  0  0  0  0  0  0  0  0  0  0
    2.2423   -2.4099   -0.0000 H   0  0  0  0  0  0  0  0  0  0  0  0
    3.3163   -0.5435   -0.0000 H   0  0  0  0  0  0  0  0  0  0  0  0
    5.5939    1.3094   -0.0000 H   0  0  0  0  0  0  0  0  0  0  0  0
  1  2  1  0  0  0  0
  2  3  1  0  0  0  0
  2  4  1  0  0  0  0
  2  5  1  0  0  0  0
  5  6  2  0  0  0  0
  5  7  1  0  0  0  0
  6  8  1  0  0  0  0
  7  9  2  0  0  0  0
  8 10  2  0  0  0  0
  8 11  1  0  0  0  0
 10 12  1  0  0  0  0
 12 13  2  0  0  0  0
 12 14  1  0  0  0  0
  9 10  1  0  0  0  0
  7 15  1  0  0  0  0
  9 16  1  0  0  0  0
 11 17  1  0  0  0  0
 11 18  1  0  0  0  0
 11 19  1  0  0  0  0
 14 20  1  0  0  0  0
M  END

$$$$

Actelion Java MolfileCreator 1.0

 23 24  0  0  0  0  0  0  0  0999 V2000
    7.7039   -2.7264   -0.0000 S   0  0  0  0  0  0  0  0  0  0  0  0
    6.7519   -4.2467   -0.0000 C   0  0  0  0  0  0  0  0  0  0  0  0
    9.4374   -3.1384   -0.0000 C   0  0  0  0  0  0  0  0  0  0  0  0
    7.8886   -5.6108   -0.0000 N   0  0  0  0  0  0  0  0  0  0  0  0
    4.9474   -4.3604   -0.0000 C   0  0  0  0  0  0  0  0  0  0  0  0
    9.5511   -4.9287   -0.0000 C   0  0  0  0  0  0  0  0  0  0  0  0
   11.0572   -5.8665   -0.0000 C   0  0  0  0  0  0  0  0  0  0  0  0
   12.6344   -4.9856   -0.0000 C   0  0  0  0  0  0  0  0  0  0  0  0
   10.9861   -7.6426   -0.0000 C   0  0  0  0  0  0  0  0  0  0  0  0
   14.1547   -5.9234   -0.0000 C   0  0  0  0  0  0  0  0  0  0  0  0
   12.4923   -8.5804   -0.0000 C   0  0  0  0  0  0  0  0  0  0  0  0
   14.0837   -7.7137   -0.0000 C   0  0  0  0  0  0  0  0  0  0  0  0
   15.5898   -8.6514   -0.0000 N   0  0  0  0  0  0  0  0  0  0  0  0
   10.2473   -2.4493   -0.0000 H   0  0  0  0  0  0  0  0  0  0  0  0
    3.6842   -4.4400   -0.0000 H   0  0  0  0  0  0  0  0  0  0  0  0
    4.8678   -3.0972   -0.0000 H   0  0  0  0  0  0  0  0  0  0  0  0
    5.0270   -5.6235   -0.0000 H   0  0  0  0  0  0  0  0  0  0  0  0
   12.6628   -4.0762   -0.0000 H   0  0  0  0  0  0  0  0  0  0  0  0
   10.1975   -8.0618   -0.0000 H   0  0  0  0  0  0  0  0  0  0  0  0
   14.9504   -5.4971   -0.0000 H   0  0  0  0  0  0  0  0  0  0  0  0
   12.4496   -9.4827   -0.0000 H   0  0  0  0  0  0  0  0  0  0  0  0
   15.5484   -9.8927   -0.0000 H   0  0  0  0  0  0  0  0  0  0  0  0
   16.6854   -8.0666   -0.0000 H   0  0  0  0  0  0  0  0  0  0  0  0
  1  2  1  0  0  0  0
  1  3  1  0  0  0  0
  2  4  2  0  0  0  0
  2  5  1  0  0  0  0
  3  6  2  0  0  0  0
  6  7  1  0  0  0  0
  7  8  2  0  0  0  0
  7  9  1  0  0  0  0
  8 10  1  0  0  0  0
  9 11  2  0  0  0  0
 10 12  2  0  0  0  0
 12 13  1  0  0  0  0
  4  6  1  0  0  0  0
 11 12  1  0  0  0  0
  3 14  1  0  0  0  0
  5 15  1  0  0  0  0
  5 16  1  0  0  0  0
  5 17  1  0  0  0  0
  8 18  1  0  0  0  0
  9 19  1  0  0  0  0
 10 20  1  0  0  0  0
 11 21  1  0  0  0  0
 13 22  1  0  0  0  0
 13 23  1  0  0  0  0
M  END

$$$$

Actelion Java MolfileCreator 1.0

 17 17  0  0  0  0  0  0  0  0999 V2000
    3.9424    0.7918   -0.0000 Br  0  0  0  0  0  0  0  0  0  0  0  0
    2.5921    0.0254   -0.0000 C   0  0  0  0  0  0  0  0  0  0  0  0
    1.2418    0.8161   -0.0000 C   0  0  0  0  0  0  0  0  0  0  0  0
    1.2296    2.3732   -0.0000 O   0  0  0  0  0  0  0  0  0  0  0  0
   -0.1085    0.0497   -0.0000 C   0  0  0  0  0  0  0  0  0  0  0  0
   -1.4588    0.8404   -0.0000 C   0  0  0  0  0  0  0  0  0  0  0  0
   -0.1206   -1.4831   -0.0000 C   0  0  0  0  0  0  0  0  0  0  0  0
   -2.8091    0.0740   -0.0000 C   0  0  0  0  0  0  0  0  0  0  0  0
   -1.4709   -2.2373   -0.0000 C   0  0  0  0  0  0  0  0  0  0  0  0
   -4.1594    0.8647   -0.0000 Cl  0  0  0  0  0  0  0  0  0  0  0  0
   -2.8212   -1.4587   -0.0000 C   0  0  0  0  0  0  0  0  0  0  0  0
   -4.1715   -2.2130   -0.0000 Cl  0  0  0  0  0  0  0  0  0  0  0  0
    2.0466   -0.9195   -0.0000 H   0  0  0  0  0  0  0  0  0  0  0  0
    3.1377   -0.9195   -0.0000 H   0  0  0  0  0  0  0  0  0  0  0  0
   -1.4588    1.6190   -0.0000 H   0  0  0  0  0  0  0  0  0  0  0  0
    0.5484   -1.8723   -0.0000 H   0  0  0  0  0  0  0  0  0  0  0  0
   -1.4709   -3.0037   -0.0000 H   0  0  0  0  0  0  0  0  0  0  0  0
  1  2  1  0  0  0  0
  2  3  1  0  0  0  0
  3  4  2  0  0  0  0
  3  5  1  0  0  0  0
  5  6  2  0  0  0  0
  5  7  1  0  0  0  0
  6  8  1  0  0  0  0
  7  9  2  0  0  0  0
  8 10  1  0  0  0  0
  8 11  2  0  0  0  0
 11 12  1  0  0  0  0
  9 11  1  0  0  0  0
  2 13  1  1  0  0  0
  2 14  1  0  0  0  0
  6 15  1  0  0  0  0
  7 16  1  0  0  0  0
  9 17  1  0  0  0  0
M  END

$$$$

Actelion Java MolfileCreator 1.0

 12 12  0  0  0  0  0  0  0  0999 V2000
   -2.6839   -1.5554   -0.0000 Cl  0  0  0  0  0  0  0  0  0  0  0  0
   -1.3509   -0.7605   -0.0000 C   0  0  0  0  0  0  0  0  0  0  0  0
   -0.0179   -1.5310   -0.0000 N   0  0  0  0  0  0  0  0  0  0  0  0
   -1.3631    0.8048   -0.0000 C   0  0  0  0  0  0  0  0  0  0  0  0
    1.3151   -0.7361   -0.0000 N   0  0  0  0  0  0  0  0  0  0  0  0
   -0.0301    1.5997   -0.0000 C   0  0  0  0  0  0  0  0  0  0  0  0
    1.3028    0.8292   -0.0000 C   0  0  0  0  0  0  0  0  0  0  0  0
    2.6358    1.6241   -0.0000 N   0  0  0  0  0  0  0  0  0  0  0  0
   -2.0357    1.1900   -0.0000 H   0  0  0  0  0  0  0  0  0  0  0  0
   -0.0301    2.3823   -0.0000 H   0  0  0  0  0  0  0  0  0  0  0  0
    3.5842    1.0943   -0.0000 H   0  0  0  0  0  0  0  0  0  0  0  0
    2.6205    2.7104   -0.0000 H   0  0  0  0  0  0  0  0  0  0  0  0
  1  2  1  0  0  0  0
  2  3  2  0  0  0  0
  2  4  1  0  0  0  0
  3  5  1  0  0  0  0
  4  6  2  0  0  0  0
  5  7  2  0  0  0  0
  7  8  1  0  0  0  0
  6  7  1  0  0  0  0
  4  9  1  0  0  0  0
  6 10  1  0  0  0  0
  8 11  1  0  0  0  0
  8 12  1  0  0  0  0
M  END

$$$$

Actelion Java MolfileCreator 1.0

 15 15  0  0  0  0  0  0  0  0999 V2000
    9.1539   -8.2820   -0.0000 Cl  0  0  0  0  0  0  0  0  0  0  0  0
    9.1539   -6.5241   -0.0000 C   0  0  0  0  0  0  0  0  0  0  0  0
   10.6211   -5.6382   -0.0000 C   0  0  0  0  0  0  0  0  0  0  0  0
    7.6452   -5.6244   -0.0000 C   0  0  0  0  0  0  0  0  0  0  0  0
   12.1299   -6.5103   -0.0000 C   0  0  0  0  0  0  0  0  0  0  0  0
   10.6073   -3.8665   -0.0000 C   0  0  0  0  0  0  0  0  0  0  0  0
    7.6313   -3.8665   -0.0000 C   0  0  0  0  0  0  0  0  0  0  0  0
   13.6248   -7.3684   -0.0000 N   0  0  0  0  0  0  0  0  0  0  0  0
   12.1160   -2.9806   -0.0000 N   0  0  0  0  0  0  0  0  0  0  0  0
    9.1124   -2.9806   -0.0000 C   0  0  0  0  0  0  0  0  0  0  0  0
    6.8977   -6.0535   -0.0000 H   0  0  0  0  0  0  0  0  0  0  0  0
    6.8839   -3.4305   -0.0000 H   0  0  0  0  0  0  0  0  0  0  0  0
   13.1811   -3.5852   -0.0000 H   0  0  0  0  0  0  0  0  0  0  0  0
   12.1070   -1.7560   -0.0000 H   0  0  0  0  0  0  0  0  0  0  0  0
    9.1055   -2.0948   -0.0000 H   0  0  0  0  0  0  0  0  0  0  0  0
  1  2  1  0  0  0  0
  2  3  2  0  0  0  0
  2  4  1  0  0  0  0
  3  5  1  0  0  0  0
  3  6  1  0  0  0  0
  4  7  2  0  0  0  0
  5  8  3  0  0  0  0
  6  9  1  0  0  0  0
  6 10  2  0  0  0  0
  7 10  1  0  0  0  0
  4 11  1  0  0  0  0
  7 12  1  0  0  0  0
  9 13  1  0  0  0  0
  9 14  1  0  0  0  0
 10 15  1  0  0  0  0
M  END

$$$$

Actelion Java MolfileCreator 1.0

 42 42  0  0  0  0  0  0  0  0999 V2000
   18.7480  -10.4653   -0.0000 Br  0  0  0  0  0  0  0  0  0  0  0  0
   17.2059  -11.3486   -0.0000 C   0  0  0  0  0  0  0  0  0  0  0  0
   15.6190  -10.4503   -0.0000 C   0  0  0  0  0  0  0  0  0  0  0  0
   15.6040   -8.6388   -0.0000 O   0  0  0  0  0  0  0  0  0  0  0  0
   14.0769  -11.3336   -0.0000 C   0  0  0  0  0  0  0  0  0  0  0  0
   14.0620  -13.1302   -0.0000 C   0  0  0  0  0  0  0  0  0  0  0  0
   12.4900  -10.4204   -0.0000 C   0  0  0  0  0  0  0  0  0  0  0  0
   12.4750  -14.0135   -0.0000 C   0  0  0  0  0  0  0  0  0  0  0  0
   10.9480  -11.3037   -0.0000 C   0  0  0  0  0  0  0  0  0  0  0  0
   10.9330  -13.1002   -0.0000 C   0  0  0  0  0  0  0  0  0  0  0  0
   12.4900  -15.7801   -0.0000 C   0  0  0  0  0  0  0  0  0  0  0  0
    9.3909  -10.4054   -0.0000 C   0  0  0  0  0  0  0  0  0  0  0  0
    9.3460  -13.9835   -0.0000 O   0  0  0  0  0  0  0  0  0  0  0  0
   10.8282  -16.5736   -0.0000 C   0  0  0  0  0  0  0  0  0  0  0  0
   14.0919  -15.9448   -0.0000 C   0  0  0  0  0  0  0  0  0  0  0  0
   12.2654  -17.4419   -0.0000 C   0  0  0  0  0  0  0  0  0  0  0  0
    9.4957   -8.5639   -0.0000 C   0  0  0  0  0  0  0  0  0  0  0  0
    7.4746  -11.2737   -0.0000 C   0  0  0  0  0  0  0  0  0  0  0  0
    8.0136   -9.3724   -0.0000 C   0  0  0  0  0  0  0  0  0  0  0  0
   16.6035  -12.4555   -0.0000 H   0  0  0  0  0  0  0  0  0  0  0  0
   17.8633  -12.4238   -0.0000 H   0  0  0  0  0  0  0  0  0  0  0  0
   14.8480  -13.5868   -0.0000 H   0  0  0  0  0  0  0  0  0  0  0  0
   12.4675   -9.5221   -0.0000 H   0  0  0  0  0  0  0  0  0  0  0  0
    8.8485  -15.7303   -0.0000 H   0  0  0  0  0  0  0  0  0  0  0  0
    9.6649  -17.1290   -0.0000 H   0  0  0  0  0  0  0  0  0  0  0  0
   10.2727  -15.4103   -0.0000 H   0  0  0  0  0  0  0  0  0  0  0  0
   11.3836  -17.7368   -0.0000 H   0  0  0  0  0  0  0  0  0  0  0  0
   15.2133  -16.0600   -0.0000 H   0  0  0  0  0  0  0  0  0  0  0  0
   13.9766  -17.0661   -0.0000 H   0  0  0  0  0  0  0  0  0  0  0  0
   14.2072  -14.8234   -0.0000 H   0  0  0  0  0  0  0  0  0  0  0  0
   12.1082  -18.6052   -0.0000 H   0  0  0  0  0  0  0  0  0  0  0  0
   11.1022  -17.2847   -0.0000 H   0  0  0  0  0  0  0  0  0  0  0  0
   13.4287  -17.5991   -0.0000 H   0  0  0  0  0  0  0  0  0  0  0  0
    9.5691   -7.2749   -0.0000 H   0  0  0  0  0  0  0  0  0  0  0  0
   10.7848   -8.6373   -0.0000 H   0  0  0  0  0  0  0  0  0  0  0  0
    8.2067   -8.4906   -0.0000 H   0  0  0  0  0  0  0  0  0  0  0  0
    6.1332  -11.8816   -0.0000 H   0  0  0  0  0  0  0  0  0  0  0  0
    6.8668   -9.9323   -0.0000 H   0  0  0  0  0  0  0  0  0  0  0  0
    8.0825  -12.6152   -0.0000 H   0  0  0  0  0  0  0  0  0  0  0  0
    7.0494   -8.6493   -0.0000 H   0  0  0  0  0  0  0  0  0  0  0  0
    8.7367   -8.4082   -0.0000 H   0  0  0  0  0  0  0  0  0  0  0  0
    7.2905  -10.3365   -0.0000 H   0  0  0  0  0  0  0  0  0  0  0  0
  1  2  1  0  0  0  0
  2  3  1  0  0  0  0
  3  4  2  0  0  0  0
  3  5  1  0  0  0  0
  5  6  2  0  0  0  0
  5  7  1  0  0  0  0
  6  8  1  0  0  0  0
  7  9  2  0  0  0  0
  8 10  2  0  0  0  0
  8 11  1  0  0  0  0
  9 12  1  0  0  0  0
 10 13  1  0  0  0  0
 11 14  1  0  0  0  0
 11 15  1  0  0  0  0
 11 16  1  0  0  0  0
 12 17  1  0  0  0  0
 12 18  1  0  0  0  0
 12 19  1  0  0  0  0
  9 10  1  0  0  0  0
  2 20  1  1  0  0  0
  2 21  1  0  0  0  0
  6 22  1  0  0  0  0
  7 23  1  0  0  0  0
 13 24  1  0  0  0  0
 14 25  1  0  0  0  0
 14 26  1  0  0  0  0
 14 27  1  0  0  0  0
 15 28  1  0  0  0  0
 15 29  1  0  0  0  0
 15 30  1  0  0  0  0
 16 31  1  0  0  0  0
 16 32  1  0  0  0  0
 16 33  1  0  0  0  0
 17 34  1  0  0  0  0
 17 35  1  0  0  0  0
 17 36  1  0  0  0  0
 18 37  1  0  0  0  0
 18 38  1  0  0  0  0
 18 39  1  0  0  0  0
 19 40  1  0  0  0  0
 19 41  1  0  0  0  0
 19 42  1  0  0  0  0
M  END

$$$$

Actelion Java MolfileCreator 1.0

 21 22  0  0  0  0  0  0  0  0999 V2000
   -1.2649    1.9556   -0.0000 Br  0  0  0  0  0  0  0  0  0  0  0  0
   -1.3398    0.3840   -0.0000 C   0  0  0  0  0  0  0  0  0  0  0  0
   -0.0052   -0.3893   -0.0000 C   0  0  0  0  0  0  0  0  0  0  0  0
   -2.6868   -0.3893   -0.0000 C   0  0  0  0  0  0  0  0  0  0  0  0
    1.3293    0.4090   -0.0000 C   0  0  0  0  0  0  0  0  0  0  0  0
   -0.0177   -1.9358   -0.0000 C   0  0  0  0  0  0  0  0  0  0  0  0
   -2.6993   -1.9358   -0.0000 C   0  0  0  0  0  0  0  0  0  0  0  0
    1.3168    1.9805   -0.0000 C   0  0  0  0  0  0  0  0  0  0  0  0
    2.6639   -0.3518   -0.0000 C   0  0  0  0  0  0  0  0  0  0  0  0
   -1.3772   -2.6966   -0.0000 C   0  0  0  0  0  0  0  0  0  0  0  0
    1.3293   -2.7091   -0.0000 C   0  0  0  0  0  0  0  0  0  0  0  0
   -0.0302    2.7663   -0.0000 O   0  0  0  0  0  0  0  0  0  0  0  0
    2.6514    2.7663   -0.0000 O   0  0  0  0  0  0  0  0  0  0  0  0
    2.6639   -1.9109   -0.0000 C   0  0  0  0  0  0  0  0  0  0  0  0
   -3.3541   -0.0026   -0.0000 H   0  0  0  0  0  0  0  0  0  0  0  0
   -3.3665   -2.3287   -0.0000 H   0  0  0  0  0  0  0  0  0  0  0  0
    3.3311    0.0473   -0.0000 H   0  0  0  0  0  0  0  0  0  0  0  0
   -1.3959   -3.4575   -0.0000 H   0  0  0  0  0  0  0  0  0  0  0  0
    1.3356   -3.4949   -0.0000 H   0  0  0  0  0  0  0  0  0  0  0  0
    3.0394    4.2655   -0.0000 H   0  0  0  0  0  0  0  0  0  0  0  0
    3.3311   -2.2913   -0.0000 H   0  0  0  0  0  0  0  0  0  0  0  0
  1  2  1  0  0  0  0
  2  3  1  0  0  0  0
  2  4  2  0  0  0  0
  3  5  2  0  0  0  0
  3  6  1  0  0  0  0
  4  7  1  0  0  0  0
  5  8  1  0  0  0  0
  5  9  1  0  0  0  0
  6 10  1  0  0  0  0
  6 11  2  0  0  0  0
  8 12  2  0  0  0  0
  8 13  1  0  0  0  0
  9 14  2  0  0  0  0
  7 10  2  0  0  0  0
 11 14  1  0  0  0  0
  4 15  1  0  0  0  0
  7 16  1  0  0  0  0
  9 17  1  0  0  0  0
 10 18  1  0  0  0  0
 11 19  1  0  0  0  0
 13 20  1  0  0  0  0
 14 21  1  0  0  0  0
M  END

$$$$

Actelion Java MolfileCreator 1.0

 23 24  0  0  0  0  0  0  0  0999 V2000
   39.8012  -11.4568   -0.0000 Cl  0  0  0  0  0  0  0  0  0  0  0  0
   38.3022  -12.3232   -0.0000 C   0  0  0  0  0  0  0  0  0  0  0  0
   36.7756  -11.4843   -0.0000 O   0  0  0  0  0  0  0  0  0  0  0  0
   38.3159  -14.0424   -0.0000 C   0  0  0  0  0  0  0  0  0  0  0  0
   36.8031  -14.9363   -0.0000 C   0  0  0  0  0  0  0  0  0  0  0  0
   39.8150  -14.8813   -0.0000 C   0  0  0  0  0  0  0  0  0  0  0  0
   35.4141  -13.8636   -0.0000 O   0  0  0  0  0  0  0  0  0  0  0  0
   36.8306  -16.6554   -0.0000 C   0  0  0  0  0  0  0  0  0  0  0  0
   39.8425  -16.6142   -0.0000 C   0  0  0  0  0  0  0  0  0  0  0  0
   33.7087  -14.2624   -0.0000 C   0  0  0  0  0  0  0  0  0  0  0  0
   35.4828  -17.7557   -0.0000 O   0  0  0  0  0  0  0  0  0  0  0  0
   38.3297  -17.4943   -0.0000 C   0  0  0  0  0  0  0  0  0  0  0  0
   32.9660  -15.8440   -0.0000 C   0  0  0  0  0  0  0  0  0  0  0  0
   33.7775  -17.3843   -0.0000 C   0  0  0  0  0  0  0  0  0  0  0  0
   40.5508  -14.4343   -0.0000 H   0  0  0  0  0  0  0  0  0  0  0  0
   40.6127  -17.0405   -0.0000 H   0  0  0  0  0  0  0  0  0  0  0  0
   33.5141  -13.0534   -0.0000 H   0  0  0  0  0  0  0  0  0  0  0  0
   32.5644  -13.8265   -0.0000 H   0  0  0  0  0  0  0  0  0  0  0  0
   38.3228  -18.3539   -0.0000 H   0  0  0  0  0  0  0  0  0  0  0  0
   31.8929  -15.2618   -0.0000 H   0  0  0  0  0  0  0  0  0  0  0  0
   31.9253  -16.4823   -0.0000 H   0  0  0  0  0  0  0  0  0  0  0  0
   32.6509  -17.8531   -0.0000 H   0  0  0  0  0  0  0  0  0  0  0  0
   33.6202  -18.5944   -0.0000 H   0  0  0  0  0  0  0  0  0  0  0  0
  1  2  1  0  0  0  0
  2  3  2  0  0  0  0
  2  4  1  0  0  0  0
  4  5  2  0  0  0  0
  4  6  1  0  0  0  0
  5  7  1  0  0  0  0
  5  8  1  0  0  0  0
  6  9  2  0  0  0  0
  7 10  1  0  0  0  0
  8 11  1  0  0  0  0
  8 12  2  0  0  0  0
 10 13  1  0  0  0  0
 11 14  1  0  0  0  0
  9 12  1  0  0  0  0
 13 14  1  0  0  0  0
  6 15  1  0  0  0  0
  9 16  1  0  0  0  0
 10 17  1  1  0  0  0
 10 18  1  0  0  0  0
 12 19  1  0  0  0  0
 13 20  1  1  0  0  0
 13 21  1  0  0  0  0
 14 22  1  1  0  0  0
 14 23  1  0  0  0  0
M  END

$$$$

Actelion Java MolfileCreator 1.0

 24 25  0  0  0  0  0  0  0  0999 V2000
   14.6593   -5.1120   -0.0000 Cl  0  0  0  0  0  0  0  0  0  0  0  0
   12.9843   -4.6626   -0.0000 S   0  0  0  0  0  0  0  0  0  0  0  0
   11.7315   -3.4098   -0.0000 O   0  0  0  0  0  0  0  0  0  0  0  0
   14.1963   -3.4098   -0.0000 O   0  0  0  0  0  0  0  0  0  0  0  0
   11.9630   -6.0380   -0.0000 C   0  0  0  0  0  0  0  0  0  0  0  0
   10.2199   -6.0244   -0.0000 C   0  0  0  0  0  0  0  0  0  0  0  0
   12.4805   -7.6721   -0.0000 C   0  0  0  0  0  0  0  0  0  0  0  0
    9.6616   -7.6585   -0.0000 N   0  0  0  0  0  0  0  0  0  0  0  0
    9.1850   -4.6217   -0.0000 C   0  0  0  0  0  0  0  0  0  0  0  0
   11.0779   -8.6662   -0.0000 O   0  0  0  0  0  0  0  0  0  0  0  0
   14.1146   -8.1896   -0.0000 C   0  0  0  0  0  0  0  0  0  0  0  0
    9.8795   -3.0285   -0.0000 C   0  0  0  0  0  0  0  0  0  0  0  0
    7.4419   -4.7988   -0.0000 C   0  0  0  0  0  0  0  0  0  0  0  0
    8.8445   -1.6122   -0.0000 C   0  0  0  0  0  0  0  0  0  0  0  0
    6.4070   -3.3825   -0.0000 C   0  0  0  0  0  0  0  0  0  0  0  0
    7.1151   -1.7892   -0.0000 C   0  0  0  0  0  0  0  0  0  0  0  0
   15.2585   -8.5518   -0.0000 H   0  0  0  0  0  0  0  0  0  0  0  0
   13.7524   -9.3335   -0.0000 H   0  0  0  0  0  0  0  0  0  0  0  0
   14.4768   -7.0457   -0.0000 H   0  0  0  0  0  0  0  0  0  0  0  0
   10.7442   -2.9399   -0.0000 H   0  0  0  0  0  0  0  0  0  0  0  0
    7.0879   -5.5954   -0.0000 H   0  0  0  0  0  0  0  0  0  0  0  0
    9.1918   -0.8156   -0.0000 H   0  0  0  0  0  0  0  0  0  0  0  0
    5.5354   -3.4710   -0.0000 H   0  0  0  0  0  0  0  0  0  0  0  0
    6.6044   -1.0811   -0.0000 H   0  0  0  0  0  0  0  0  0  0  0  0
  1  2  1  0  0  0  0
  2  3  2  0  0  0  0
  2  4  2  0  0  0  0
  2  5  1  1  0  0  0
  5  6  1  0  0  0  0
  5  7  2  0  0  0  0
  6  8  2  0  0  0  0
  6  9  1  0  0  0  0
  7 10  1  0  0  0  0
  7 11  1  0  0  0  0
  9 12  2  0  0  0  0
  9 13  1  0  0  0  0
 12 14  1  0  0  0  0
 13 15  2  0  0  0  0
 14 16  2  0  0  0  0
  8 10  1  0  0  0  0
 15 16  1  0  0  0  0
 11 17  1  0  0  0  0
 11 18  1  0  0  0  0
 11 19  1  0  0  0  0
 12 20  1  0  0  0  0
 13 21  1  0  0  0  0
 14 22  1  0  0  0  0
 15 23  1  0  0  0  0
 16 24  1  0  0  0  0
M  END

$$$$

Actelion Java MolfileCreator 1.0

 29 30  0  0  0  0  0  0  0  0999 V2000
   11.8549   -9.6200   -0.0000 O   0  0  0  0  0  0  0  0  0  0  0  0
   10.3529   -8.5472   -0.0000 N   0  0  0  0  0  0  0  0  0  0  0  0
   13.3140   -8.5186   -0.0000 C   0  0  0  0  0  0  0  0  0  0  0  0
   10.8965   -6.7877   -0.0000 C   0  0  0  0  0  0  0  0  0  0  0  0
   12.7275   -6.7734   -0.0000 C   0  0  0  0  0  0  0  0  0  0  0  0
   15.0449   -9.0621   -0.0000 C   0  0  0  0  0  0  0  0  0  0  0  0
    9.8093   -5.3143   -0.0000 C   0  0  0  0  0  0  0  0  0  0  0  0
   13.7717   -5.2714   -0.0000 C   0  0  0  0  0  0  0  0  0  0  0  0
    7.9783   -5.5003   -0.0000 C   0  0  0  0  0  0  0  0  0  0  0  0
   10.5246   -3.6120   -0.0000 C   0  0  0  0  0  0  0  0  0  0  0  0
   15.5741   -5.4287   -0.0000 N   0  0  0  0  0  0  0  0  0  0  0  0
    6.8912   -4.0126   -0.0000 C   0  0  0  0  0  0  0  0  0  0  0  0
    9.4231   -2.1386   -0.0000 C   0  0  0  0  0  0  0  0  0  0  0  0
   16.6184   -3.9267   -0.0000 C   0  0  0  0  0  0  0  0  0  0  0  0
    7.6207   -2.3246   -0.0000 C   0  0  0  0  0  0  0  0  0  0  0  0
   16.2565   -9.4426   -0.0000 H   0  0  0  0  0  0  0  0  0  0  0  0
   14.6644  -10.2737   -0.0000 H   0  0  0  0  0  0  0  0  0  0  0  0
   15.4254   -7.8505   -0.0000 H   0  0  0  0  0  0  0  0  0  0  0  0
   13.8926   -4.0036   -0.0000 H   0  0  0  0  0  0  0  0  0  0  0  0
   12.7342   -4.5329   -0.0000 H   0  0  0  0  0  0  0  0  0  0  0  0
    7.6064   -6.3371   -0.0000 H   0  0  0  0  0  0  0  0  0  0  0  0
   11.4329   -3.4976   -0.0000 H   0  0  0  0  0  0  0  0  0  0  0  0
   15.9532   -6.2584   -0.0000 H   0  0  0  0  0  0  0  0  0  0  0  0
    5.9828   -4.1127   -0.0000 H   0  0  0  0  0  0  0  0  0  0  0  0
    9.7736   -1.3090   -0.0000 H   0  0  0  0  0  0  0  0  0  0  0  0
   17.3493   -2.8753   -0.0000 H   0  0  0  0  0  0  0  0  0  0  0  0
   17.6698   -4.6577   -0.0000 H   0  0  0  0  0  0  0  0  0  0  0  0
   15.5670   -3.1958   -0.0000 H   0  0  0  0  0  0  0  0  0  0  0  0
    7.0843   -1.5736   -0.0000 H   0  0  0  0  0  0  0  0  0  0  0  0
  1  2  1  0  0  0  0
  1  3  1  0  0  0  0
  2  4  2  0  0  0  0
  3  5  2  0  0  0  0
  3  6  1  0  0  0  0
  4  7  1  0  0  0  0
  5  8  1  0  0  0  0
  7  9  2  0  0  0  0
  7 10  1  0  0  0  0
  8 11  1  0  0  0  0
  9 12  1  0  0  0  0
 10 13  2  0  0  0  0
 11 14  1  0  0  0  0
 12 15  2  0  0  0  0
  4  5  1  0  0  0  0
 13 15  1  0  0  0  0
  6 16  1  0  0  0  0
  6 17  1  0  0  0  0
  6 18  1  0  0  0  0
  8 19  1  1  0  0  0
  8 20  1  0  0  0  0
  9 21  1  0  0  0  0
 10 22  1  0  0  0  0
 11 23  1  0  0  0  0
 12 24  1  0  0  0  0
 13 25  1  0  0  0  0
 14 26  1  0  0  0  0
 14 27  1  0  0  0  0
 14 28  1  0  0  0  0
 15 29  1  0  0  0  0
M  END

$$$$

Actelion Java MolfileCreator 1.0

 16 16  0  0  0  0  0  0  0  0999 V2000
   -0.3632    1.2589   -0.0000 O   0  0  0  0  0  0  0  0  0  0  0  0
   -2.1114    1.4516   -0.0000 C   0  0  0  0  0  0  0  0  0  0  0  0
   -3.1575    0.0475   -0.0000 C   0  0  0  0  0  0  0  0  0  0  0  0
   -2.6207   -1.6043   -0.0000 C   0  0  0  0  0  0  0  0  0  0  0  0
   -4.9194    0.0613   -0.0000 C   0  0  0  0  0  0  0  0  0  0  0  0
   -4.0522   -2.6091   -0.0000 O   0  0  0  0  0  0  0  0  0  0  0  0
   -0.9689   -2.1274   -0.0000 C   0  0  0  0  0  0  0  0  0  0  0  0
   -5.4838   -1.5905   -0.0000 N   0  0  0  0  0  0  0  0  0  0  0  0
   -5.9656    1.4929   -0.0000 C   0  0  0  0  0  0  0  0  0  0  0  0
   -2.4624    2.2499   -0.0000 H   0  0  0  0  0  0  0  0  0  0  0  0
    0.1874   -2.4935   -0.0000 H   0  0  0  0  0  0  0  0  0  0  0  0
   -1.3350   -3.2836   -0.0000 H   0  0  0  0  0  0  0  0  0  0  0  0
   -0.6027   -0.9711   -0.0000 H   0  0  0  0  0  0  0  0  0  0  0  0
   -6.6979    2.4950   -0.0000 H   0  0  0  0  0  0  0  0  0  0  0  0
   -4.9635    2.2252   -0.0000 H   0  0  0  0  0  0  0  0  0  0  0  0
   -6.9677    0.7606   -0.0000 H   0  0  0  0  0  0  0  0  0  0  0  0
  1  2  2  0  0  0  0
  2  3  1  0  0  0  0
  3  4  2  0  0  0  0
  3  5  1  0  0  0  0
  4  6  1  0  0  0  0
  4  7  1  0  0  0  0
  5  8  2  0  0  0  0
  5  9  1  0  0  0  0
  6  8  1  0  0  0  0
  2 10  1  0  0  0  0
  7 11  1  0  0  0  0
  7 12  1  0  0  0  0
  7 13  1  0  0  0  0
  9 14  1  0  0  0  0
  9 15  1  0  0  0  0
  9 16  1  0  0  0  0
M  END

$$$$

Actelion Java MolfileCreator 1.0

 17 17  0  0  0  0  0  0  0  0999 V2000
   -0.9367    1.4376   -0.0000 Cl  0  0  0  0  0  0  0  0  0  0  0  0
   -2.6593    1.6275   -0.0000 C   0  0  0  0  0  0  0  0  0  0  0  0
   -3.3783    3.2145   -0.0000 O   0  0  0  0  0  0  0  0  0  0  0  0
   -3.6902    0.2439   -0.0000 C   0  0  0  0  0  0  0  0  0  0  0  0
   -3.1612   -1.3838   -0.0000 C   0  0  0  0  0  0  0  0  0  0  0  0
   -5.4264    0.2575   -0.0000 C   0  0  0  0  0  0  0  0  0  0  0  0
   -4.5719   -2.3739   -0.0000 O   0  0  0  0  0  0  0  0  0  0  0  0
   -1.5335   -1.8992   -0.0000 C   0  0  0  0  0  0  0  0  0  0  0  0
   -5.9826   -1.3702   -0.0000 C   0  0  0  0  0  0  0  0  0  0  0  0
   -7.6374   -1.8856   -0.0000 C   0  0  0  0  0  0  0  0  0  0  0  0
   -6.0165    1.0781   -0.0000 H   0  0  0  0  0  0  0  0  0  0  0  0
   -0.3941   -2.2600   -0.0000 H   0  0  0  0  0  0  0  0  0  0  0  0
   -1.8943   -3.0386   -0.0000 H   0  0  0  0  0  0  0  0  0  0  0  0
   -1.1727   -0.7598   -0.0000 H   0  0  0  0  0  0  0  0  0  0  0  0
   -8.7958   -2.2464   -0.0000 H   0  0  0  0  0  0  0  0  0  0  0  0
   -7.9982   -0.7273   -0.0000 H   0  0  0  0  0  0  0  0  0  0  0  0
   -7.2766   -3.0440   -0.0000 H   0  0  0  0  0  0  0  0  0  0  0  0
  1  2  1  0  0  0  0
  2  3  2  0  0  0  0
  2  4  1  0  0  0  0
  4  5  2  0  0  0  0
  4  6  1  0  0  0  0
  5  7  1  0  0  0  0
  5  8  1  0  0  0  0
  6  9  2  0  0  0  0
  9 10  1  0  0  0  0
  7  9  1  0  0  0  0
  6 11  1  0  0  0  0
  8 12  1  0  0  0  0
  8 13  1  0  0  0  0
  8 14  1  0  0  0  0
 10 15  1  0  0  0  0
 10 16  1  0  0  0  0
 10 17  1  0  0  0  0
M  END

$$$$

Actelion Java MolfileCreator 1.0

 18 19  0  0  0  0  0  0  0  0999 V2000
   15.1017   -5.2662   -0.0000 Cl  0  0  0  0  0  0  0  0  0  0  0  0
   13.6407   -4.4029   -0.0000 S   0  0  0  0  0  0  0  0  0  0  0  0
   15.0884   -3.5662   -0.0000 O   0  0  0  0  0  0  0  0  0  0  0  0
   12.1798   -3.5529   -0.0000 O   0  0  0  0  0  0  0  0  0  0  0  0
   12.1665   -5.2264   -0.0000 C   0  0  0  0  0  0  0  0  0  0  0  0
   10.7056   -4.3631   -0.0000 C   0  0  0  0  0  0  0  0  0  0  0  0
   12.1532   -6.8998   -0.0000 C   0  0  0  0  0  0  0  0  0  0  0  0
    9.2579   -5.2131   -0.0000 C   0  0  0  0  0  0  0  0  0  0  0  0
   10.6923   -7.7233   -0.0000 C   0  0  0  0  0  0  0  0  0  0  0  0
    7.6508   -4.6553   -0.0000 O   0  0  0  0  0  0  0  0  0  0  0  0
    9.2180   -6.8865   -0.0000 C   0  0  0  0  0  0  0  0  0  0  0  0
    6.6282   -5.9967   -0.0000 C   0  0  0  0  0  0  0  0  0  0  0  0
    7.5977   -7.3780   -0.0000 O   0  0  0  0  0  0  0  0  0  0  0  0
   10.6989   -3.5064   -0.0000 H   0  0  0  0  0  0  0  0  0  0  0  0
   12.8771   -7.3248   -0.0000 H   0  0  0  0  0  0  0  0  0  0  0  0
   10.6989   -8.5534   -0.0000 H   0  0  0  0  0  0  0  0  0  0  0  0
    5.6174   -5.3859   -0.0000 H   0  0  0  0  0  0  0  0  0  0  0  0
    5.5938   -6.5666   -0.0000 H   0  0  0  0  0  0  0  0  0  0  0  0
  1  2  1  0  0  0  0
  2  3  2  0  0  0  0
  2  4  2  0  0  0  0
  2  5  1  1  0  0  0
  5  6  2  0  0  0  0
  5  7  1  0  0  0  0
  6  8  1  0  0  0  0
  7  9  2  0  0  0  0
  8 10  1  0  0  0  0
  8 11  2  0  0  0  0
 10 12  1  0  0  0  0
 11 13  1  0  0  0  0
  9 11  1  0  0  0  0
 12 13  1  0  0  0  0
  6 14  1  0  0  0  0
  7 15  1  0  0  0  0
  9 16  1  0  0  0  0
 12 17  1  1  0  0  0
 12 18  1  0  0  0  0
M  END

$$$$

Actelion Java MolfileCreator 1.0

 11 11  0  0  0  0  0  0  0  0999 V2000
   13.3487   -3.4475   -0.0000 O   0  0  0  0  0  0  0  0  0  0  0  0
   11.5727   -3.2517   -0.0000 C   0  0  0  0  0  0  0  0  0  0  0  0
   10.5098   -4.6781   -0.0000 C   0  0  0  0  0  0  0  0  0  0  0  0
   11.0552   -6.3563   -0.0000 C   0  0  0  0  0  0  0  0  0  0  0  0
    8.7198   -4.6641   -0.0000 C   0  0  0  0  0  0  0  0  0  0  0  0
    9.6008   -7.3772   -0.0000 O   0  0  0  0  0  0  0  0  0  0  0  0
    8.1464   -6.3423   -0.0000 C   0  0  0  0  0  0  0  0  0  0  0  0
   11.2161   -2.4406   -0.0000 H   0  0  0  0  0  0  0  0  0  0  0  0
   12.0551   -6.6849   -0.0000 H   0  0  0  0  0  0  0  0  0  0  0  0
    8.1115   -3.8181   -0.0000 H   0  0  0  0  0  0  0  0  0  0  0  0
    7.1325   -6.6639   -0.0000 H   0  0  0  0  0  0  0  0  0  0  0  0
  1  2  2  0  0  0  0
  2  3  1  0  0  0  0
  3  4  2  0  0  0  0
  3  5  1  0  0  0  0
  4  6  1  0  0  0  0
  5  7  2  0  0  0  0
  6  7  1  0  0  0  0
  2  8  1  0  0  0  0
  4  9  1  0  0  0  0
  5 10  1  0  0  0  0
  7 11  1  0  0  0  0
M  END

$$$$

Actelion Java MolfileCreator 1.0

 14 14  0  0  0  0  0  0  0  0999 V2000
   13.7497   -4.7195   -0.0000 O   0  0  0  0  0  0  0  0  0  0  0  0
   12.2235   -3.8316   -0.0000 C   0  0  0  0  0  0  0  0  0  0  0  0
   10.6835   -4.6918   -0.0000 C   0  0  0  0  0  0  0  0  0  0  0  0
    9.1434   -3.8038   -0.0000 N   0  0  0  0  0  0  0  0  0  0  0  0
   10.6696   -6.4399   -0.0000 C   0  0  0  0  0  0  0  0  0  0  0  0
    7.6033   -4.6640   -0.0000 C   0  0  0  0  0  0  0  0  0  0  0  0
    9.1434   -7.3002   -0.0000 N   0  0  0  0  0  0  0  0  0  0  0  0
    7.5895   -6.4122   -0.0000 C   0  0  0  0  0  0  0  0  0  0  0  0
   15.4568   -4.2682   -0.0000 H   0  0  0  0  0  0  0  0  0  0  0  0
   12.8497   -2.7666   -0.0000 H   0  0  0  0  0  0  0  0  0  0  0  0
   11.6143   -2.7568   -0.0000 H   0  0  0  0  0  0  0  0  0  0  0  0
   11.4257   -6.8839   -0.0000 H   0  0  0  0  0  0  0  0  0  0  0  0
    6.8402   -4.2200   -0.0000 H   0  0  0  0  0  0  0  0  0  0  0  0
    6.8055   -6.8423   -0.0000 H   0  0  0  0  0  0  0  0  0  0  0  0
  1  2  1  0  0  0  0
  2  3  1  0  0  0  0
  3  4  2  0  0  0  0
  3  5  1  0  0  0  0
  4  6  1  0  0  0  0
  5  7  2  0  0  0  0
  6  8  2  0  0  0  0
  7  8  1  0  0  0  0
  1  9  1  0  0  0  0
  2 10  1  1  0  0  0
  2 11  1  0  0  0  0
  5 12  1  0  0  0  0
  6 13  1  0  0  0  0
  8 14  1  0  0  0  0
M  END

$$$$

Actelion Java MolfileCreator 1.0

 15 15  0  0  0  0  0  0  0  0999 V2000
    0.0415    2.4035   -0.0000 O   0  0  0  0  0  0  0  0  0  0  0  0
    0.7238    0.8650   -0.0000 C   0  0  0  0  0  0  0  0  0  0  0  0
    2.3961    0.7044   -0.0000 O   0  0  0  0  0  0  0  0  0  0  0  0
   -0.2930   -0.4996   -0.0000 C   0  0  0  0  0  0  0  0  0  0  0  0
   -2.0054   -0.4863   -0.0000 N   0  0  0  0  0  0  0  0  0  0  0  0
    0.2288   -2.1051   -0.0000 C   0  0  0  0  0  0  0  0  0  0  0  0
   -2.5540   -2.0917   -0.0000 C   0  0  0  0  0  0  0  0  0  0  0  0
   -1.1626   -3.0817   -0.0000 N   0  0  0  0  0  0  0  0  0  0  0  0
   -1.1760   -4.7674   -0.0000 C   0  0  0  0  0  0  0  0  0  0  0  0
    3.6922    1.7734   -0.0000 H   0  0  0  0  0  0  0  0  0  0  0  0
    1.1854   -2.4195   -0.0000 H   0  0  0  0  0  0  0  0  0  0  0  0
   -3.5239   -2.3994   -0.0000 H   0  0  0  0  0  0  0  0  0  0  0  0
   -1.1853   -5.9474   -0.0000 H   0  0  0  0  0  0  0  0  0  0  0  0
   -2.3560   -4.7581   -0.0000 H   0  0  0  0  0  0  0  0  0  0  0  0
    0.0040   -4.7768   -0.0000 H   0  0  0  0  0  0  0  0  0  0  0  0
  1  2  2  0  0  0  0
  2  3  1  0  0  0  0
  2  4  1  0  0  0  0
  4  5  1  0  0  0  0
  4  6  2  0  0  0  0
  5  7  2  0  0  0  0
  6  8  1  0  0  0  0
  8  9  1  0  0  0  0
  7  8  1  0  0  0  0
  3 10  1  0  0  0  0
  6 11  1  0  0  0  0
  7 12  1  0  0  0  0
  9 13  1  0  0  0  0
  9 14  1  0  0  0  0
  9 15  1  0  0  0  0
M  END

$$$$

Actelion Java MolfileCreator 1.0

 14 14  0  0  0  0  0  0  0  0999 V2000
   -1.1528    0.9086   -0.0000 O   0  0  0  0  0  0  0  0  0  0  0  0
   -2.9356    1.1051   -0.0000 C   0  0  0  0  0  0  0  0  0  0  0  0
   -4.0025   -0.3267   -0.0000 C   0  0  0  0  0  0  0  0  0  0  0  0
   -5.7993   -0.3127   -0.0000 N   0  0  0  0  0  0  0  0  0  0  0  0
   -3.4550   -2.0113   -0.0000 C   0  0  0  0  0  0  0  0  0  0  0  0
   -6.3749   -1.9972   -0.0000 C   0  0  0  0  0  0  0  0  0  0  0  0
   -4.9149   -3.0360   -0.0000 N   0  0  0  0  0  0  0  0  0  0  0  0
   -4.9290   -4.8048   -0.0000 C   0  0  0  0  0  0  0  0  0  0  0  0
   -3.2936    1.9193   -0.0000 H   0  0  0  0  0  0  0  0  0  0  0  0
   -2.4513   -2.3412   -0.0000 H   0  0  0  0  0  0  0  0  0  0  0  0
   -7.3926   -2.3201   -0.0000 H   0  0  0  0  0  0  0  0  0  0  0  0
   -4.9388   -6.0429   -0.0000 H   0  0  0  0  0  0  0  0  0  0  0  0
   -6.1671   -4.7950   -0.0000 H   0  0  0  0  0  0  0  0  0  0  0  0
   -3.6908   -4.8146   -0.0000 H   0  0  0  0  0  0  0  0  0  0  0  0
  1  2  2  0  0  0  0
  2  3  1  0  0  0  0
  3  4  1  0  0  0  0
  3  5  2  0  0  0  0
  4  6  2  0  0  0  0
  5  7  1  0  0  0  0
  7  8  1  0  0  0  0
  6  7  1  0  0  0  0
  2  9  1  0  0  0  0
  5 10  1  0  0  0  0
  6 11  1  0  0  0  0
  8 12  1  0  0  0  0
  8 13  1  0  0  0  0
  8 14  1  0  0  0  0
M  END

$$$$

Actelion Java MolfileCreator 1.0

 17 18  0  0  0  0  0  0  0  0999 V2000
    0.3018   -0.0000   -0.0000 S   0  0  0  0  0  0  0  0  0  0  0  0
   -1.0618    0.9905   -0.0000 C   0  0  0  0  0  0  0  0  0  0  0  0
    1.6397    0.9905   -0.0000 C   0  0  0  0  0  0  0  0  0  0  0  0
   -2.7084    0.6561   -0.0000 N   0  0  0  0  0  0  0  0  0  0  0  0
   -0.5472    2.5985   -0.0000 C   0  0  0  0  0  0  0  0  0  0  0  0
    3.2091    0.4888   -0.0000 C   0  0  0  0  0  0  0  0  0  0  0  0
    1.1122    2.5985   -0.0000 C   0  0  0  0  0  0  0  0  0  0  0  0
   -3.8404    1.9039   -0.0000 C   0  0  0  0  0  0  0  0  0  0  0  0
   -1.6793    3.8592   -0.0000 C   0  0  0  0  0  0  0  0  0  0  0  0
    3.5435   -1.1320   -0.0000 O   0  0  0  0  0  0  0  0  0  0  0  0
    4.4312    1.6209   -0.0000 O   0  0  0  0  0  0  0  0  0  0  0  0
   -3.3387    3.5248   -0.0000 C   0  0  0  0  0  0  0  0  0  0  0  0
    1.6783    3.4026   -0.0000 H   0  0  0  0  0  0  0  0  0  0  0  0
   -4.6573    1.7174   -0.0000 H   0  0  0  0  0  0  0  0  0  0  0  0
   -1.4156    4.6568   -0.0000 H   0  0  0  0  0  0  0  0  0  0  0  0
    4.4948    3.2855   -0.0000 H   0  0  0  0  0  0  0  0  0  0  0  0
   -3.9176    4.1680   -0.0000 H   0  0  0  0  0  0  0  0  0  0  0  0
  1  2  1  0  0  0  0
  1  3  1  0  0  0  0
  2  4  2  0  0  0  0
  2  5  1  0  0  0  0
  3  6  1  0  0  0  0
  3  7  2  0  0  0  0
  4  8  1  0  0  0  0
  5  9  2  0  0  0  0
  6 10  2  0  0  0  0
  6 11  1  0  0  0  0
  8 12  2  0  0  0  0
  5  7  1  0  0  0  0
  9 12  1  0  0  0  0
  7 13  1  0  0  0  0
  8 14  1  0  0  0  0
  9 15  1  0  0  0  0
 11 16  1  0  0  0  0
 12 17  1  0  0  0  0
M  END

$$$$

Actelion Java MolfileCreator 1.0

 16 17  0  0  0  0  0  0  0  0999 V2000
   -4.6746   -3.3846   -0.0000 S   0  0  0  0  0  0  0  0  0  0  0  0
   -6.0930   -2.3542   -0.0000 C   0  0  0  0  0  0  0  0  0  0  0  0
   -3.2829   -2.3542   -0.0000 C   0  0  0  0  0  0  0  0  0  0  0  0
   -7.8058   -2.7021   -0.0000 N   0  0  0  0  0  0  0  0  0  0  0  0
   -5.5578   -0.6815   -0.0000 C   0  0  0  0  0  0  0  0  0  0  0  0
   -3.8316   -0.6815   -0.0000 C   0  0  0  0  0  0  0  0  0  0  0  0
   -1.6504   -2.8761   -0.0000 C   0  0  0  0  0  0  0  0  0  0  0  0
   -8.9834   -1.4041   -0.0000 C   0  0  0  0  0  0  0  0  0  0  0  0
   -6.7353    0.6298   -0.0000 C   0  0  0  0  0  0  0  0  0  0  0  0
   -0.3792   -1.6985   -0.0000 O   0  0  0  0  0  0  0  0  0  0  0  0
   -8.4615    0.2819   -0.0000 C   0  0  0  0  0  0  0  0  0  0  0  0
   -3.2428    0.1548   -0.0000 H   0  0  0  0  0  0  0  0  0  0  0  0
   -1.4698   -3.7258   -0.0000 H   0  0  0  0  0  0  0  0  0  0  0  0
   -9.8331   -1.5981   -0.0000 H   0  0  0  0  0  0  0  0  0  0  0  0
   -6.4610    1.4595   -0.0000 H   0  0  0  0  0  0  0  0  0  0  0  0
   -9.0637    0.9510   -0.0000 H   0  0  0  0  0  0  0  0  0  0  0  0
  1  2  1  0  0  0  0
  1  3  1  0  0  0  0
  2  4  2  0  0  0  0
  2  5  1  0  0  0  0
  3  6  2  0  0  0  0
  3  7  1  0  0  0  0
  4  8  1  0  0  0  0
  5  9  2  0  0  0  0
  7 10  2  0  0  0  0
  8 11  2  0  0  0  0
  5  6  1  0  0  0  0
  9 11  1  0  0  0  0
  6 12  1  0  0  0  0
  7 13  1  0  0  0  0
  8 14  1  0  0  0  0
  9 15  1  0  0  0  0
 11 16  1  0  0  0  0
M  END

$$$$

Actelion Java MolfileCreator 1.0

 18 19  0  0  0  0  0  0  0  0999 V2000
    0.2646   -2.5438   -0.0000 S   0  0  0  0  0  0  0  0  0  0  0  0
   -1.1402   -1.5234   -0.0000 C   0  0  0  0  0  0  0  0  0  0  0  0
    1.6429   -1.5234   -0.0000 C   0  0  0  0  0  0  0  0  0  0  0  0
   -2.8365   -1.8679   -0.0000 N   0  0  0  0  0  0  0  0  0  0  0  0
   -0.6101    0.1332   -0.0000 C   0  0  0  0  0  0  0  0  0  0  0  0
    1.0995    0.1332   -0.0000 C   0  0  0  0  0  0  0  0  0  0  0  0
    3.2597   -2.0402   -0.0000 C   0  0  0  0  0  0  0  0  0  0  0  0
   -4.0028   -0.5824   -0.0000 C   0  0  0  0  0  0  0  0  0  0  0  0
   -1.7763    1.4320   -0.0000 C   0  0  0  0  0  0  0  0  0  0  0  0
    4.5187   -0.8740   -0.0000 O   0  0  0  0  0  0  0  0  0  0  0  0
   -3.4859    1.0874   -0.0000 C   0  0  0  0  0  0  0  0  0  0  0  0
    1.6826    0.9615   -0.0000 H   0  0  0  0  0  0  0  0  0  0  0  0
    2.8905   -3.1765   -0.0000 H   0  0  0  0  0  0  0  0  0  0  0  0
    4.0592   -2.9281   -0.0000 H   0  0  0  0  0  0  0  0  0  0  0  0
   -4.8443   -0.7746   -0.0000 H   0  0  0  0  0  0  0  0  0  0  0  0
   -1.5046    2.2536   -0.0000 H   0  0  0  0  0  0  0  0  0  0  0  0
    4.5843    0.8409   -0.0000 H   0  0  0  0  0  0  0  0  0  0  0  0
   -4.0823    1.7500   -0.0000 H   0  0  0  0  0  0  0  0  0  0  0  0
  1  2  1  0  0  0  0
  1  3  1  0  0  0  0
  2  4  2  0  0  0  0
  2  5  1  0  0  0  0
  3  6  2  0  0  0  0
  3  7  1  0  0  0  0
  4  8  1  0  0  0  0
  5  9  2  0  0  0  0
  7 10  1  0  0  0  0
  8 11  2  0  0  0  0
  5  6  1  0  0  0  0
  9 11  1  0  0  0  0
  6 12  1  0  0  0  0
  7 13  1  1  0  0  0
  7 14  1  0  0  0  0
  8 15  1  0  0  0  0
  9 16  1  0  0  0  0
 10 17  1  0  0  0  0
 11 18  1  0  0  0  0
M  END

$$$$

Actelion Java MolfileCreator 1.0

 14 14  0  0  0  0  0  0  0  0999 V2000
    0.5830   -1.5128   -0.0000 S   0  0  0  0  0  0  0  0  0  0  0  0
   -0.7721   -0.5320   -0.0000 C   0  0  0  0  0  0  0  0  0  0  0  0
    1.9122   -0.5320   -0.0000 C   0  0  0  0  0  0  0  0  0  0  0  0
   -0.2688    1.0554   -0.0000 N   0  0  0  0  0  0  0  0  0  0  0  0
   -2.3465   -1.0353   -0.0000 C   0  0  0  0  0  0  0  0  0  0  0  0
    1.3831    1.0554   -0.0000 C   0  0  0  0  0  0  0  0  0  0  0  0
    2.3381    2.3975   -0.0000 C   0  0  0  0  0  0  0  0  0  0  0  0
    1.6541    3.9204   -0.0000 O   0  0  0  0  0  0  0  0  0  0  0  0
    3.9641    2.2427   -0.0000 O   0  0  0  0  0  0  0  0  0  0  0  0
    2.8414   -0.8352   -0.0000 H   0  0  0  0  0  0  0  0  0  0  0  0
   -3.4487   -1.3876   -0.0000 H   0  0  0  0  0  0  0  0  0  0  0  0
   -2.6989    0.0668   -0.0000 H   0  0  0  0  0  0  0  0  0  0  0  0
   -1.9942   -2.1374   -0.0000 H   0  0  0  0  0  0  0  0  0  0  0  0
    5.2234    3.2830   -0.0000 H   0  0  0  0  0  0  0  0  0  0  0  0
  1  2  1  0  0  0  0
  1  3  1  0  0  0  0
  2  4  2  0  0  0  0
  2  5  1  0  0  0  0
  3  6  2  0  0  0  0
  6  7  1  0  0  0  0
  7  8  2  0  0  0  0
  7  9  1  0  0  0  0
  4  6  1  0  0  0  0
  3 10  1  0  0  0  0
  5 11  1  0  0  0  0
  5 12  1  0  0  0  0
  5 13  1  0  0  0  0
  9 14  1  0  0  0  0
M  END

$$$$

Actelion Java MolfileCreator 1.0

 17 18  0  0  0  0  0  0  0  0999 V2000
   -2.7426   -3.3594   -0.0000 S   0  0  0  0  0  0  0  0  0  0  0  0
   -1.1681   -2.8302   -0.0000 C   0  0  0  0  0  0  0  0  0  0  0  0
   -3.7482   -1.9966   -0.0000 C   0  0  0  0  0  0  0  0  0  0  0  0
   -1.1813   -1.1366   -0.0000 C   0  0  0  0  0  0  0  0  0  0  0  0
    0.2741   -3.6638   -0.0000 C   0  0  0  0  0  0  0  0  0  0  0  0
   -2.7823   -0.6206   -0.0000 N   0  0  0  0  0  0  0  0  0  0  0  0
    0.2609   -0.2766   -0.0000 C   0  0  0  0  0  0  0  0  0  0  0  0
    1.7163   -2.8037   -0.0000 C   0  0  0  0  0  0  0  0  0  0  0  0
    1.7031   -1.0969   -0.0000 C   0  0  0  0  0  0  0  0  0  0  0  0
    3.1585   -3.6241   -0.0000 C   0  0  0  0  0  0  0  0  0  0  0  0
    3.1453   -5.2912   -0.0000 O   0  0  0  0  0  0  0  0  0  0  0  0
    4.6007   -2.7640   -0.0000 O   0  0  0  0  0  0  0  0  0  0  0  0
   -4.7339   -2.0032   -0.0000 H   0  0  0  0  0  0  0  0  0  0  0  0
    0.2741   -4.5106   -0.0000 H   0  0  0  0  0  0  0  0  0  0  0  0
    0.2609    0.5636   -0.0000 H   0  0  0  0  0  0  0  0  0  0  0  0
    2.4176   -0.6537   -0.0000 H   0  0  0  0  0  0  0  0  0  0  0  0
    5.0124   -1.1361   -0.0000 H   0  0  0  0  0  0  0  0  0  0  0  0
  1  2  1  0  0  0  0
  1  3  1  0  0  0  0
  2  4  2  0  0  0  0
  2  5  1  0  0  0  0
  3  6  2  0  0  0  0
  4  7  1  0  0  0  0
  5  8  2  0  0  0  0
  7  9  2  0  0  0  0
  8 10  1  0  0  0  0
 10 11  2  0  0  0  0
 10 12  1  0  0  0  0
  4  6  1  0  0  0  0
  8  9  1  0  0  0  0
  3 13  1  0  0  0  0
  5 14  1  0  0  0  0
  7 15  1  0  0  0  0
  9 16  1  0  0  0  0
 12 17  1  0  0  0  0
M  END

$$$$

Actelion Java MolfileCreator 1.0

 14 15  0  0  0  0  0  0  0  0999 V2000
   -3.1175   -0.2631   -0.0000 Br  0  0  0  0  0  0  0  0  0  0  0  0
   -4.6054    0.6025   -0.0000 C   0  0  0  0  0  0  0  0  0  0  0  0
   -6.1068   -0.2361   -0.0000 C   0  0  0  0  0  0  0  0  0  0  0  0
   -4.6189    2.3338   -0.0000 C   0  0  0  0  0  0  0  0  0  0  0  0
   -7.5946    0.6296   -0.0000 C   0  0  0  0  0  0  0  0  0  0  0  0
   -6.1068    3.1995   -0.0000 C   0  0  0  0  0  0  0  0  0  0  0  0
   -9.2313    0.1156   -0.0000 S   0  0  0  0  0  0  0  0  0  0  0  0
   -7.6081    2.3474   -0.0000 C   0  0  0  0  0  0  0  0  0  0  0  0
  -10.2457    1.5088   -0.0000 C   0  0  0  0  0  0  0  0  0  0  0  0
   -9.2448    2.8884   -0.0000 N   0  0  0  0  0  0  0  0  0  0  0  0
   -6.1135   -1.0882   -0.0000 H   0  0  0  0  0  0  0  0  0  0  0  0
   -3.8818    2.7667   -0.0000 H   0  0  0  0  0  0  0  0  0  0  0  0
   -6.1000    4.0584   -0.0000 H   0  0  0  0  0  0  0  0  0  0  0  0
  -11.2534    1.5155   -0.0000 H   0  0  0  0  0  0  0  0  0  0  0  0
  1  2  1  0  0  0  0
  2  3  2  0  0  0  0
  2  4  1  0  0  0  0
  3  5  1  0  0  0  0
  4  6  2  0  0  0  0
  5  7  1  0  0  0  0
  5  8  2  0  0  0  0
  7  9  1  0  0  0  0
  8 10  1  0  0  0  0
  6  8  1  0  0  0  0
  9 10  2  0  0  0  0
  3 11  1  0  0  0  0
  4 12  1  0  0  0  0
  6 13  1  0  0  0  0
  9 14  1  0  0  0  0
M  END

$$$$

Actelion Java MolfileCreator 1.0

 16 16  0  0  0  0  0  0  0  0999 V2000
   -2.1519    2.3661   -0.0000 F   0  0  0  0  0  0  0  0  0  0  0  0
   -1.9105    0.7654   -0.0000 C   0  0  0  0  0  0  0  0  0  0  0  0
   -3.4476    0.1938   -0.0000 F   0  0  0  0  0  0  0  0  0  0  0  0
   -3.1554    1.4895   -0.0000 F   0  0  0  0  0  0  0  0  0  0  0  0
   -0.5640    0.0032   -0.0000 C   0  0  0  0  0  0  0  0  0  0  0  0
   -0.5767   -1.5466   -0.0000 C   0  0  0  0  0  0  0  0  0  0  0  0
    0.7826    0.7909   -0.0000 C   0  0  0  0  0  0  0  0  0  0  0  0
    0.7699   -2.3088   -0.0000 N   0  0  0  0  0  0  0  0  0  0  0  0
    2.1164    0.0287   -0.0000 C   0  0  0  0  0  0  0  0  0  0  0  0
    2.1037   -1.5211   -0.0000 C   0  0  0  0  0  0  0  0  0  0  0  0
    3.4376   -2.2833   -0.0000 N   0  0  0  0  0  0  0  0  0  0  0  0
   -1.2563   -1.9404   -0.0000 H   0  0  0  0  0  0  0  0  0  0  0  0
    0.7889    1.5658   -0.0000 H   0  0  0  0  0  0  0  0  0  0  0  0
    2.7897    0.4225   -0.0000 H   0  0  0  0  0  0  0  0  0  0  0  0
    3.4424   -3.3587   -0.0000 H   0  0  0  0  0  0  0  0  0  0  0  0
    4.3665   -1.7415   -0.0000 H   0  0  0  0  0  0  0  0  0  0  0  0
  1  2  1  0  0  0  0
  2  3  1  0  0  0  0
  2  4  1  0  0  0  0
  2  5  1  0  0  0  0
  5  6  2  0  0  0  0
  5  7  1  0  0  0  0
  6  8  1  0  0  0  0
  7  9  2  0  0  0  0
  8 10  2  0  0  0  0
 10 11  1  0  0  0  0
  9 10  1  0  0  0  0
  6 12  1  0  0  0  0
  7 13  1  0  0  0  0
  9 14  1  0  0  0  0
 11 15  1  0  0  0  0
 11 16  1  0  0  0  0
M  END

$$$$

Actelion Java MolfileCreator 1.0

 12 12  0  0  0  0  0  0  0  0999 V2000
   35.0052  -17.1089   -0.0000 Br  0  0  0  0  0  0  0  0  0  0  0  0
   33.3554  -18.0388   -0.0000 C   0  0  0  0  0  0  0  0  0  0  0  0
   31.7057  -17.0789   -0.0000 C   0  0  0  0  0  0  0  0  0  0  0  0
   29.7859  -17.0639   -0.0000 C   0  0  0  0  0  0  0  0  0  0  0  0
   30.7308  -15.4291   -0.0000 C   0  0  0  0  0  0  0  0  0  0  0  0
   32.6900  -19.1914   -0.0000 H   0  0  0  0  0  0  0  0  0  0  0  0
   34.0209  -19.1914   -0.0000 H   0  0  0  0  0  0  0  0  0  0  0  0
   32.0431  -16.7339   -0.0000 H   0  0  0  0  0  0  0  0  0  0  0  0
   28.4531  -17.0519   -0.0000 H   0  0  0  0  0  0  0  0  0  0  0  0
   29.1091  -18.2121   -0.0000 H   0  0  0  0  0  0  0  0  0  0  0  0
   31.3860  -14.2699   -0.0000 H   0  0  0  0  0  0  0  0  0  0  0  0
   30.0545  -14.2820   -0.0000 H   0  0  0  0  0  0  0  0  0  0  0  0
  1  2  1  0  0  0  0
  2  3  1  0  0  0  0
  3  4  1  0  0  0  0
  3  5  1  0  0  0  0
  4  5  1  0  0  0  0
  2  6  1  1  0  0  0
  2  7  1  0  0  0  0
  3  8  1  1  0  0  0
  4  9  1  1  0  0  0
  4 10  1  0  0  0  0
  5 11  1  1  0  0  0
  5 12  1  0  0  0  0
M  END

$$$$

Actelion Java MolfileCreator 1.0

 13 12  0  0  0  0  0  0  0  0999 V2000
    9.9771   -3.6671   -0.0000 O   0  0  0  0  0  0  0  0  0  0  0  0
    9.9636   -5.3717   -0.0000 C   0  0  0  0  0  0  0  0  0  0  0  0
   11.4653   -6.2104   -0.0000 O   0  0  0  0  0  0  0  0  0  0  0  0
    8.4620   -6.2104   -0.0000 C   0  0  0  0  0  0  0  0  0  0  0  0
   12.9263   -5.3446   -0.0000 C   0  0  0  0  0  0  0  0  0  0  0  0
    6.9468   -7.0627   -0.0000 C   0  0  0  0  0  0  0  0  0  0  0  0
   14.4145   -6.1834   -0.0000 C   0  0  0  0  0  0  0  0  0  0  0  0
   13.5060   -4.3027   -0.0000 H   0  0  0  0  0  0  0  0  0  0  0  0
   12.3139   -4.3217   -0.0000 H   0  0  0  0  0  0  0  0  0  0  0  0
    6.4780   -8.7368   -0.0000 H   0  0  0  0  0  0  0  0  0  0  0  0
   15.4561   -6.7705   -0.0000 H   0  0  0  0  0  0  0  0  0  0  0  0
   13.8273   -7.2251   -0.0000 H   0  0  0  0  0  0  0  0  0  0  0  0
   15.0016   -5.1417   -0.0000 H   0  0  0  0  0  0  0  0  0  0  0  0
  1  2  2  0  0  0  0
  2  3  1  0  0  0  0
  2  4  1  0  0  0  0
  3  5  1  0  0  0  0
  4  6  3  0  0  0  0
  5  7  1  0  0  0  0
  5  8  1  1  0  0  0
  5  9  1  0  0  0  0
  6 10  1  0  0  0  0
  7 11  1  0  0  0  0
  7 12  1  0  0  0  0
  7 13  1  0  0  0  0
M  END

$$$$

Actelion Java MolfileCreator 1.0

 17 17  0  0  0  0  0  0  0  0999 V2000
   -3.3513    0.7918   -0.0000 F   0  0  0  0  0  0  0  0  0  0  0  0
   -2.0082    0.0155   -0.0000 C   0  0  0  0  0  0  0  0  0  0  0  0
   -0.6651    0.8164   -0.0000 C   0  0  0  0  0  0  0  0  0  0  0  0
   -2.0205   -1.5371   -0.0000 C   0  0  0  0  0  0  0  0  0  0  0  0
    0.6657    0.0401   -0.0000 C   0  0  0  0  0  0  0  0  0  0  0  0
   -0.6774   -2.3011   -0.0000 C   0  0  0  0  0  0  0  0  0  0  0  0
    1.9965    0.8287   -0.0000 C   0  0  0  0  0  0  0  0  0  0  0  0
    0.6534   -1.5125   -0.0000 C   0  0  0  0  0  0  0  0  0  0  0  0
    1.9965    2.4059   -0.0000 O   0  0  0  0  0  0  0  0  0  0  0  0
    3.3396    0.0647   -0.0000 C   0  0  0  0  0  0  0  0  0  0  0  0
   -0.6589    1.6050   -0.0000 H   0  0  0  0  0  0  0  0  0  0  0  0
   -2.6982   -1.9314   -0.0000 H   0  0  0  0  0  0  0  0  0  0  0  0
   -0.6712   -3.0774   -0.0000 H   0  0  0  0  0  0  0  0  0  0  0  0
    1.3126   -1.8945   -0.0000 H   0  0  0  0  0  0  0  0  0  0  0  0
    4.2798   -0.4700   -0.0000 H   0  0  0  0  0  0  0  0  0  0  0  0
    2.8049   -0.8754   -0.0000 H   0  0  0  0  0  0  0  0  0  0  0  0
    3.8744    1.0049   -0.0000 H   0  0  0  0  0  0  0  0  0  0  0  0
  1  2  1  0  0  0  0
  2  3  2  0  0  0  0
  2  4  1  0  0  0  0
  3  5  1  0  0  0  0
  4  6  2  0  0  0  0
  5  7  1  0  0  0  0
  5  8  2  0  0  0  0
  7  9  2  0  0  0  0
  7 10  1  0  0  0  0
  6  8  1  0  0  0  0
  3 11  1  0  0  0  0
  4 12  1  0  0  0  0
  6 13  1  0  0  0  0
  8 14  1  0  0  0  0
 10 15  1  0  0  0  0
 10 16  1  0  0  0  0
 10 17  1  0  0  0  0
M  END

$$$$

Actelion Java MolfileCreator 1.0

 17 18  0  0  0  0  0  0  0  0999 V2000
    7.0520  -31.5890   -0.0000 O   0  0  0  0  0  0  0  0  0  0  0  0
    7.5533  -29.9795   -0.0000 C   0  0  0  0  0  0  0  0  0  0  0  0
    9.1233  -29.4386   -0.0000 C   0  0  0  0  0  0  0  0  0  0  0  0
    6.5507  -28.6207   -0.0000 C   0  0  0  0  0  0  0  0  0  0  0  0
    9.0969  -27.7499   -0.0000 C   0  0  0  0  0  0  0  0  0  0  0  0
   10.5745  -30.2829   -0.0000 C   0  0  0  0  0  0  0  0  0  0  0  0
    7.5137  -27.2486   -0.0000 O   0  0  0  0  0  0  0  0  0  0  0  0
   10.5613  -26.8924   -0.0000 C   0  0  0  0  0  0  0  0  0  0  0  0
   12.0257  -29.4122   -0.0000 C   0  0  0  0  0  0  0  0  0  0  0  0
   12.0125  -27.7235   -0.0000 C   0  0  0  0  0  0  0  0  0  0  0  0
   13.5956  -26.8528   -0.0000 O   0  0  0  0  0  0  0  0  0  0  0  0
    5.5268  -28.0386   -0.0000 H   0  0  0  0  0  0  0  0  0  0  0  0
    5.5347  -29.2164   -0.0000 H   0  0  0  0  0  0  0  0  0  0  0  0
   10.5745  -31.1405   -0.0000 H   0  0  0  0  0  0  0  0  0  0  0  0
   10.5679  -26.0481   -0.0000 H   0  0  0  0  0  0  0  0  0  0  0  0
   12.7579  -29.8212   -0.0000 H   0  0  0  0  0  0  0  0  0  0  0  0
   14.0994  -25.1177   -0.0000 H   0  0  0  0  0  0  0  0  0  0  0  0
  1  2  2  0  0  0  0
  2  3  1  0  0  0  0
  2  4  1  0  0  0  0
  3  5  2  0  0  0  0
  3  6  1  0  0  0  0
  4  7  1  0  0  0  0
  5  8  1  0  0  0  0
  6  9  2  0  0  0  0
  8 10  2  0  0  0  0
 10 11  1  0  0  0  0
  5  7  1  0  0  0  0
  9 10  1  0  0  0  0
  4 12  1  1  0  0  0
  4 13  1  0  0  0  0
  6 14  1  0  0  0  0
  8 15  1  0  0  0  0
  9 16  1  0  0  0  0
 11 17  1  0  0  0  0
M  END

$$$$

Actelion Java MolfileCreator 1.0

 26 26  0  0  0  0  0  0  0  0999 V2000
   -0.6239    1.6921   -0.0000 Cl  0  0  0  0  0  0  0  0  0  0  0  0
   -2.3946    1.8872   -0.0000 C   0  0  0  0  0  0  0  0  0  0  0  0
   -3.1335    3.5185   -0.0000 O   0  0  0  0  0  0  0  0  0  0  0  0
   -3.4542    0.4651   -0.0000 C   0  0  0  0  0  0  0  0  0  0  0  0
   -2.9104   -1.2080   -0.0000 N   0  0  0  0  0  0  0  0  0  0  0  0
   -5.2388    0.4791   -0.0000 C   0  0  0  0  0  0  0  0  0  0  0  0
   -4.3605   -2.2258   -0.0000 N   0  0  0  0  0  0  0  0  0  0  0  0
   -5.8105   -1.1940   -0.0000 C   0  0  0  0  0  0  0  0  0  0  0  0
   -4.3744   -3.9825   -0.0000 C   0  0  0  0  0  0  0  0  0  0  0  0
   -7.5114   -1.7238   -0.0000 C   0  0  0  0  0  0  0  0  0  0  0  0
   -5.9220   -4.8470   -0.0000 C   0  0  0  0  0  0  0  0  0  0  0  0
   -2.8547   -4.8470   -0.0000 C   0  0  0  0  0  0  0  0  0  0  0  0
   -6.1033   -3.5085   -0.0000 C   0  0  0  0  0  0  0  0  0  0  0  0
   -5.8453    1.3226   -0.0000 H   0  0  0  0  0  0  0  0  0  0  0  0
   -8.7021   -2.0947   -0.0000 H   0  0  0  0  0  0  0  0  0  0  0  0
   -7.8823   -0.5332   -0.0000 H   0  0  0  0  0  0  0  0  0  0  0  0
   -7.1406   -2.9145   -0.0000 H   0  0  0  0  0  0  0  0  0  0  0  0
   -7.0053   -5.4521   -0.0000 H   0  0  0  0  0  0  0  0  0  0  0  0
   -6.5271   -3.7636   -0.0000 H   0  0  0  0  0  0  0  0  0  0  0  0
   -5.3169   -5.9303   -0.0000 H   0  0  0  0  0  0  0  0  0  0  0  0
   -1.7909   -5.4521   -0.0000 H   0  0  0  0  0  0  0  0  0  0  0  0
   -3.4598   -5.9108   -0.0000 H   0  0  0  0  0  0  0  0  0  0  0  0
   -2.2496   -3.7831   -0.0000 H   0  0  0  0  0  0  0  0  0  0  0  0
   -7.3135   -3.1766   -0.0000 H   0  0  0  0  0  0  0  0  0  0  0  0
   -5.7714   -2.2983   -0.0000 H   0  0  0  0  0  0  0  0  0  0  0  0
   -6.4351   -4.7187   -0.0000 H   0  0  0  0  0  0  0  0  0  0  0  0
  1  2  1  0  0  0  0
  2  3  2  0  0  0  0
  2  4  1  0  0  0  0
  4  5  2  0  0  0  0
  4  6  1  0  0  0  0
  5  7  1  0  0  0  0
  6  8  2  0  0  0  0
  7  9  1  0  0  0  0
  8 10  1  0  0  0  0
  9 11  1  0  0  0  0
  9 12  1  0  0  0  0
  9 13  1  0  0  0  0
  7  8  1  0  0  0  0
  6 14  1  0  0  0  0
 10 15  1  0  0  0  0
 10 16  1  0  0  0  0
 10 17  1  0  0  0  0
 11 18  1  0  0  0  0
 11 19  1  0  0  0  0
 11 20  1  0  0  0  0
 12 21  1  0  0  0  0
 12 22  1  0  0  0  0
 12 23  1  0  0  0  0
 13 24  1  0  0  0  0
 13 25  1  0  0  0  0
 13 26  1  0  0  0  0
M  END

$$$$

Actelion Java MolfileCreator 1.0

 18 18  0  0  0  0  0  0  0  0999 V2000
   15.2088   -8.0195   -0.0000 N   0  0  0  0  0  0  0  0  0  0  0  0
   13.6450   -7.1097   -0.0000 C   0  0  0  0  0  0  0  0  0  0  0  0
   12.0812   -6.1998   -0.0000 C   0  0  0  0  0  0  0  0  0  0  0  0
   12.0670   -4.3801   -0.0000 C   0  0  0  0  0  0  0  0  0  0  0  0
   10.5174   -7.0812   -0.0000 C   0  0  0  0  0  0  0  0  0  0  0  0
   13.6023   -3.4845   -0.0000 N   0  0  0  0  0  0  0  0  0  0  0  0
   10.5032   -3.4703   -0.0000 C   0  0  0  0  0  0  0  0  0  0  0  0
    8.9678   -6.1714   -0.0000 C   0  0  0  0  0  0  0  0  0  0  0  0
    8.9536   -4.3517   -0.0000 C   0  0  0  0  0  0  0  0  0  0  0  0
    7.3898   -3.4419   -0.0000 C   0  0  0  0  0  0  0  0  0  0  0  0
   10.5103   -7.9769   -0.0000 H   0  0  0  0  0  0  0  0  0  0  0  0
   14.6826   -4.1018   -0.0000 H   0  0  0  0  0  0  0  0  0  0  0  0
   13.5968   -2.2403   -0.0000 H   0  0  0  0  0  0  0  0  0  0  0  0
   10.4961   -2.5747   -0.0000 H   0  0  0  0  0  0  0  0  0  0  0  0
    8.2002   -6.6263   -0.0000 H   0  0  0  0  0  0  0  0  0  0  0  0
    6.2952   -2.8050   -0.0000 H   0  0  0  0  0  0  0  0  0  0  0  0
    8.0267   -2.3472   -0.0000 H   0  0  0  0  0  0  0  0  0  0  0  0
    6.7529   -4.5365   -0.0000 H   0  0  0  0  0  0  0  0  0  0  0  0
  1  2  3  0  0  0  0
  2  3  1  0  0  0  0
  3  4  2  0  0  0  0
  3  5  1  0  0  0  0
  4  6  1  0  0  0  0
  4  7  1  0  0  0  0
  5  8  2  0  0  0  0
  7  9  2  0  0  0  0
  9 10  1  0  0  0  0
  8  9  1  0  0  0  0
  5 11  1  0  0  0  0
  6 12  1  0  0  0  0
  6 13  1  0  0  0  0
  7 14  1  0  0  0  0
  8 15  1  0  0  0  0
 10 16  1  0  0  0  0
 10 17  1  0  0  0  0
 10 18  1  0  0  0  0
M  END

$$$$

Actelion Java MolfileCreator 1.0

 20 20  0  0  0  0  0  0  0  0999 V2000
   12.7454   -2.8848   -0.0000 O   0  0  0  0  0  0  0  0  0  0  0  0
   12.7314   -4.6392   -0.0000 C   0  0  0  0  0  0  0  0  0  0  0  0
   14.2611   -5.4953   -0.0000 O   0  0  0  0  0  0  0  0  0  0  0  0
   11.2156   -5.5093   -0.0000 C   0  0  0  0  0  0  0  0  0  0  0  0
   11.2016   -7.2776   -0.0000 C   0  0  0  0  0  0  0  0  0  0  0  0
    9.6578   -4.6111   -0.0000 C   0  0  0  0  0  0  0  0  0  0  0  0
   12.7173   -8.1478   -0.0000 N   0  0  0  0  0  0  0  0  0  0  0  0
    9.6438   -8.1478   -0.0000 C   0  0  0  0  0  0  0  0  0  0  0  0
    8.1421   -5.4953   -0.0000 C   0  0  0  0  0  0  0  0  0  0  0  0
    8.1280   -7.2496   -0.0000 C   0  0  0  0  0  0  0  0  0  0  0  0
    6.5702   -8.1197   -0.0000 C   0  0  0  0  0  0  0  0  0  0  0  0
   15.9482   -5.0189   -0.0000 H   0  0  0  0  0  0  0  0  0  0  0  0
    9.6367   -3.7199   -0.0000 H   0  0  0  0  0  0  0  0  0  0  0  0
   12.7203   -9.3712   -0.0000 H   0  0  0  0  0  0  0  0  0  0  0  0
   13.7753   -7.5335   -0.0000 H   0  0  0  0  0  0  0  0  0  0  0  0
    9.6227   -9.0320   -0.0000 H   0  0  0  0  0  0  0  0  0  0  0  0
    7.3912   -5.0602   -0.0000 H   0  0  0  0  0  0  0  0  0  0  0  0
    5.4797   -8.7288   -0.0000 H   0  0  0  0  0  0  0  0  0  0  0  0
    5.9611   -7.0292   -0.0000 H   0  0  0  0  0  0  0  0  0  0  0  0
    7.1793   -9.2102   -0.0000 H   0  0  0  0  0  0  0  0  0  0  0  0
  1  2  2  0  0  0  0
  2  3  1  0  0  0  0
  2  4  1  0  0  0  0
  4  5  2  0  0  0  0
  4  6  1  0  0  0  0
  5  7  1  0  0  0  0
  5  8  1  0  0  0  0
  6  9  2  0  0  0  0
  8 10  2  0  0  0  0
 10 11  1  0  0  0  0
  9 10  1  0  0  0  0
  3 12  1  0  0  0  0
  6 13  1  0  0  0  0
  7 14  1  0  0  0  0
  7 15  1  0  0  0  0
  8 16  1  0  0  0  0
  9 17  1  0  0  0  0
 11 18  1  0  0  0  0
 11 19  1  0  0  0  0
 11 20  1  0  0  0  0
M  END

$$$$

Actelion Java MolfileCreator 1.0

 22 21  0  0  0  0  0  0  0  0999 V2000
    5.3698    0.3690   -0.0000 S   0  0  0  0  0  0  0  0  0  0  0  0
    4.0286   -0.3973   -0.0000 C   0  0  0  0  0  0  0  0  0  0  0  0
    2.6875    0.3903   -0.0000 N   0  0  0  0  0  0  0  0  0  0  0  0
    1.3358   -0.3761   -0.0000 C   0  0  0  0  0  0  0  0  0  0  0  0
   -0.0054    0.4116   -0.0000 C   0  0  0  0  0  0  0  0  0  0  0  0
   -1.3678   -0.3335   -0.0000 C   0  0  0  0  0  0  0  0  0  0  0  0
   -2.6982    0.4648   -0.0000 C   0  0  0  0  0  0  0  0  0  0  0  0
   -4.0606   -0.2803   -0.0000 C   0  0  0  0  0  0  0  0  0  0  0  0
   -5.3911    0.5180   -0.0000 C   0  0  0  0  0  0  0  0  0  0  0  0
    0.7852   -1.3147   -0.0000 H   0  0  0  0  0  0  0  0  0  0  0  0
    1.8734   -1.3222   -0.0000 H   0  0  0  0  0  0  0  0  0  0  0  0
    0.5516    1.3460   -0.0000 H   0  0  0  0  0  0  0  0  0  0  0  0
   -0.5361    1.3611   -0.0000 H   0  0  0  0  0  0  0  0  0  0  0  0
   -1.9304   -1.2630   -0.0000 H   0  0  0  0  0  0  0  0  0  0  0  0
   -0.8441   -1.2855   -0.0000 H   0  0  0  0  0  0  0  0  0  0  0  0
   -2.1356    1.3943   -0.0000 H   0  0  0  0  0  0  0  0  0  0  0  0
   -3.2219    1.4168   -0.0000 H   0  0  0  0  0  0  0  0  0  0  0  0
   -4.6233   -1.2098   -0.0000 H   0  0  0  0  0  0  0  0  0  0  0  0
   -3.5369   -1.2323   -0.0000 H   0  0  0  0  0  0  0  0  0  0  0  0
   -6.3224    1.0768   -0.0000 H   0  0  0  0  0  0  0  0  0  0  0  0
   -4.8323    1.4494   -0.0000 H   0  0  0  0  0  0  0  0  0  0  0  0
   -5.9499   -0.4133   -0.0000 H   0  0  0  0  0  0  0  0  0  0  0  0
  1  2  2  0  0  0  0
  2  3  2  0  0  0  0
  3  4  1  0  0  0  0
  4  5  1  0  0  0  0
  5  6  1  0  0  0  0
  6  7  1  0  0  0  0
  7  8  1  0  0  0  0
  8  9  1  0  0  0  0
  4 10  1  1  0  0  0
  4 11  1  0  0  0  0
  5 12  1  1  0  0  0
  5 13  1  0  0  0  0
  6 14  1  1  0  0  0
  6 15  1  0  0  0  0
  7 16  1  1  0  0  0
  7 17  1  0  0  0  0
  8 18  1  1  0  0  0
  8 19  1  0  0  0  0
  9 20  1  0  0  0  0
  9 21  1  0  0  0  0
  9 22  1  0  0  0  0
M  END

$$$$

Actelion Java MolfileCreator 1.0

 18 18  0  0  0  0  0  0  0  0999 V2000
   19.1674  -56.5602   -0.0000 Cl  0  0  0  0  0  0  0  0  0  0  0  0
   17.7322  -55.7569   -0.0000 S   0  0  0  0  0  0  0  0  0  0  0  0
   19.1148  -54.9274   -0.0000 O   0  0  0  0  0  0  0  0  0  0  0  0
   16.3101  -54.9274   -0.0000 O   0  0  0  0  0  0  0  0  0  0  0  0
   16.3232  -56.5733   -0.0000 C   0  0  0  0  0  0  0  0  0  0  0  0
   14.8748  -55.7833   -0.0000 C   0  0  0  0  0  0  0  0  0  0  0  0
   16.3496  -58.1930   -0.0000 C   0  0  0  0  0  0  0  0  0  0  0  0
   13.4658  -56.6260   -0.0000 C   0  0  0  0  0  0  0  0  0  0  0  0
   14.9406  -59.0225   -0.0000 C   0  0  0  0  0  0  0  0  0  0  0  0
   13.4922  -58.2325   -0.0000 C   0  0  0  0  0  0  0  0  0  0  0  0
   12.0306  -55.8359   -0.0000 C   0  0  0  0  0  0  0  0  0  0  0  0
   12.0832  -59.0620   -0.0000 Cl  0  0  0  0  0  0  0  0  0  0  0  0
   10.7006  -55.1117   -0.0000 F   0  0  0  0  0  0  0  0  0  0  0  0
   11.7014  -54.1505   -0.0000 F   0  0  0  0  0  0  0  0  0  0  0  0
   10.4373  -56.4680   -0.0000 F   0  0  0  0  0  0  0  0  0  0  0  0
   14.8550  -54.9669   -0.0000 H   0  0  0  0  0  0  0  0  0  0  0  0
   17.0672  -58.5880   -0.0000 H   0  0  0  0  0  0  0  0  0  0  0  0
   14.9604  -59.8323   -0.0000 H   0  0  0  0  0  0  0  0  0  0  0  0
  1  2  1  0  0  0  0
  2  3  2  0  0  0  0
  2  4  2  0  0  0  0
  2  5  1  1  0  0  0
  5  6  2  0  0  0  0
  5  7  1  0  0  0  0
  6  8  1  0  0  0  0
  7  9  2  0  0  0  0
  8 10  2  0  0  0  0
  8 11  1  0  0  0  0
 10 12  1  0  0  0  0
 11 13  1  0  0  0  0
 11 14  1  0  0  0  0
 11 15  1  0  0  0  0
  9 10  1  0  0  0  0
  6 16  1  0  0  0  0
  7 17  1  0  0  0  0
  9 18  1  0  0  0  0
M  END

$$$$

Actelion Java MolfileCreator 1.0

 29 30  0  0  0  0  0  0  0  0999 V2000
   36.0549    6.9821   -0.0000 O   0  0  0  0  0  0  0  0  0  0  0  0
   36.0409    5.2321   -0.0000 C   0  0  0  0  0  0  0  0  0  0  0  0
   37.5529    4.3641   -0.0000 O   0  0  0  0  0  0  0  0  0  0  0  0
   34.5150    4.3501   -0.0000 C   0  0  0  0  0  0  0  0  0  0  0  0
   34.5150    2.5862   -0.0000 C   0  0  0  0  0  0  0  0  0  0  0  0
   32.9750    5.2321   -0.0000 C   0  0  0  0  0  0  0  0  0  0  0  0
   32.9750    1.7182   -0.0000 N   0  0  0  0  0  0  0  0  0  0  0  0
   31.4490    4.3641   -0.0000 C   0  0  0  0  0  0  0  0  0  0  0  0
   31.4350    2.6142   -0.0000 C   0  0  0  0  0  0  0  0  0  0  0  0
   29.8811    1.7602   -0.0000 N   0  0  0  0  0  0  0  0  0  0  0  0
   28.3411    2.6702   -0.0000 C   0  0  0  0  0  0  0  0  0  0  0  0
   29.8531    0.0102   -0.0000 C   0  0  0  0  0  0  0  0  0  0  0  0
   26.8011    1.8302   -0.0000 C   0  0  0  0  0  0  0  0  0  0  0  0
   28.2991   -0.8438   -0.0000 C   0  0  0  0  0  0  0  0  0  0  0  0
   26.7591    0.0802   -0.0000 C   0  0  0  0  0  0  0  0  0  0  0  0
   39.2358    4.8195   -0.0000 H   0  0  0  0  0  0  0  0  0  0  0  0
   35.2849    2.1382   -0.0000 H   0  0  0  0  0  0  0  0  0  0  0  0
   32.9680    6.1071   -0.0000 H   0  0  0  0  0  0  0  0  0  0  0  0
   30.6931    4.8051   -0.0000 H   0  0  0  0  0  0  0  0  0  0  0  0
   28.9611    3.7440   -0.0000 H   0  0  0  0  0  0  0  0  0  0  0  0
   27.7211    3.7440   -0.0000 H   0  0  0  0  0  0  0  0  0  0  0  0
   30.4618   -1.0622   -0.0000 H   0  0  0  0  0  0  0  0  0  0  0  0
   31.0862    0.0012   -0.0000 H   0  0  0  0  0  0  0  0  0  0  0  0
   26.2117    2.9059   -0.0000 H   0  0  0  0  0  0  0  0  0  0  0  0
   25.5748    1.8575   -0.0000 H   0  0  0  0  0  0  0  0  0  0  0  0
   27.6660   -1.9206   -0.0000 H   0  0  0  0  0  0  0  0  0  0  0  0
   28.9152   -1.9304   -0.0000 H   0  0  0  0  0  0  0  0  0  0  0  0
   25.5190    0.1329   -0.0000 H   0  0  0  0  0  0  0  0  0  0  0  0
   26.0935   -0.9674   -0.0000 H   0  0  0  0  0  0  0  0  0  0  0  0
  1  2  2  0  0  0  0
  2  3  1  0  0  0  0
  2  4  1  0  0  0  0
  4  5  2  0  0  0  0
  4  6  1  0  0  0  0
  5  7  1  0  0  0  0
  6  8  2  0  0  0  0
  7  9  2  0  0  0  0
  9 10  1  0  0  0  0
 10 11  1  0  0  0  0
 10 12  1  0  0  0  0
 11 13  1  0  0  0  0
 12 14  1  0  0  0  0
 13 15  1  0  0  0  0
  8  9  1  0  0  0  0
 14 15  1  0  0  0  0
  3 16  1  0  0  0  0
  5 17  1  0  0  0  0
  6 18  1  0  0  0  0
  8 19  1  0  0  0  0
 11 20  1  1  0  0  0
 11 21  1  0  0  0  0
 12 22  1  1  0  0  0
 12 23  1  0  0  0  0
 13 24  1  1  0  0  0
 13 25  1  0  0  0  0
 14 26  1  1  0  0  0
 14 27  1  0  0  0  0
 15 28  1  1  0  0  0
 15 29  1  0  0  0  0
M  END

$$$$

Actelion Java MolfileCreator 1.0

 23 24  0  0  0  0  0  0  0  0999 V2000
   -4.9273    3.3430   -0.0000 N   0  0  0  0  0  0  0  0  0  0  0  0
   -6.6965    3.7314   -0.0000 N   0  0  0  0  0  0  0  0  0  0  0  0
   -4.7690    1.5882   -0.0000 C   0  0  0  0  0  0  0  0  0  0  0  0
   -7.6027    2.1923   -0.0000 C   0  0  0  0  0  0  0  0  0  0  0  0
   -6.4088    0.8833   -0.0000 N   0  0  0  0  0  0  0  0  0  0  0  0
   -3.2299    0.7107   -0.0000 C   0  0  0  0  0  0  0  0  0  0  0  0
   -6.8116   -0.9291   -0.0000 C   0  0  0  0  0  0  0  0  0  0  0  0
   -1.7052    1.6169   -0.0000 C   0  0  0  0  0  0  0  0  0  0  0  0
   -3.2587   -1.0585   -0.0000 C   0  0  0  0  0  0  0  0  0  0  0  0
   -0.1805    0.7395   -0.0000 C   0  0  0  0  0  0  0  0  0  0  0  0
   -1.7196   -1.9503   -0.0000 C   0  0  0  0  0  0  0  0  0  0  0  0
    1.3443    1.6601   -0.0000 N   0  0  0  0  0  0  0  0  0  0  0  0
   -0.1805   -1.0441   -0.0000 C   0  0  0  0  0  0  0  0  0  0  0  0
   -8.6528    2.0772   -0.0000 H   0  0  0  0  0  0  0  0  0  0  0  0
   -7.0935   -2.1977   -0.0000 H   0  0  0  0  0  0  0  0  0  0  0  0
   -8.0803   -0.6471   -0.0000 H   0  0  0  0  0  0  0  0  0  0  0  0
   -5.5429   -1.2110   -0.0000 H   0  0  0  0  0  0  0  0  0  0  0  0
   -1.7052    2.5088   -0.0000 H   0  0  0  0  0  0  0  0  0  0  0  0
   -4.0426   -1.4972   -0.0000 H   0  0  0  0  0  0  0  0  0  0  0  0
   -1.7196   -2.8494   -0.0000 H   0  0  0  0  0  0  0  0  0  0  0  0
    2.4360    1.0580   -0.0000 H   0  0  0  0  0  0  0  0  0  0  0  0
    1.3198    2.9066   -0.0000 H   0  0  0  0  0  0  0  0  0  0  0  0
    0.5891   -1.4829   -0.0000 H   0  0  0  0  0  0  0  0  0  0  0  0
  1  2  1  0  0  0  0
  1  3  2  0  0  0  0
  2  4  2  0  0  0  0
  3  5  1  0  0  0  0
  3  6  1  0  0  0  0
  5  7  1  0  0  0  0
  6  8  2  0  0  0  0
  6  9  1  0  0  0  0
  8 10  1  0  0  0  0
  9 11  2  0  0  0  0
 10 12  1  0  0  0  0
 10 13  2  0  0  0  0
  4  5  1  0  0  0  0
 11 13  1  0  0  0  0
  4 14  1  0  0  0  0
  7 15  1  0  0  0  0
  7 16  1  0  0  0  0
  7 17  1  0  0  0  0
  8 18  1  0  0  0  0
  9 19  1  0  0  0  0
 11 20  1  0  0  0  0
 12 21  1  0  0  0  0
 12 22  1  0  0  0  0
 13 23  1  0  0  0  0
M  END

$$$$

Actelion Java MolfileCreator 1.0

 17 17  0  0  0  0  0  0  0  0999 V2000
    6.4376   -6.4376   -0.0000 F   0  0  0  0  0  0  0  0  0  0  0  0
    7.9016   -5.5914   -0.0000 C   0  0  0  0  0  0  0  0  0  0  0  0
    9.3656   -6.4107   -0.0000 C   0  0  0  0  0  0  0  0  0  0  0  0
    7.8747   -3.8722   -0.0000 C   0  0  0  0  0  0  0  0  0  0  0  0
   10.8296   -5.5243   -0.0000 C   0  0  0  0  0  0  0  0  0  0  0  0
    9.3656   -8.1030   -0.0000 C   0  0  0  0  0  0  0  0  0  0  0  0
    9.3387   -2.9992   -0.0000 C   0  0  0  0  0  0  0  0  0  0  0  0
   10.8027   -3.8185   -0.0000 C   0  0  0  0  0  0  0  0  0  0  0  0
    7.8747   -8.9358   -0.0000 O   0  0  0  0  0  0  0  0  0  0  0  0
   12.2533   -2.9321   -0.0000 C   0  0  0  0  0  0  0  0  0  0  0  0
   12.2264   -1.2129   -0.0000 O   0  0  0  0  0  0  0  0  0  0  0  0
   13.7307   -3.7514   -0.0000 O   0  0  0  0  0  0  0  0  0  0  0  0
    7.1293   -3.4492   -0.0000 H   0  0  0  0  0  0  0  0  0  0  0  0
   11.5750   -5.9339   -0.0000 H   0  0  0  0  0  0  0  0  0  0  0  0
   10.1110   -8.5328   -0.0000 H   0  0  0  0  0  0  0  0  0  0  0  0
    9.3387   -2.1531   -0.0000 H   0  0  0  0  0  0  0  0  0  0  0  0
   15.3547   -3.2860   -0.0000 H   0  0  0  0  0  0  0  0  0  0  0  0
  1  2  1  0  0  0  0
  2  3  2  0  0  0  0
  2  4  1  0  0  0  0
  3  5  1  0  0  0  0
  3  6  1  0  0  0  0
  4  7  2  0  0  0  0
  5  8  2  0  0  0  0
  6  9  2  0  0  0  0
  8 10  1  0  0  0  0
 10 11  2  0  0  0  0
 10 12  1  0  0  0  0
  7  8  1  0  0  0  0
  4 13  1  0  0  0  0
  5 14  1  0  0  0  0
  6 15  1  0  0  0  0
  7 16  1  0  0  0  0
 12 17  1  0  0  0  0
M  END

$$$$

Actelion Java MolfileCreator 1.0

 27 28  0  0  0  0  0  0  0  0999 V2000
   16.2939   -3.0798   -0.0000 O   0  0  0  0  0  0  0  0  0  0  0  0
   16.9981   -4.6678   -0.0000 C   0  0  0  0  0  0  0  0  0  0  0  0
   18.7379   -4.8335   -0.0000 O   0  0  0  0  0  0  0  0  0  0  0  0
   15.9625   -6.0624   -0.0000 C   0  0  0  0  0  0  0  0  0  0  0  0
   14.1950   -6.0486   -0.0000 N   0  0  0  0  0  0  0  0  0  0  0  0
   16.4872   -7.7194   -0.0000 C   0  0  0  0  0  0  0  0  0  0  0  0
   13.6427   -7.7056   -0.0000 N   0  0  0  0  0  0  0  0  0  0  0  0
   15.0511   -8.7412   -0.0000 N   0  0  0  0  0  0  0  0  0  0  0  0
   18.1442   -8.2579   -0.0000 C   0  0  0  0  0  0  0  0  0  0  0  0
   15.0373  -10.4810   -0.0000 C   0  0  0  0  0  0  0  0  0  0  0  0
   13.5046  -11.3371   -0.0000 C   0  0  0  0  0  0  0  0  0  0  0  0
   11.9719  -10.4396   -0.0000 C   0  0  0  0  0  0  0  0  0  0  0  0
   13.5046  -13.0493   -0.0000 C   0  0  0  0  0  0  0  0  0  0  0  0
   10.4392  -11.2957   -0.0000 C   0  0  0  0  0  0  0  0  0  0  0  0
   11.9719  -13.9192   -0.0000 C   0  0  0  0  0  0  0  0  0  0  0  0
   10.4254  -13.0355   -0.0000 C   0  0  0  0  0  0  0  0  0  0  0  0
   20.0853   -3.7204   -0.0000 H   0  0  0  0  0  0  0  0  0  0  0  0
   19.3041   -8.6348   -0.0000 H   0  0  0  0  0  0  0  0  0  0  0  0
   17.7672   -9.4178   -0.0000 H   0  0  0  0  0  0  0  0  0  0  0  0
   18.5211   -7.0980   -0.0000 H   0  0  0  0  0  0  0  0  0  0  0  0
   15.6455  -11.5426   -0.0000 H   0  0  0  0  0  0  0  0  0  0  0  0
   16.2607  -10.4851   -0.0000 H   0  0  0  0  0  0  0  0  0  0  0  0
   11.9719   -9.5628   -0.0000 H   0  0  0  0  0  0  0  0  0  0  0  0
   14.2710  -13.4705   -0.0000 H   0  0  0  0  0  0  0  0  0  0  0  0
    9.6797  -10.8538   -0.0000 H   0  0  0  0  0  0  0  0  0  0  0  0
   11.9788  -14.7961   -0.0000 H   0  0  0  0  0  0  0  0  0  0  0  0
    9.6452  -13.4636   -0.0000 H   0  0  0  0  0  0  0  0  0  0  0  0
  1  2  2  0  0  0  0
  2  3  1  0  0  0  0
  2  4  1  0  0  0  0
  4  5  1  0  0  0  0
  4  6  2  0  0  0  0
  5  7  2  0  0  0  0
  6  8  1  0  0  0  0
  6  9  1  0  0  0  0
  8 10  1  0  0  0  0
 10 11  1  0  0  0  0
 11 12  2  0  0  0  0
 11 13  1  0  0  0  0
 12 14  1  0  0  0  0
 13 15  2  0  0  0  0
 14 16  2  0  0  0  0
  7  8  1  0  0  0  0
 15 16  1  0  0  0  0
  3 17  1  0  0  0  0
  9 18  1  0  0  0  0
  9 19  1  0  0  0  0
  9 20  1  0  0  0  0
 10 21  1  1  0  0  0
 10 22  1  0  0  0  0
 12 23  1  0  0  0  0
 13 24  1  0  0  0  0
 14 25  1  0  0  0  0
 15 26  1  0  0  0  0
 16 27  1  0  0  0  0
M  END

$$$$

Actelion Java MolfileCreator 1.0

 34 34  0  0  0  0  0  0  0  0999 V2000
    8.4654   -8.4654   -0.0000 O   0  0  0  0  0  0  0  0  0  0  0  0
    8.4509   -6.6180   -0.0000 C   0  0  0  0  0  0  0  0  0  0  0  0
    6.8216   -5.6725   -0.0000 O   0  0  0  0  0  0  0  0  0  0  0  0
   10.0219   -5.6870   -0.0000 N   0  0  0  0  0  0  0  0  0  0  0  0
    5.2070   -6.5743   -0.0000 C   0  0  0  0  0  0  0  0  0  0  0  0
   11.6075   -6.5889   -0.0000 C   0  0  0  0  0  0  0  0  0  0  0  0
    3.5923   -5.6434   -0.0000 C   0  0  0  0  0  0  0  0  0  0  0  0
    5.1924   -8.3927   -0.0000 C   0  0  0  0  0  0  0  0  0  0  0  0
    3.6214   -7.5053   -0.0000 C   0  0  0  0  0  0  0  0  0  0  0  0
   13.1785   -5.6434   -0.0000 C   0  0  0  0  0  0  0  0  0  0  0  0
   14.7641   -6.5598   -0.0000 C   0  0  0  0  0  0  0  0  0  0  0  0
   13.1640   -3.7959   -0.0000 C   0  0  0  0  0  0  0  0  0  0  0  0
   16.3497   -5.6288   -0.0000 C   0  0  0  0  0  0  0  0  0  0  0  0
   14.7350   -2.8504   -0.0000 C   0  0  0  0  0  0  0  0  0  0  0  0
   16.3351   -3.7669   -0.0000 C   0  0  0  0  0  0  0  0  0  0  0  0
   17.9207   -2.8213   -0.0000 C   0  0  0  0  0  0  0  0  0  0  0  0
   19.5063   -3.7232   -0.0000 O   0  0  0  0  0  0  0  0  0  0  0  0
   10.0146   -4.7706   -0.0000 H   0  0  0  0  0  0  0  0  0  0  0  0
   10.9761   -7.7026   -0.0000 H   0  0  0  0  0  0  0  0  0  0  0  0
   12.2563   -7.6925   -0.0000 H   0  0  0  0  0  0  0  0  0  0  0  0
    2.4620   -4.9917   -0.0000 H   0  0  0  0  0  0  0  0  0  0  0  0
    4.2440   -4.5131   -0.0000 H   0  0  0  0  0  0  0  0  0  0  0  0
    2.9406   -6.7736   -0.0000 H   0  0  0  0  0  0  0  0  0  0  0  0
    5.1822   -9.6655   -0.0000 H   0  0  0  0  0  0  0  0  0  0  0  0
    3.9196   -8.3825   -0.0000 H   0  0  0  0  0  0  0  0  0  0  0  0
    6.4653   -8.4029   -0.0000 H   0  0  0  0  0  0  0  0  0  0  0  0
    2.5115   -8.1570   -0.0000 H   0  0  0  0  0  0  0  0  0  0  0  0
    2.9697   -6.3954   -0.0000 H   0  0  0  0  0  0  0  0  0  0  0  0
    4.2731   -8.6152   -0.0000 H   0  0  0  0  0  0  0  0  0  0  0  0
   14.7641   -7.4835   -0.0000 H   0  0  0  0  0  0  0  0  0  0  0  0
   12.3712   -3.3450   -0.0000 H   0  0  0  0  0  0  0  0  0  0  0  0
   17.1497   -6.0943   -0.0000 H   0  0  0  0  0  0  0  0  0  0  0  0
   14.7205   -1.9194   -0.0000 H   0  0  0  0  0  0  0  0  0  0  0  0
   17.9207   -1.8976   -0.0000 H   0  0  0  0  0  0  0  0  0  0  0  0
  1  2  2  0  0  0  0
  2  3  1  0  0  0  0
  2  4  1  0  0  0  0
  3  5  1  0  0  0  0
  4  6  1  0  0  0  0
  5  7  1  0  0  0  0
  5  8  1  0  0  0  0
  5  9  1  0  0  0  0
  6 10  1  0  0  0  0
 10 11  2  0  0  0  0
 10 12  1  0  0  0  0
 11 13  1  0  0  0  0
 12 14  2  0  0  0  0
 13 15  2  0  0  0  0
 15 16  1  0  0  0  0
 16 17  2  0  0  0  0
 14 15  1  0  0  0  0
  4 18  1  0  0  0  0
  6 19  1  1  0  0  0
  6 20  1  0  0  0  0
  7 21  1  0  0  0  0
  7 22  1  0  0  0  0
  7 23  1  0  0  0  0
  8 24  1  0  0  0  0
  8 25  1  0  0  0  0
  8 26  1  0  0  0  0
  9 27  1  0  0  0  0
  9 28  1  0  0  0  0
  9 29  1  0  0  0  0
 11 30  1  0  0  0  0
 12 31  1  0  0  0  0
 13 32  1  0  0  0  0
 14 33  1  0  0  0  0
 16 34  1  0  0  0  0
M  END

$$$$

Actelion Java MolfileCreator 1.0

 34 34  0  0  0  0  0  0  0  0999 V2000
    8.9953   -2.8927   -0.0000 O   0  0  0  0  0  0  0  0  0  0  0  0
    8.9953   -4.7120   -0.0000 C   0  0  0  0  0  0  0  0  0  0  0  0
    7.4053   -5.6140   -0.0000 O   0  0  0  0  0  0  0  0  0  0  0  0
   10.5699   -5.5987   -0.0000 N   0  0  0  0  0  0  0  0  0  0  0  0
    5.8000   -4.6814   -0.0000 C   0  0  0  0  0  0  0  0  0  0  0  0
   12.1446   -4.6661   -0.0000 C   0  0  0  0  0  0  0  0  0  0  0  0
    4.2101   -5.5834   -0.0000 C   0  0  0  0  0  0  0  0  0  0  0  0
    5.7847   -2.8316   -0.0000 C   0  0  0  0  0  0  0  0  0  0  0  0
    6.1517   -6.6077   -0.0000 C   0  0  0  0  0  0  0  0  0  0  0  0
   13.7193   -5.5528   -0.0000 C   0  0  0  0  0  0  0  0  0  0  0  0
   15.2787   -4.6203   -0.0000 C   0  0  0  0  0  0  0  0  0  0  0  0
   13.7040   -7.3874   -0.0000 C   0  0  0  0  0  0  0  0  0  0  0  0
   16.8534   -5.5223   -0.0000 C   0  0  0  0  0  0  0  0  0  0  0  0
   15.2634   -8.2894   -0.0000 C   0  0  0  0  0  0  0  0  0  0  0  0
   16.8381   -7.3721   -0.0000 C   0  0  0  0  0  0  0  0  0  0  0  0
   18.4128   -4.6050   -0.0000 C   0  0  0  0  0  0  0  0  0  0  0  0
   19.9874   -5.5070   -0.0000 O   0  0  0  0  0  0  0  0  0  0  0  0
   10.5699   -6.5083   -0.0000 H   0  0  0  0  0  0  0  0  0  0  0  0
   12.7811   -3.5636   -0.0000 H   0  0  0  0  0  0  0  0  0  0  0  0
   11.5081   -3.5636   -0.0000 H   0  0  0  0  0  0  0  0  0  0  0  0
    3.0971   -6.2148   -0.0000 H   0  0  0  0  0  0  0  0  0  0  0  0
    3.5787   -4.4704   -0.0000 H   0  0  0  0  0  0  0  0  0  0  0  0
    4.8415   -6.6964   -0.0000 H   0  0  0  0  0  0  0  0  0  0  0  0
    5.7740   -1.5366   -0.0000 H   0  0  0  0  0  0  0  0  0  0  0  0
    7.0797   -2.8209   -0.0000 H   0  0  0  0  0  0  0  0  0  0  0  0
    4.4898   -2.8423   -0.0000 H   0  0  0  0  0  0  0  0  0  0  0  0
    6.3978   -7.9561   -0.0000 H   0  0  0  0  0  0  0  0  0  0  0  0
    4.8033   -6.8539   -0.0000 H   0  0  0  0  0  0  0  0  0  0  0  0
    7.5001   -6.3616   -0.0000 H   0  0  0  0  0  0  0  0  0  0  0  0
   15.2710   -3.7030   -0.0000 H   0  0  0  0  0  0  0  0  0  0  0  0
   12.9167   -7.8537   -0.0000 H   0  0  0  0  0  0  0  0  0  0  0  0
   15.2557   -9.1991   -0.0000 H   0  0  0  0  0  0  0  0  0  0  0  0
   17.6178   -7.8384   -0.0000 H   0  0  0  0  0  0  0  0  0  0  0  0
   18.4051   -3.6953   -0.0000 H   0  0  0  0  0  0  0  0  0  0  0  0
  1  2  2  0  0  0  0
  2  3  1  0  0  0  0
  2  4  1  0  0  0  0
  3  5  1  0  0  0  0
  4  6  1  0  0  0  0
  5  7  1  0  0  0  0
  5  8  1  0  0  0  0
  5  9  1  0  0  0  0
  6 10  1  0  0  0  0
 10 11  2  0  0  0  0
 10 12  1  0  0  0  0
 11 13  1  0  0  0  0
 12 14  2  0  0  0  0
 13 15  2  0  0  0  0
 13 16  1  0  0  0  0
 16 17  2  0  0  0  0
 14 15  1  0  0  0  0
  4 18  1  0  0  0  0
  6 19  1  1  0  0  0
  6 20  1  0  0  0  0
  7 21  1  0  0  0  0
  7 22  1  0  0  0  0
  7 23  1  0  0  0  0
  8 24  1  0  0  0  0
  8 25  1  0  0  0  0
  8 26  1  0  0  0  0
  9 27  1  0  0  0  0
  9 28  1  0  0  0  0
  9 29  1  0  0  0  0
 11 30  1  0  0  0  0
 12 31  1  0  0  0  0
 14 32  1  0  0  0  0
 15 33  1  0  0  0  0
 16 34  1  0  0  0  0
M  END

$$$$

Actelion Java MolfileCreator 1.0

 24 25  0  0  0  0  0  0  0  0999 V2000
   14.7147   -4.4821   -0.0000 F   0  0  0  0  0  0  0  0  0  0  0  0
   13.2598   -4.0060   -0.0000 C   0  0  0  0  0  0  0  0  0  0  0  0
   13.8815   -5.6196   -0.0000 F   0  0  0  0  0  0  0  0  0  0  0  0
   14.7147   -3.0537   -0.0000 F   0  0  0  0  0  0  0  0  0  0  0  0
   11.6595   -3.4769   -0.0000 C   0  0  0  0  0  0  0  0  0  0  0  0
   11.1304   -1.8633   -0.0000 N   0  0  0  0  0  0  0  0  0  0  0  0
   10.2839   -4.4424   -0.0000 N   0  0  0  0  0  0  0  0  0  0  0  0
    9.4374   -1.8501   -0.0000 C   0  0  0  0  0  0  0  0  0  0  0  0
    8.9084   -3.4372   -0.0000 C   0  0  0  0  0  0  0  0  0  0  0  0
   10.2839   -6.0825   -0.0000 C   0  0  0  0  0  0  0  0  0  0  0  0
    8.3132   -0.6068   -0.0000 C   0  0  0  0  0  0  0  0  0  0  0  0
    7.2683   -3.7679   -0.0000 C   0  0  0  0  0  0  0  0  0  0  0  0
    8.8290   -6.9025   -0.0000 C   0  0  0  0  0  0  0  0  0  0  0  0
    6.6864   -0.9374   -0.0000 C   0  0  0  0  0  0  0  0  0  0  0  0
    6.1573   -2.5114   -0.0000 C   0  0  0  0  0  0  0  0  0  0  0  0
    8.8158   -8.5558   -0.0000 O   0  0  0  0  0  0  0  0  0  0  0  0
    7.3477   -6.0560   -0.0000 O   0  0  0  0  0  0  0  0  0  0  0  0
   10.8735   -7.0798   -0.0000 H   0  0  0  0  0  0  0  0  0  0  0  0
   11.4424   -6.0705   -0.0000 H   0  0  0  0  0  0  0  0  0  0  0  0
    8.5645    0.1802   -0.0000 H   0  0  0  0  0  0  0  0  0  0  0  0
    7.0038   -4.5615   -0.0000 H   0  0  0  0  0  0  0  0  0  0  0  0
    6.1375   -0.3158   -0.0000 H   0  0  0  0  0  0  0  0  0  0  0  0
    5.3373   -2.6701   -0.0000 H   0  0  0  0  0  0  0  0  0  0  0  0
    5.7016   -6.5050   -0.0000 H   0  0  0  0  0  0  0  0  0  0  0  0
  1  2  1  0  0  0  0
  2  3  1  0  0  0  0
  2  4  1  0  0  0  0
  2  5  1  0  0  0  0
  5  6  2  0  0  0  0
  5  7  1  0  0  0  0
  6  8  1  0  0  0  0
  7  9  1  0  0  0  0
  7 10  1  0  0  0  0
  8 11  2  0  0  0  0
  9 12  2  0  0  0  0
 10 13  1  0  0  0  0
 11 14  1  0  0  0  0
 12 15  1  0  0  0  0
 13 16  2  0  0  0  0
 13 17  1  0  0  0  0
  8  9  1  0  0  0  0
 14 15  2  0  0  0  0
 10 18  1  1  0  0  0
 10 19  1  0  0  0  0
 11 20  1  0  0  0  0
 12 21  1  0  0  0  0
 14 22  1  0  0  0  0
 15 23  1  0  0  0  0
 17 24  1  0  0  0  0
M  END

$$$$

Actelion Java MolfileCreator 1.0

 29 31  0  0  0  0  0  0  0  0999 V2000
   14.6920   -2.3804   -0.0000 O   0  0  0  0  0  0  0  0  0  0  0  0
   14.6783   -4.1052   -0.0000 C   0  0  0  0  0  0  0  0  0  0  0  0
   16.1703   -4.9538   -0.0000 O   0  0  0  0  0  0  0  0  0  0  0  0
   13.1726   -4.9538   -0.0000 C   0  0  0  0  0  0  0  0  0  0  0  0
   11.6532   -4.0778   -0.0000 C   0  0  0  0  0  0  0  0  0  0  0  0
   13.1589   -6.6785   -0.0000 C   0  0  0  0  0  0  0  0  0  0  0  0
   10.1475   -4.9264   -0.0000 C   0  0  0  0  0  0  0  0  0  0  0  0
   11.6395   -7.5272   -0.0000 C   0  0  0  0  0  0  0  0  0  0  0  0
   10.1201   -6.6511   -0.0000 C   0  0  0  0  0  0  0  0  0  0  0  0
    8.4775   -4.3652   -0.0000 C   0  0  0  0  0  0  0  0  0  0  0  0
    8.4502   -7.1713   -0.0000 N   0  0  0  0  0  0  0  0  0  0  0  0
    7.4372   -5.7614   -0.0000 C   0  0  0  0  0  0  0  0  0  0  0  0
    7.7657   -2.7637   -0.0000 C   0  0  0  0  0  0  0  0  0  0  0  0
    5.6988   -5.5698   -0.0000 C   0  0  0  0  0  0  0  0  0  0  0  0
    6.0137   -2.5721   -0.0000 C   0  0  0  0  0  0  0  0  0  0  0  0
    4.9734   -3.9546   -0.0000 C   0  0  0  0  0  0  0  0  0  0  0  0
   17.8254   -4.4989   -0.0000 H   0  0  0  0  0  0  0  0  0  0  0  0
   11.6463   -3.2154   -0.0000 H   0  0  0  0  0  0  0  0  0  0  0  0
   13.9117   -7.1165   -0.0000 H   0  0  0  0  0  0  0  0  0  0  0  0
   11.6395   -8.3895   -0.0000 H   0  0  0  0  0  0  0  0  0  0  0  0
    8.1216   -8.1363   -0.0000 H   0  0  0  0  0  0  0  0  0  0  0  0
    8.8933   -2.2716   -0.0000 H   0  0  0  0  0  0  0  0  0  0  0  0
    7.9034   -1.5411   -0.0000 H   0  0  0  0  0  0  0  0  0  0  0  0
    4.5785   -6.0819   -0.0000 H   0  0  0  0  0  0  0  0  0  0  0  0
    5.5822   -6.7961   -0.0000 H   0  0  0  0  0  0  0  0  0  0  0  0
    6.1344   -1.3556   -0.0000 H   0  0  0  0  0  0  0  0  0  0  0  0
    5.0205   -1.8593   -0.0000 H   0  0  0  0  0  0  0  0  0  0  0  0
    4.0014   -3.2085   -0.0000 H   0  0  0  0  0  0  0  0  0  0  0  0
    3.8413   -4.4233   -0.0000 H   0  0  0  0  0  0  0  0  0  0  0  0
  1  2  2  0  0  0  0
  2  3  1  0  0  0  0
  2  4  1  0  0  0  0
  4  5  2  0  0  0  0
  4  6  1  0  0  0  0
  5  7  1  0  0  0  0
  6  8  2  0  0  0  0
  7  9  2  0  0  0  0
  7 10  1  0  0  0  0
  9 11  1  0  0  0  0
 10 12  2  0  0  0  0
 10 13  1  0  0  0  0
 12 14  1  0  0  0  0
 13 15  1  0  0  0  0
 14 16  1  0  0  0  0
  8  9  1  0  0  0  0
 11 12  1  0  0  0  0
 15 16  1  0  0  0  0
  3 17  1  0  0  0  0
  5 18  1  0  0  0  0
  6 19  1  0  0  0  0
  8 20  1  0  0  0  0
 11 21  1  0  0  0  0
 13 22  1  1  0  0  0
 13 23  1  0  0  0  0
 14 24  1  1  0  0  0
 14 25  1  0  0  0  0
 15 26  1  1  0  0  0
 15 27  1  0  0  0  0
 16 28  1  1  0  0  0
 16 29  1  0  0  0  0
M  END

$$$$

Actelion Java MolfileCreator 1.0

 30 31  0  0  0  0  0  0  0  0999 V2000
    6.7757   -3.7230   -0.0000 N   0  0  0  0  0  0  0  0  0  0  0  0
    8.3450   -2.7931   -0.0000 C   0  0  0  0  0  0  0  0  0  0  0  0
    5.1774   -2.7931   -0.0000 C   0  0  0  0  0  0  0  0  0  0  0  0
    9.9142   -3.6940   -0.0000 N   0  0  0  0  0  0  0  0  0  0  0  0
    8.3159   -0.9332   -0.0000 C   0  0  0  0  0  0  0  0  0  0  0  0
    5.1628   -0.9478   -0.0000 C   0  0  0  0  0  0  0  0  0  0  0  0
    3.5791   -3.6940   -0.0000 C   0  0  0  0  0  0  0  0  0  0  0  0
    9.7544   -5.5102   -0.0000 C   0  0  0  0  0  0  0  0  0  0  0  0
   11.3963   -2.6623   -0.0000 C   0  0  0  0  0  0  0  0  0  0  0  0
    6.7176   -0.0178   -0.0000 N   0  0  0  0  0  0  0  0  0  0  0  0
   11.0912   -6.7308   -0.0000 C   0  0  0  0  0  0  0  0  0  0  0  0
   13.1254   -3.1854   -0.0000 C   0  0  0  0  0  0  0  0  0  0  0  0
   12.8784   -6.4402   -0.0000 N   0  0  0  0  0  0  0  0  0  0  0  0
   13.7938   -4.8854   -0.0000 C   0  0  0  0  0  0  0  0  0  0  0  0
    9.1005   -0.4610   -0.0000 H   0  0  0  0  0  0  0  0  0  0  0  0
    4.3782   -0.4901   -0.0000 H   0  0  0  0  0  0  0  0  0  0  0  0
    2.4602   -4.3246   -0.0000 H   0  0  0  0  0  0  0  0  0  0  0  0
    2.9484   -2.5751   -0.0000 H   0  0  0  0  0  0  0  0  0  0  0  0
    4.2097   -4.8128   -0.0000 H   0  0  0  0  0  0  0  0  0  0  0  0
    8.4960   -5.3268   -0.0000 H   0  0  0  0  0  0  0  0  0  0  0  0
    8.9663   -6.5083   -0.0000 H   0  0  0  0  0  0  0  0  0  0  0  0
   11.8488   -1.4818   -0.0000 H   0  0  0  0  0  0  0  0  0  0  0  0
   10.6002   -1.6802   -0.0000 H   0  0  0  0  0  0  0  0  0  0  0  0
   10.1704   -7.6015   -0.0000 H   0  0  0  0  0  0  0  0  0  0  0  0
   11.3849   -7.9636   -0.0000 H   0  0  0  0  0  0  0  0  0  0  0  0
   14.3349   -2.7930   -0.0000 H   0  0  0  0  0  0  0  0  0  0  0  0
   13.3903   -1.9417   -0.0000 H   0  0  0  0  0  0  0  0  0  0  0  0
   13.3143   -7.0722   -0.0000 H   0  0  0  0  0  0  0  0  0  0  0  0
   14.8317   -5.6187   -0.0000 H   0  0  0  0  0  0  0  0  0  0  0  0
   14.9478   -4.3532   -0.0000 H   0  0  0  0  0  0  0  0  0  0  0  0
  1  2  2  0  0  0  0
  1  3  1  0  0  0  0
  2  4  1  0  0  0  0
  2  5  1  0  0  0  0
  3  6  2  0  0  0  0
  3  7  1  0  0  0  0
  4  8  1  0  0  0  0
  4  9  1  0  0  0  0
  5 10  2  0  0  0  0
  8 11  1  0  0  0  0
  9 12  1  0  0  0  0
 11 13  1  0  0  0  0
 12 14  1  0  0  0  0
  6 10  1  0  0  0  0
 13 14  1  0  0  0  0
  5 15  1  0  0  0  0
  6 16  1  0  0  0  0
  7 17  1  0  0  0  0
  7 18  1  0  0  0  0
  7 19  1  0  0  0  0
  8 20  1  1  0  0  0
  8 21  1  0  0  0  0
  9 22  1  1  0  0  0
  9 23  1  0  0  0  0
 11 24  1  1  0  0  0
 11 25  1  0  0  0  0
 12 26  1  1  0  0  0
 12 27  1  0  0  0  0
 13 28  1  0  0  0  0
 14 29  1  1  0  0  0
 14 30  1  0  0  0  0
M  END

$$$$

Actelion Java MolfileCreator 1.0

 16 16  0  0  0  0  0  0  0  0999 V2000
   -2.3488    0.2255   -0.0000 O   0  0  0  0  0  0  0  0  0  0  0  0
   -0.9171    1.2818   -0.0000 N   0  0  0  0  0  0  0  0  0  0  0  0
   -3.8083    1.2818   -0.0000 C   0  0  0  0  0  0  0  0  0  0  0  0
   -1.4870    2.9915   -0.0000 C   0  0  0  0  0  0  0  0  0  0  0  0
   -3.2662    2.9915   -0.0000 C   0  0  0  0  0  0  0  0  0  0  0  0
   -5.5041    0.7398   -0.0000 C   0  0  0  0  0  0  0  0  0  0  0  0
   -0.4584    4.4371   -0.0000 C   0  0  0  0  0  0  0  0  0  0  0  0
    1.2930    4.2703   -0.0000 N   0  0  0  0  0  0  0  0  0  0  0  0
   -3.8847    3.8464   -0.0000 H   0  0  0  0  0  0  0  0  0  0  0  0
   -6.6911    0.3603   -0.0000 H   0  0  0  0  0  0  0  0  0  0  0  0
   -5.8836    1.9268   -0.0000 H   0  0  0  0  0  0  0  0  0  0  0  0
   -5.1246   -0.4473   -0.0000 H   0  0  0  0  0  0  0  0  0  0  0  0
   -0.3323    5.6674   -0.0000 H   0  0  0  0  0  0  0  0  0  0  0  0
   -1.4608    5.1615   -0.0000 H   0  0  0  0  0  0  0  0  0  0  0  0
    1.8048    3.1502   -0.0000 H   0  0  0  0  0  0  0  0  0  0  0  0
    2.0071    5.2737   -0.0000 H   0  0  0  0  0  0  0  0  0  0  0  0
  1  2  1  0  0  0  0
  1  3  1  0  0  0  0
  2  4  2  0  0  0  0
  3  5  2  0  0  0  0
  3  6  1  0  0  0  0
  4  7  1  0  0  0  0
  7  8  1  0  0  0  0
  4  5  1  0  0  0  0
  5  9  1  0  0  0  0
  6 10  1  0  0  0  0
  6 11  1  0  0  0  0
  6 12  1  0  0  0  0
  7 13  1  1  0  0  0
  7 14  1  0  0  0  0
  8 15  1  0  0  0  0
  8 16  1  0  0  0  0
M  END

$$$$

Actelion Java MolfileCreator 1.0

 21 22  0  0  0  0  0  0  0  0999 V2000
    0.0864    2.8636   -0.0000 O   0  0  0  0  0  0  0  0  0  0  0  0
   -1.4434    3.7594   -0.0000 C   0  0  0  0  0  0  0  0  0  0  0  0
   -2.9595    2.9049   -0.0000 N   0  0  0  0  0  0  0  0  0  0  0  0
   -2.9595    1.1684   -0.0000 C   0  0  0  0  0  0  0  0  0  0  0  0
   -4.4755    0.3001   -0.0000 C   0  0  0  0  0  0  0  0  0  0  0  0
   -1.4434    0.3001   -0.0000 C   0  0  0  0  0  0  0  0  0  0  0  0
   -4.5031   -1.4365   -0.0000 C   0  0  0  0  0  0  0  0  0  0  0  0
   -6.1569    0.8651   -0.0000 C   0  0  0  0  0  0  0  0  0  0  0  0
   -1.4572   -1.4089   -0.0000 C   0  0  0  0  0  0  0  0  0  0  0  0
   -6.1845   -1.9464   -0.0000 N   0  0  0  0  0  0  0  0  0  0  0  0
   -3.0008   -2.2772   -0.0000 C   0  0  0  0  0  0  0  0  0  0  0  0
   -7.2044   -0.5269   -0.0000 C   0  0  0  0  0  0  0  0  0  0  0  0
   -6.7634   -3.6692   -0.0000 C   0  0  0  0  0  0  0  0  0  0  0  0
   -0.6785    0.7204   -0.0000 H   0  0  0  0  0  0  0  0  0  0  0  0
   -6.4739    1.8437   -0.0000 H   0  0  0  0  0  0  0  0  0  0  0  0
   -0.6923   -1.8293   -0.0000 H   0  0  0  0  0  0  0  0  0  0  0  0
   -3.0215   -3.1317   -0.0000 H   0  0  0  0  0  0  0  0  0  0  0  0
   -8.2381   -0.5131   -0.0000 H   0  0  0  0  0  0  0  0  0  0  0  0
   -7.1686   -4.8752   -0.0000 H   0  0  0  0  0  0  0  0  0  0  0  0
   -7.9693   -3.2640   -0.0000 H   0  0  0  0  0  0  0  0  0  0  0  0
   -5.5574   -4.0744   -0.0000 H   0  0  0  0  0  0  0  0  0  0  0  0
  1  2  2  0  0  0  0
  2  3  2  0  0  0  0
  3  4  1  0  0  0  0
  4  5  2  0  0  0  0
  4  6  1  0  0  0  0
  5  7  1  0  0  0  0
  5  8  1  0  0  0  0
  6  9  2  0  0  0  0
  7 10  1  0  0  0  0
  7 11  2  0  0  0  0
  8 12  2  0  0  0  0
 10 13  1  0  0  0  0
  9 11  1  0  0  0  0
 10 12  1  0  0  0  0
  6 14  1  0  0  0  0
  8 15  1  0  0  0  0
  9 16  1  0  0  0  0
 11 17  1  0  0  0  0
 12 18  1  0  0  0  0
 13 19  1  0  0  0  0
 13 20  1  0  0  0  0
 13 21  1  0  0  0  0
M  END

$$$$

Actelion Java MolfileCreator 1.0

 17 17  0  0  0  0  0  0  0  0999 V2000
    0.5227    1.7800   -0.0000 O   0  0  0  0  0  0  0  0  0  0  0  0
   -0.8202    0.6049   -0.0000 C   0  0  0  0  0  0  0  0  0  0  0  0
   -2.5269    1.1645   -0.0000 C   0  0  0  0  0  0  0  0  0  0  0  0
   -3.9817    0.1433   -0.0000 N   0  0  0  0  0  0  0  0  0  0  0  0
   -3.1004    2.8711   -0.0000 C   0  0  0  0  0  0  0  0  0  0  0  0
   -5.4366    1.1925   -0.0000 N   0  0  0  0  0  0  0  0  0  0  0  0
   -3.9957   -1.6193   -0.0000 C   0  0  0  0  0  0  0  0  0  0  0  0
   -4.8910    2.8851   -0.0000 C   0  0  0  0  0  0  0  0  0  0  0  0
   -5.9542    4.3400   -0.0000 C   0  0  0  0  0  0  0  0  0  0  0  0
   -0.6384   -0.2624   -0.0000 H   0  0  0  0  0  0  0  0  0  0  0  0
   -2.4919    3.7175   -0.0000 H   0  0  0  0  0  0  0  0  0  0  0  0
   -4.0055   -2.8532   -0.0000 H   0  0  0  0  0  0  0  0  0  0  0  0
   -5.2296   -1.6095   -0.0000 H   0  0  0  0  0  0  0  0  0  0  0  0
   -2.7619   -1.6291   -0.0000 H   0  0  0  0  0  0  0  0  0  0  0  0
   -6.6984    5.3584   -0.0000 H   0  0  0  0  0  0  0  0  0  0  0  0
   -4.9358    5.0842   -0.0000 H   0  0  0  0  0  0  0  0  0  0  0  0
   -6.9726    3.5958   -0.0000 H   0  0  0  0  0  0  0  0  0  0  0  0
  1  2  2  0  0  0  0
  2  3  1  0  0  0  0
  3  4  1  0  0  0  0
  3  5  2  0  0  0  0
  4  6  1  0  0  0  0
  4  7  1  0  0  0  0
  5  8  1  0  0  0  0
  8  9  1  0  0  0  0
  6  8  2  0  0  0  0
  2 10  1  0  0  0  0
  5 11  1  0  0  0  0
  7 12  1  0  0  0  0
  7 13  1  0  0  0  0
  7 14  1  0  0  0  0
  9 15  1  0  0  0  0
  9 16  1  0  0  0  0
  9 17  1  0  0  0  0
M  END

$$$$

Actelion Java MolfileCreator 1.0

 24 25  0  0  0  0  0  0  0  0999 V2000
   13.5967   -3.1744   -0.0000 O   0  0  0  0  0  0  0  0  0  0  0  0
   11.7738   -2.9719   -0.0000 C   0  0  0  0  0  0  0  0  0  0  0  0
   10.6887   -4.4187   -0.0000 C   0  0  0  0  0  0  0  0  0  0  0  0
   11.2240   -6.1259   -0.0000 C   0  0  0  0  0  0  0  0  0  0  0  0
    8.8512   -4.4042   -0.0000 C   0  0  0  0  0  0  0  0  0  0  0  0
    9.7482   -7.1821   -0.0000 O   0  0  0  0  0  0  0  0  0  0  0  0
   12.7721   -7.0374   -0.0000 C   0  0  0  0  0  0  0  0  0  0  0  0
    8.2580   -6.1115   -0.0000 C   0  0  0  0  0  0  0  0  0  0  0  0
   14.3346   -6.1259   -0.0000 C   0  0  0  0  0  0  0  0  0  0  0  0
   12.7576   -8.8604   -0.0000 C   0  0  0  0  0  0  0  0  0  0  0  0
    6.5218   -6.6612   -0.0000 C   0  0  0  0  0  0  0  0  0  0  0  0
   15.8827   -7.0229   -0.0000 C   0  0  0  0  0  0  0  0  0  0  0  0
   14.3346   -9.7574   -0.0000 C   0  0  0  0  0  0  0  0  0  0  0  0
   15.8682   -8.8459   -0.0000 C   0  0  0  0  0  0  0  0  0  0  0  0
   11.4048   -2.1472   -0.0000 H   0  0  0  0  0  0  0  0  0  0  0  0
    8.2291   -3.5434   -0.0000 H   0  0  0  0  0  0  0  0  0  0  0  0
   14.3418   -5.2217   -0.0000 H   0  0  0  0  0  0  0  0  0  0  0  0
   11.9618   -9.3234   -0.0000 H   0  0  0  0  0  0  0  0  0  0  0  0
    5.3065   -7.0461   -0.0000 H   0  0  0  0  0  0  0  0  0  0  0  0
    6.1370   -5.4459   -0.0000 H   0  0  0  0  0  0  0  0  0  0  0  0
    6.9067   -7.8766   -0.0000 H   0  0  0  0  0  0  0  0  0  0  0  0
   16.6640   -6.5600   -0.0000 H   0  0  0  0  0  0  0  0  0  0  0  0
   14.3563  -10.6617   -0.0000 H   0  0  0  0  0  0  0  0  0  0  0  0
   16.6278   -9.3017   -0.0000 H   0  0  0  0  0  0  0  0  0  0  0  0
  1  2  2  0  0  0  0
  2  3  1  0  0  0  0
  3  4  2  0  0  0  0
  3  5  1  0  0  0  0
  4  6  1  0  0  0  0
  4  7  1  0  0  0  0
  5  8  2  0  0  0  0
  7  9  2  0  0  0  0
  7 10  1  0  0  0  0
  8 11  1  0  0  0  0
  9 12  1  0  0  0  0
 10 13  2  0  0  0  0
 12 14  2  0  0  0  0
  6  8  1  0  0  0  0
 13 14  1  0  0  0  0
  2 15  1  0  0  0  0
  5 16  1  0  0  0  0
  9 17  1  0  0  0  0
 10 18  1  0  0  0  0
 11 19  1  0  0  0  0
 11 20  1  0  0  0  0
 11 21  1  0  0  0  0
 12 22  1  0  0  0  0
 13 23  1  0  0  0  0
 14 24  1  0  0  0  0
M  END

$$$$

Actelion Java MolfileCreator 1.0

 11 11  0  0  0  0  0  0  0  0999 V2000
   -0.9739   -0.8267   -0.0000 S   0  0  0  0  0  0  0  0  0  0  0  0
    0.0003   -0.2457   -0.0000 C   0  0  0  0  0  0  0  0  0  0  0  0
   -1.9750   -0.2546   -0.0000 C   0  0  0  0  0  0  0  0  0  0  0  0
   -0.0086    0.8983   -0.0000 C   0  0  0  0  0  0  0  0  0  0  0  0
    0.9745   -0.7999   -0.0000 C   0  0  0  0  0  0  0  0  0  0  0  0
   -1.9928    0.8894   -0.0000 C   0  0  0  0  0  0  0  0  0  0  0  0
    1.9488   -0.2100   -0.0000 O   0  0  0  0  0  0  0  0  0  0  0  0
   -2.4665   -0.5407   -0.0000 H   0  0  0  0  0  0  0  0  0  0  0  0
    0.9790    1.4748   -0.0000 H   0  0  0  0  0  0  0  0  0  0  0  0
    0.9745   -1.3719   -0.0000 H   0  0  0  0  0  0  0  0  0  0  0  0
   -2.9939    1.4570   -0.0000 H   0  0  0  0  0  0  0  0  0  0  0  0
  1  2  1  0  0  0  0
  1  3  1  0  0  0  0
  2  4  2  0  0  0  0
  2  5  1  0  0  0  0
  3  6  2  0  0  0  0
  5  7  2  0  0  0  0
  4  6  1  0  0  0  0
  3  8  1  0  0  0  0
  4  9  1  0  0  0  0
  5 10  1  0  0  0  0
  6 11  1  0  0  0  0
M  END

$$$$

Actelion Java MolfileCreator 1.0

 18 19  0  0  0  0  0  0  0  0999 V2000
    3.2886    1.4324   -0.0000 Cl  0  0  0  0  0  0  0  0  0  0  0  0
    2.0509    0.3493   -0.0000 S   0  0  0  0  0  0  0  0  0  0  0  0
    1.1999   -1.0431   -0.0000 O   0  0  0  0  0  0  0  0  0  0  0  0
    3.4434   -0.4500   -0.0000 O   0  0  0  0  0  0  0  0  0  0  0  0
    0.4779    0.8651   -0.0000 C   0  0  0  0  0  0  0  0  0  0  0  0
   -0.8630   -0.0761   -0.0000 S   0  0  0  0  0  0  0  0  0  0  0  0
   -0.0507    2.4381   -0.0000 C   0  0  0  0  0  0  0  0  0  0  0  0
   -2.2039    0.8909   -0.0000 C   0  0  0  0  0  0  0  0  0  0  0  0
   -1.7011    2.4509   -0.0000 C   0  0  0  0  0  0  0  0  0  0  0  0
   -3.7769    0.4009   -0.0000 C   0  0  0  0  0  0  0  0  0  0  0  0
   -5.1178    1.3808   -0.0000 O   0  0  0  0  0  0  0  0  0  0  0  0
   -4.2926   -1.1334   -0.0000 C   0  0  0  0  0  0  0  0  0  0  0  0
   -6.4587    0.4267   -0.0000 C   0  0  0  0  0  0  0  0  0  0  0  0
   -5.9429   -1.1205   -0.0000 N   0  0  0  0  0  0  0  0  0  0  0  0
    0.5101    3.2181   -0.0000 H   0  0  0  0  0  0  0  0  0  0  0  0
   -2.2748    3.2374   -0.0000 H   0  0  0  0  0  0  0  0  0  0  0  0
   -3.7253   -1.9070   -0.0000 H   0  0  0  0  0  0  0  0  0  0  0  0
   -7.3870    0.7233   -0.0000 H   0  0  0  0  0  0  0  0  0  0  0  0
  1  2  1  0  0  0  0
  2  3  2  0  0  0  0
  2  4  2  0  0  0  0
  2  5  1  1  0  0  0
  5  6  1  0  0  0  0
  5  7  2  0  0  0  0
  6  8  1  0  0  0  0
  7  9  1  0  0  0  0
  8 10  1  0  0  0  0
 10 11  1  0  0  0  0
 10 12  2  0  0  0  0
 11 13  1  0  0  0  0
 12 14  1  0  0  0  0
  8  9  2  0  0  0  0
 13 14  2  0  0  0  0
  7 15  1  0  0  0  0
  9 16  1  0  0  0  0
 12 17  1  0  0  0  0
 13 18  1  0  0  0  0
M  END

$$$$

Actelion Java MolfileCreator 1.0

 25 26  0  0  0  0  0  0  0  0999 V2000
   17.4307   -6.9124   -0.0000 O   0  0  0  0  0  0  0  0  0  0  0  0
   15.8521   -7.8022   -0.0000 C   0  0  0  0  0  0  0  0  0  0  0  0
   14.2591   -6.8837   -0.0000 C   0  0  0  0  0  0  0  0  0  0  0  0
   12.6804   -7.7735   -0.0000 C   0  0  0  0  0  0  0  0  0  0  0  0
   14.2304   -5.0467   -0.0000 C   0  0  0  0  0  0  0  0  0  0  0  0
   11.1018   -6.8550   -0.0000 C   0  0  0  0  0  0  0  0  0  0  0  0
   12.6517   -4.1426   -0.0000 C   0  0  0  0  0  0  0  0  0  0  0  0
   11.0875   -5.0324   -0.0000 C   0  0  0  0  0  0  0  0  0  0  0  0
    9.4945   -4.1139   -0.0000 C   0  0  0  0  0  0  0  0  0  0  0  0
    7.9015   -5.0037   -0.0000 N   0  0  0  0  0  0  0  0  0  0  0  0
    9.4801   -2.2769   -0.0000 C   0  0  0  0  0  0  0  0  0  0  0  0
    6.3228   -4.0852   -0.0000 C   0  0  0  0  0  0  0  0  0  0  0  0
    7.9015   -1.3585   -0.0000 C   0  0  0  0  0  0  0  0  0  0  0  0
    6.3085   -2.2626   -0.0000 C   0  0  0  0  0  0  0  0  0  0  0  0
   17.9178   -5.1670   -0.0000 H   0  0  0  0  0  0  0  0  0  0  0  0
   15.2220   -8.9139   -0.0000 H   0  0  0  0  0  0  0  0  0  0  0  0
   16.4998   -8.9037   -0.0000 H   0  0  0  0  0  0  0  0  0  0  0  0
   12.6804   -8.6776   -0.0000 H   0  0  0  0  0  0  0  0  0  0  0  0
   15.0054   -4.5803   -0.0000 H   0  0  0  0  0  0  0  0  0  0  0  0
   10.3197   -7.3071   -0.0000 H   0  0  0  0  0  0  0  0  0  0  0  0
   12.6446   -3.2456   -0.0000 H   0  0  0  0  0  0  0  0  0  0  0  0
   10.2622   -1.8177   -0.0000 H   0  0  0  0  0  0  0  0  0  0  0  0
    5.5407   -4.5373   -0.0000 H   0  0  0  0  0  0  0  0  0  0  0  0
    7.9086   -0.4471   -0.0000 H   0  0  0  0  0  0  0  0  0  0  0  0
    5.5048   -1.8033   -0.0000 H   0  0  0  0  0  0  0  0  0  0  0  0
  1  2  1  0  0  0  0
  2  3  1  0  0  0  0
  3  4  2  0  0  0  0
  3  5  1  0  0  0  0
  4  6  1  0  0  0  0
  5  7  2  0  0  0  0
  6  8  2  0  0  0  0
  8  9  1  0  0  0  0
  9 10  2  0  0  0  0
  9 11  1  0  0  0  0
 10 12  1  0  0  0  0
 11 13  2  0  0  0  0
 12 14  2  0  0  0  0
  7  8  1  0  0  0  0
 13 14  1  0  0  0  0
  1 15  1  0  0  0  0
  2 16  1  1  0  0  0
  2 17  1  0  0  0  0
  4 18  1  0  0  0  0
  5 19  1  0  0  0  0
  6 20  1  0  0  0  0
  7 21  1  0  0  0  0
 11 22  1  0  0  0  0
 12 23  1  0  0  0  0
 13 24  1  0  0  0  0
 14 25  1  0  0  0  0
M  END

$$$$

Actelion Java MolfileCreator 1.0

 29 30  0  0  0  0  0  0  0  0999 V2000
   -8.3441   -0.2869   -0.0000 N   0  0  0  0  0  0  0  0  0  0  0  0
   -6.7200    0.6667   -0.0000 C   0  0  0  0  0  0  0  0  0  0  0  0
   -9.9830    0.6667   -0.0000 C   0  0  0  0  0  0  0  0  0  0  0  0
   -5.0960   -0.2571   -0.0000 C   0  0  0  0  0  0  0  0  0  0  0  0
   -6.7349    2.5738   -0.0000 C   0  0  0  0  0  0  0  0  0  0  0  0
   -9.9979    2.5589   -0.0000 C   0  0  0  0  0  0  0  0  0  0  0  0
   -5.1109   -2.1195   -0.0000 C   0  0  0  0  0  0  0  0  0  0  0  0
   -3.4868    0.6965   -0.0000 C   0  0  0  0  0  0  0  0  0  0  0  0
   -8.3739    3.5274   -0.0000 C   0  0  0  0  0  0  0  0  0  0  0  0
   -3.5017   -3.0433   -0.0000 C   0  0  0  0  0  0  0  0  0  0  0  0
   -1.8777   -0.2124   -0.0000 C   0  0  0  0  0  0  0  0  0  0  0  0
   -1.8926   -2.0897   -0.0000 C   0  0  0  0  0  0  0  0  0  0  0  0
   -0.2685   -3.0135   -0.0000 C   0  0  0  0  0  0  0  0  0  0  0  0
    1.3406   -2.0599   -0.0000 N   0  0  0  0  0  0  0  0  0  0  0  0
    2.9498   -2.9837   -0.0000 C   0  0  0  0  0  0  0  0  0  0  0  0
  -10.7951    0.1974   -0.0000 H   0  0  0  0  0  0  0  0  0  0  0  0
   -5.9229    3.0506   -0.0000 H   0  0  0  0  0  0  0  0  0  0  0  0
  -10.8174    3.0208   -0.0000 H   0  0  0  0  0  0  0  0  0  0  0  0
   -5.9229   -2.5889   -0.0000 H   0  0  0  0  0  0  0  0  0  0  0  0
   -3.4868    1.6277   -0.0000 H   0  0  0  0  0  0  0  0  0  0  0  0
   -8.3813    4.4884   -0.0000 H   0  0  0  0  0  0  0  0  0  0  0  0
   -3.5017   -3.9820   -0.0000 H   0  0  0  0  0  0  0  0  0  0  0  0
   -1.0657    0.2719   -0.0000 H   0  0  0  0  0  0  0  0  0  0  0  0
   -0.9138   -4.1519   -0.0000 H   0  0  0  0  0  0  0  0  0  0  0  0
    0.3947   -4.1415   -0.0000 H   0  0  0  0  0  0  0  0  0  0  0  0
    1.3406   -1.1212   -0.0000 H   0  0  0  0  0  0  0  0  0  0  0  0
    4.0762   -3.6303   -0.0000 H   0  0  0  0  0  0  0  0  0  0  0  0
    2.3031   -4.1101   -0.0000 H   0  0  0  0  0  0  0  0  0  0  0  0
    3.5964   -1.8573   -0.0000 H   0  0  0  0  0  0  0  0  0  0  0  0
  1  2  2  0  0  0  0
  1  3  1  0  0  0  0
  2  4  1  0  0  0  0
  2  5  1  0  0  0  0
  3  6  2  0  0  0  0
  4  7  2  0  0  0  0
  4  8  1  0  0  0  0
  5  9  2  0  0  0  0
  7 10  1  0  0  0  0
  8 11  2  0  0  0  0
 10 12  2  0  0  0  0
 12 13  1  0  0  0  0
 13 14  1  0  0  0  0
 14 15  1  0  0  0  0
  6  9  1  0  0  0  0
 11 12  1  0  0  0  0
  3 16  1  0  0  0  0
  5 17  1  0  0  0  0
  6 18  1  0  0  0  0
  7 19  1  0  0  0  0
  8 20  1  0  0  0  0
  9 21  1  0  0  0  0
 10 22  1  0  0  0  0
 11 23  1  0  0  0  0
 13 24  1  1  0  0  0
 13 25  1  0  0  0  0
 14 26  1  0  0  0  0
 15 27  1  0  0  0  0
 15 28  1  0  0  0  0
 15 29  1  0  0  0  0
M  END

$$$$

Actelion Java MolfileCreator 1.0

 25 26  0  0  0  0  0  0  0  0999 V2000
   -2.3129    5.0382   -0.0000 O   0  0  0  0  0  0  0  0  0  0  0  0
   -3.8924    4.1543   -0.0000 C   0  0  0  0  0  0  0  0  0  0  0  0
   -3.8924    2.3429   -0.0000 C   0  0  0  0  0  0  0  0  0  0  0  0
   -5.5010    1.4589   -0.0000 C   0  0  0  0  0  0  0  0  0  0  0  0
   -2.3419    1.4299   -0.0000 C   0  0  0  0  0  0  0  0  0  0  0  0
   -7.0805    2.4008   -0.0000 C   0  0  0  0  0  0  0  0  0  0  0  0
   -5.5299   -0.3380   -0.0000 C   0  0  0  0  0  0  0  0  0  0  0  0
   -2.3709   -0.3670   -0.0000 C   0  0  0  0  0  0  0  0  0  0  0  0
   -7.0950    4.2557   -0.0000 C   0  0  0  0  0  0  0  0  0  0  0  0
   -8.6745    1.5024   -0.0000 C   0  0  0  0  0  0  0  0  0  0  0  0
   -3.9939   -1.2509   -0.0000 C   0  0  0  0  0  0  0  0  0  0  0  0
   -8.6890    5.1831   -0.0000 N   0  0  0  0  0  0  0  0  0  0  0  0
  -10.2541    2.4443   -0.0000 C   0  0  0  0  0  0  0  0  0  0  0  0
  -10.2830    4.2847   -0.0000 C   0  0  0  0  0  0  0  0  0  0  0  0
   -1.8211    6.7802   -0.0000 H   0  0  0  0  0  0  0  0  0  0  0  0
   -4.5181    5.2566   -0.0000 H   0  0  0  0  0  0  0  0  0  0  0  0
   -5.1599    4.1635   -0.0000 H   0  0  0  0  0  0  0  0  0  0  0  0
   -1.5521    1.8719   -0.0000 H   0  0  0  0  0  0  0  0  0  0  0  0
   -6.3125   -0.7800   -0.0000 H   0  0  0  0  0  0  0  0  0  0  0  0
   -1.5739   -0.8234   -0.0000 H   0  0  0  0  0  0  0  0  0  0  0  0
   -6.3052    4.7194   -0.0000 H   0  0  0  0  0  0  0  0  0  0  0  0
   -8.6818    0.5822   -0.0000 H   0  0  0  0  0  0  0  0  0  0  0  0
   -4.0374   -2.1494   -0.0000 H   0  0  0  0  0  0  0  0  0  0  0  0
  -11.0293    1.9951   -0.0000 H   0  0  0  0  0  0  0  0  0  0  0  0
  -11.0945    4.7556   -0.0000 H   0  0  0  0  0  0  0  0  0  0  0  0
  1  2  1  0  0  0  0
  2  3  1  0  0  0  0
  3  4  2  0  0  0  0
  3  5  1  0  0  0  0
  4  6  1  0  0  0  0
  4  7  1  0  0  0  0
  5  8  2  0  0  0  0
  6  9  2  0  0  0  0
  6 10  1  0  0  0  0
  7 11  2  0  0  0  0
  9 12  1  0  0  0  0
 10 13  2  0  0  0  0
 12 14  2  0  0  0  0
  8 11  1  0  0  0  0
 13 14  1  0  0  0  0
  1 15  1  0  0  0  0
  2 16  1  1  0  0  0
  2 17  1  0  0  0  0
  5 18  1  0  0  0  0
  7 19  1  0  0  0  0
  8 20  1  0  0  0  0
  9 21  1  0  0  0  0
 10 22  1  0  0  0  0
 11 23  1  0  0  0  0
 13 24  1  0  0  0  0
 14 25  1  0  0  0  0
M  END

$$$$

Actelion Java MolfileCreator 1.0

 23 24  0  0  0  0  0  0  0  0999 V2000
    9.0982   -2.6278   -0.0000 N   0  0  0  0  0  0  0  0  0  0  0  0
   10.7061   -3.5424   -0.0000 C   0  0  0  0  0  0  0  0  0  0  0  0
    7.4755   -3.5424   -0.0000 C   0  0  0  0  0  0  0  0  0  0  0  0
   10.6914   -5.4011   -0.0000 C   0  0  0  0  0  0  0  0  0  0  0  0
    7.4608   -5.4011   -0.0000 C   0  0  0  0  0  0  0  0  0  0  0  0
   12.2846   -6.3305   -0.0000 C   0  0  0  0  0  0  0  0  0  0  0  0
    9.0687   -6.3157   -0.0000 C   0  0  0  0  0  0  0  0  0  0  0  0
   13.8925   -5.3864   -0.0000 C   0  0  0  0  0  0  0  0  0  0  0  0
   12.2403   -8.1597   -0.0000 C   0  0  0  0  0  0  0  0  0  0  0  0
   13.8630   -3.5129   -0.0000 N   0  0  0  0  0  0  0  0  0  0  0  0
   15.4709   -6.3157   -0.0000 C   0  0  0  0  0  0  0  0  0  0  0  0
   13.8187   -9.0890   -0.0000 C   0  0  0  0  0  0  0  0  0  0  0  0
   15.4562   -8.1597   -0.0000 C   0  0  0  0  0  0  0  0  0  0  0  0
   11.5175   -3.0704   -0.0000 H   0  0  0  0  0  0  0  0  0  0  0  0
    6.6716   -3.0704   -0.0000 H   0  0  0  0  0  0  0  0  0  0  0  0
    6.6495   -5.8732   -0.0000 H   0  0  0  0  0  0  0  0  0  0  0  0
    9.0613   -7.2303   -0.0000 H   0  0  0  0  0  0  0  0  0  0  0  0
   11.4290   -8.6096   -0.0000 H   0  0  0  0  0  0  0  0  0  0  0  0
   14.9884   -2.8393   -0.0000 H   0  0  0  0  0  0  0  0  0  0  0  0
   12.7169   -2.8751   -0.0000 H   0  0  0  0  0  0  0  0  0  0  0  0
   16.2675   -5.8584   -0.0000 H   0  0  0  0  0  0  0  0  0  0  0  0
   13.7892  -10.0184   -0.0000 H   0  0  0  0  0  0  0  0  0  0  0  0
   16.2675   -8.6170   -0.0000 H   0  0  0  0  0  0  0  0  0  0  0  0
  1  2  2  0  0  0  0
  1  3  1  0  0  0  0
  2  4  1  0  0  0  0
  3  5  2  0  0  0  0
  4  6  1  0  0  0  0
  4  7  2  0  0  0  0
  6  8  2  0  0  0  0
  6  9  1  0  0  0  0
  8 10  1  0  0  0  0
  8 11  1  0  0  0  0
  9 12  2  0  0  0  0
 11 13  2  0  0  0  0
  5  7  1  0  0  0  0
 12 13  1  0  0  0  0
  2 14  1  0  0  0  0
  3 15  1  0  0  0  0
  5 16  1  0  0  0  0
  7 17  1  0  0  0  0
  9 18  1  0  0  0  0
 10 19  1  0  0  0  0
 10 20  1  0  0  0  0
 11 21  1  0  0  0  0
 12 22  1  0  0  0  0
 13 23  1  0  0  0  0
M  END

$$$$

Actelion Java MolfileCreator 1.0

 26 27  0  0  0  0  0  0  0  0999 V2000
   -0.5233    5.2641   -0.0000 O   0  0  0  0  0  0  0  0  0  0  0  0
   -2.0859    4.3834   -0.0000 C   0  0  0  0  0  0  0  0  0  0  0  0
   -2.1001    2.6077   -0.0000 C   0  0  0  0  0  0  0  0  0  0  0  0
   -3.6628    1.7269   -0.0000 C   0  0  0  0  0  0  0  0  0  0  0  0
   -0.5660    1.7269   -0.0000 C   0  0  0  0  0  0  0  0  0  0  0  0
   -3.6770   -0.0488   -0.0000 C   0  0  0  0  0  0  0  0  0  0  0  0
   -0.5802   -0.0630   -0.0000 C   0  0  0  0  0  0  0  0  0  0  0  0
   -2.1428   -0.9295   -0.0000 N   0  0  0  0  0  0  0  0  0  0  0  0
   -5.2396   -0.9295   -0.0000 N   0  0  0  0  0  0  0  0  0  0  0  0
   -6.8022   -0.0062   -0.0000 C   0  0  0  0  0  0  0  0  0  0  0  0
   -5.2396   -2.7052   -0.0000 C   0  0  0  0  0  0  0  0  0  0  0  0
   -8.3648   -0.8727   -0.0000 C   0  0  0  0  0  0  0  0  0  0  0  0
   -6.8164   -3.5859   -0.0000 C   0  0  0  0  0  0  0  0  0  0  0  0
   -8.3932   -2.6484   -0.0000 O   0  0  0  0  0  0  0  0  0  0  0  0
   -2.8601    4.8308   -0.0000 H   0  0  0  0  0  0  0  0  0  0  0  0
   -4.4370    2.1744   -0.0000 H   0  0  0  0  0  0  0  0  0  0  0  0
    0.2082    2.1815   -0.0000 H   0  0  0  0  0  0  0  0  0  0  0  0
    0.1940   -0.5247   -0.0000 H   0  0  0  0  0  0  0  0  0  0  0  0
   -6.1719    1.0856   -0.0000 H   0  0  0  0  0  0  0  0  0  0  0  0
   -7.4325    1.0856   -0.0000 H   0  0  0  0  0  0  0  0  0  0  0  0
   -4.6048   -3.7862   -0.0000 H   0  0  0  0  0  0  0  0  0  0  0  0
   -3.9860   -2.6960   -0.0000 H   0  0  0  0  0  0  0  0  0  0  0  0
   -8.9760    0.2142   -0.0000 H   0  0  0  0  0  0  0  0  0  0  0  0
   -9.6116   -0.8585   -0.0000 H   0  0  0  0  0  0  0  0  0  0  0  0
   -7.4535   -4.6894   -0.0000 H   0  0  0  0  0  0  0  0  0  0  0  0
   -6.1793   -4.6894   -0.0000 H   0  0  0  0  0  0  0  0  0  0  0  0
  1  2  2  0  0  0  0
  2  3  1  0  0  0  0
  3  4  2  0  0  0  0
  3  5  1  0  0  0  0
  4  6  1  0  0  0  0
  5  7  2  0  0  0  0
  6  8  2  0  0  0  0
  6  9  1  0  0  0  0
  9 10  1  0  0  0  0
  9 11  1  0  0  0  0
 10 12  1  0  0  0  0
 11 13  1  0  0  0  0
 12 14  1  0  0  0  0
  7  8  1  0  0  0  0
 13 14  1  0  0  0  0
  2 15  1  0  0  0  0
  4 16  1  0  0  0  0
  5 17  1  0  0  0  0
  7 18  1  0  0  0  0
 10 19  1  1  0  0  0
 10 20  1  0  0  0  0
 11 21  1  1  0  0  0
 11 22  1  0  0  0  0
 12 23  1  1  0  0  0
 12 24  1  0  0  0  0
 13 25  1  1  0  0  0
 13 26  1  0  0  0  0
M  END

$$$$

Actelion Java MolfileCreator 1.0

 28 29  0  0  0  0  0  0  0  0999 V2000
    1.0352   -3.5963   -0.0000 O   0  0  0  0  0  0  0  0  0  0  0  0
    1.0634   -1.7896   -0.0000 C   0  0  0  0  0  0  0  0  0  0  0  0
    2.6161   -0.9144   -0.0000 O   0  0  0  0  0  0  0  0  0  0  0  0
   -0.4751   -0.8439   -0.0000 C   0  0  0  0  0  0  0  0  0  0  0  0
    4.1264   -1.8319   -0.0000 C   0  0  0  0  0  0  0  0  0  0  0  0
   -2.0560   -1.6908   -0.0000 C   0  0  0  0  0  0  0  0  0  0  0  0
   -0.4469    0.9629   -0.0000 C   0  0  0  0  0  0  0  0  0  0  0  0
   -3.5946   -0.7450   -0.0000 C   0  0  0  0  0  0  0  0  0  0  0  0
   -1.9996    1.9086   -0.0000 C   0  0  0  0  0  0  0  0  0  0  0  0
   -3.5664    1.0476   -0.0000 C   0  0  0  0  0  0  0  0  0  0  0  0
   -5.1049    1.9933   -0.0000 C   0  0  0  0  0  0  0  0  0  0  0  0
   -6.6858    1.1464   -0.0000 N   0  0  0  0  0  0  0  0  0  0  0  0
   -8.3091    1.9227   -0.0000 C   0  0  0  0  0  0  0  0  0  0  0  0
   -6.9258   -0.6180   -0.0000 C   0  0  0  0  0  0  0  0  0  0  0  0
   -9.5512    0.6382   -0.0000 N   0  0  0  0  0  0  0  0  0  0  0  0
   -8.6902   -0.9427   -0.0000 C   0  0  0  0  0  0  0  0  0  0  0  0
    5.1837   -2.4742   -0.0000 H   0  0  0  0  0  0  0  0  0  0  0  0
    3.4842   -2.8891   -0.0000 H   0  0  0  0  0  0  0  0  0  0  0  0
    4.7687   -0.7747   -0.0000 H   0  0  0  0  0  0  0  0  0  0  0  0
   -2.0772   -2.5871   -0.0000 H   0  0  0  0  0  0  0  0  0  0  0  0
    0.3436    1.3934   -0.0000 H   0  0  0  0  0  0  0  0  0  0  0  0
   -4.3780   -1.1685   -0.0000 H   0  0  0  0  0  0  0  0  0  0  0  0
   -1.9925    2.8120   -0.0000 H   0  0  0  0  0  0  0  0  0  0  0  0
   -4.4494    3.0692   -0.0000 H   0  0  0  0  0  0  0  0  0  0  0  0
   -5.7089    3.0989   -0.0000 H   0  0  0  0  0  0  0  0  0  0  0  0
   -8.4996    2.9531   -0.0000 H   0  0  0  0  0  0  0  0  0  0  0  0
   -6.1636   -1.3379   -0.0000 H   0  0  0  0  0  0  0  0  0  0  0  0
   -9.1419   -1.8954   -0.0000 H   0  0  0  0  0  0  0  0  0  0  0  0
  1  2  2  0  0  0  0
  2  3  1  0  0  0  0
  2  4  1  0  0  0  0
  3  5  1  0  0  0  0
  4  6  2  0  0  0  0
  4  7  1  0  0  0  0
  6  8  1  0  0  0  0
  7  9  2  0  0  0  0
  8 10  2  0  0  0  0
 10 11  1  0  0  0  0
 11 12  1  0  0  0  0
 12 13  1  0  0  0  0
 12 14  1  0  0  0  0
 13 15  2  0  0  0  0
 14 16  2  0  0  0  0
  9 10  1  0  0  0  0
 15 16  1  0  0  0  0
  5 17  1  0  0  0  0
  5 18  1  0  0  0  0
  5 19  1  0  0  0  0
  6 20  1  0  0  0  0
  7 21  1  0  0  0  0
  8 22  1  0  0  0  0
  9 23  1  0  0  0  0
 11 24  1  1  0  0  0
 11 25  1  0  0  0  0
 13 26  1  0  0  0  0
 14 27  1  0  0  0  0
 16 28  1  0  0  0  0
M  END

$$$$

Actelion Java MolfileCreator 1.0

 42 43  0  0  0  0  0  0  0  0999 V2000
    6.3877   -9.4336   -0.0000 O   0  0  0  0  0  0  0  0  0  0  0  0
    6.3877   -7.6172   -0.0000 C   0  0  0  0  0  0  0  0  0  0  0  0
    4.8144   -6.7018   -0.0000 O   0  0  0  0  0  0  0  0  0  0  0  0
    7.9180   -6.7161   -0.0000 N   0  0  0  0  0  0  0  0  0  0  0  0
    3.2411   -7.5743   -0.0000 C   0  0  0  0  0  0  0  0  0  0  0  0
    7.9180   -4.8997   -0.0000 C   0  0  0  0  0  0  0  0  0  0  0  0
    9.4627   -7.6029   -0.0000 C   0  0  0  0  0  0  0  0  0  0  0  0
    1.6822   -6.6589   -0.0000 C   0  0  0  0  0  0  0  0  0  0  0  0
    3.2268   -9.3621   -0.0000 C   0  0  0  0  0  0  0  0  0  0  0  0
    2.7691   -5.8294   -0.0000 C   0  0  0  0  0  0  0  0  0  0  0  0
    9.4484   -3.9987   -0.0000 C   0  0  0  0  0  0  0  0  0  0  0  0
   11.0074   -6.7018   -0.0000 C   0  0  0  0  0  0  0  0  0  0  0  0
   10.9931   -4.8997   -0.0000 N   0  0  0  0  0  0  0  0  0  0  0  0
   12.5378   -3.9844   -0.0000 C   0  0  0  0  0  0  0  0  0  0  0  0
   14.0824   -4.8711   -0.0000 N   0  0  0  0  0  0  0  0  0  0  0  0
   12.5235   -2.1536   -0.0000 C   0  0  0  0  0  0  0  0  0  0  0  0
   15.6271   -3.9558   -0.0000 C   0  0  0  0  0  0  0  0  0  0  0  0
   14.0538   -1.2383   -0.0000 C   0  0  0  0  0  0  0  0  0  0  0  0
   15.6128   -2.1250   -0.0000 C   0  0  0  0  0  0  0  0  0  0  0  0
   17.1432   -1.2097   -0.0000 C   0  0  0  0  0  0  0  0  0  0  0  0
   18.6878   -2.0821   -0.0000 O   0  0  0  0  0  0  0  0  0  0  0  0
    7.3063   -3.8013   -0.0000 H   0  0  0  0  0  0  0  0  0  0  0  0
    6.6609   -4.8803   -0.0000 H   0  0  0  0  0  0  0  0  0  0  0  0
    8.8381   -8.6848   -0.0000 H   0  0  0  0  0  0  0  0  0  0  0  0
   10.0874   -8.6848   -0.0000 H   0  0  0  0  0  0  0  0  0  0  0  0
    0.5909   -6.0182   -0.0000 H   0  0  0  0  0  0  0  0  0  0  0  0
    2.3229   -5.5676   -0.0000 H   0  0  0  0  0  0  0  0  0  0  0  0
    1.0414   -7.7502   -0.0000 H   0  0  0  0  0  0  0  0  0  0  0  0
    3.2168  -10.6136   -0.0000 H   0  0  0  0  0  0  0  0  0  0  0  0
    1.9754   -9.3521   -0.0000 H   0  0  0  0  0  0  0  0  0  0  0  0
    4.4783   -9.3721   -0.0000 H   0  0  0  0  0  0  0  0  0  0  0  0
    2.4388   -4.6079   -0.0000 H   0  0  0  0  0  0  0  0  0  0  0  0
    3.9906   -5.4990   -0.0000 H   0  0  0  0  0  0  0  0  0  0  0  0
    1.5477   -6.1598   -0.0000 H   0  0  0  0  0  0  0  0  0  0  0  0
   10.0636   -2.9134   -0.0000 H   0  0  0  0  0  0  0  0  0  0  0  0
    8.8161   -2.9233   -0.0000 H   0  0  0  0  0  0  0  0  0  0  0  0
   11.6352   -7.7904   -0.0000 H   0  0  0  0  0  0  0  0  0  0  0  0
   12.2640   -6.7024   -0.0000 H   0  0  0  0  0  0  0  0  0  0  0  0
   11.7511   -1.6960   -0.0000 H   0  0  0  0  0  0  0  0  0  0  0  0
   16.4066   -4.4134   -0.0000 H   0  0  0  0  0  0  0  0  0  0  0  0
   14.0395   -0.3372   -0.0000 H   0  0  0  0  0  0  0  0  0  0  0  0
   17.1360   -0.3158   -0.0000 H   0  0  0  0  0  0  0  0  0  0  0  0
  1  2  2  0  0  0  0
  2  3  1  0  0  0  0
  2  4  1  0  0  0  0
  3  5  1  0  0  0  0
  4  6  1  0  0  0  0
  4  7  1  0  0  0  0
  5  8  1  0  0  0  0
  5  9  1  0  0  0  0
  5 10  1  0  0  0  0
  6 11  1  0  0  0  0
  7 12  1  0  0  0  0
 11 13  1  0  0  0  0
 13 14  1  0  0  0  0
 14 15  2  0  0  0  0
 14 16  1  0  0  0  0
 15 17  1  0  0  0  0
 16 18  2  0  0  0  0
 17 19  2  0  0  0  0
 19 20  1  0  0  0  0
 20 21  2  0  0  0  0
 12 13  1  0  0  0  0
 18 19  1  0  0  0  0
  6 22  1  1  0  0  0
  6 23  1  0  0  0  0
  7 24  1  1  0  0  0
  7 25  1  0  0  0  0
  8 26  1  0  0  0  0
  8 27  1  0  0  0  0
  8 28  1  0  0  0  0
  9 29  1  0  0  0  0
  9 30  1  0  0  0  0
  9 31  1  0  0  0  0
 10 32  1  0  0  0  0
 10 33  1  0  0  0  0
 10 34  1  0  0  0  0
 11 35  1  1  0  0  0
 11 36  1  0  0  0  0
 12 37  1  1  0  0  0
 12 38  1  0  0  0  0
 16 39  1  0  0  0  0
 17 40  1  0  0  0  0
 18 41  1  0  0  0  0
 20 42  1  0  0  0  0
M  END

$$$$

Actelion Java MolfileCreator 1.0

 44 45  0  0  0  0  0  0  0  0999 V2000
    5.9638   -9.3822   -0.0000 O   0  0  0  0  0  0  0  0  0  0  0  0
    5.9638   -7.5757   -0.0000 C   0  0  0  0  0  0  0  0  0  0  0  0
    4.3991   -6.6653   -0.0000 O   0  0  0  0  0  0  0  0  0  0  0  0
    7.4858   -6.6795   -0.0000 N   0  0  0  0  0  0  0  0  0  0  0  0
    2.8344   -7.5330   -0.0000 C   0  0  0  0  0  0  0  0  0  0  0  0
    7.4858   -4.8730   -0.0000 C   0  0  0  0  0  0  0  0  0  0  0  0
    9.0221   -7.5614   -0.0000 C   0  0  0  0  0  0  0  0  0  0  0  0
    1.2840   -6.6226   -0.0000 C   0  0  0  0  0  0  0  0  0  0  0  0
    2.8202   -9.3110   -0.0000 C   0  0  0  0  0  0  0  0  0  0  0  0
    2.3650   -5.7976   -0.0000 C   0  0  0  0  0  0  0  0  0  0  0  0
    9.0079   -3.9769   -0.0000 C   0  0  0  0  0  0  0  0  0  0  0  0
   10.5583   -6.6653   -0.0000 C   0  0  0  0  0  0  0  0  0  0  0  0
   10.5441   -4.8730   -0.0000 N   0  0  0  0  0  0  0  0  0  0  0  0
   12.0804   -3.9626   -0.0000 C   0  0  0  0  0  0  0  0  0  0  0  0
   13.6166   -4.8445   -0.0000 N   0  0  0  0  0  0  0  0  0  0  0  0
   12.0661   -2.1419   -0.0000 C   0  0  0  0  0  0  0  0  0  0  0  0
   15.1529   -3.9342   -0.0000 C   0  0  0  0  0  0  0  0  0  0  0  0
   13.5882   -1.2315   -0.0000 C   0  0  0  0  0  0  0  0  0  0  0  0
   15.1386   -2.1134   -0.0000 C   0  0  0  0  0  0  0  0  0  0  0  0
   16.6607   -1.2031   -0.0000 C   0  0  0  0  0  0  0  0  0  0  0  0
   18.1969   -2.0708   -0.0000 O   0  0  0  0  0  0  0  0  0  0  0  0
    6.8774   -3.7805   -0.0000 H   0  0  0  0  0  0  0  0  0  0  0  0
    6.2355   -4.8537   -0.0000 H   0  0  0  0  0  0  0  0  0  0  0  0
    8.4009   -8.6374   -0.0000 H   0  0  0  0  0  0  0  0  0  0  0  0
    9.6433   -8.6374   -0.0000 H   0  0  0  0  0  0  0  0  0  0  0  0
    0.1986   -5.9854   -0.0000 H   0  0  0  0  0  0  0  0  0  0  0  0
    1.9212   -5.5373   -0.0000 H   0  0  0  0  0  0  0  0  0  0  0  0
    0.6467   -7.7079   -0.0000 H   0  0  0  0  0  0  0  0  0  0  0  0
    2.8103  -10.5557   -0.0000 H   0  0  0  0  0  0  0  0  0  0  0  0
    1.5756   -9.3011   -0.0000 H   0  0  0  0  0  0  0  0  0  0  0  0
    4.0649   -9.3210   -0.0000 H   0  0  0  0  0  0  0  0  0  0  0  0
    2.0364   -4.5828   -0.0000 H   0  0  0  0  0  0  0  0  0  0  0  0
    3.5798   -5.4690   -0.0000 H   0  0  0  0  0  0  0  0  0  0  0  0
    1.1503   -6.1262   -0.0000 H   0  0  0  0  0  0  0  0  0  0  0  0
    9.6197   -2.8975   -0.0000 H   0  0  0  0  0  0  0  0  0  0  0  0
    8.3790   -2.9074   -0.0000 H   0  0  0  0  0  0  0  0  0  0  0  0
   11.1827   -7.7479   -0.0000 H   0  0  0  0  0  0  0  0  0  0  0  0
   11.8081   -6.6659   -0.0000 H   0  0  0  0  0  0  0  0  0  0  0  0
   11.2980   -1.6867   -0.0000 H   0  0  0  0  0  0  0  0  0  0  0  0
   15.9281   -4.3894   -0.0000 H   0  0  0  0  0  0  0  0  0  0  0  0
   13.5739   -0.3354   -0.0000 H   0  0  0  0  0  0  0  0  0  0  0  0
   17.2712   -0.1258   -0.0000 H   0  0  0  0  0  0  0  0  0  0  0  0
   16.0330   -0.1357   -0.0000 H   0  0  0  0  0  0  0  0  0  0  0  0
   19.8967   -1.5980   -0.0000 H   0  0  0  0  0  0  0  0  0  0  0  0
  1  2  2  0  0  0  0
  2  3  1  0  0  0  0
  2  4  1  0  0  0  0
  3  5  1  0  0  0  0
  4  6  1  0  0  0  0
  4  7  1  0  0  0  0
  5  8  1  0  0  0  0
  5  9  1  0  0  0  0
  5 10  1  0  0  0  0
  6 11  1  0  0  0  0
  7 12  1  0  0  0  0
 11 13  1  0  0  0  0
 13 14  1  0  0  0  0
 14 15  2  0  0  0  0
 14 16  1  0  0  0  0
 15 17  1  0  0  0  0
 16 18  2  0  0  0  0
 17 19  2  0  0  0  0
 19 20  1  0  0  0  0
 20 21  1  0  0  0  0
 12 13  1  0  0  0  0
 18 19  1  0  0  0  0
  6 22  1  1  0  0  0
  6 23  1  0  0  0  0
  7 24  1  1  0  0  0
  7 25  1  0  0  0  0
  8 26  1  0  0  0  0
  8 27  1  0  0  0  0
  8 28  1  0  0  0  0
  9 29  1  0  0  0  0
  9 30  1  0  0  0  0
  9 31  1  0  0  0  0
 10 32  1  0  0  0  0
 10 33  1  0  0  0  0
 10 34  1  0  0  0  0
 11 35  1  1  0  0  0
 11 36  1  0  0  0  0
 12 37  1  1  0  0  0
 12 38  1  0  0  0  0
 16 39  1  0  0  0  0
 17 40  1  0  0  0  0
 18 41  1  0  0  0  0
 20 42  1  1  0  0  0
 20 43  1  0  0  0  0
 21 44  1  0  0  0  0
M  END

$$$$

Actelion Java MolfileCreator 1.0

 60 62  0  0  0  0  0  0  0  0999 V2000
    5.9832  -15.7519   -0.0000 O   0  0  0  0  0  0  0  0  0  0  0  0
    7.5300  -16.6255   -0.0000 C   0  0  0  0  0  0  0  0  0  0  0  0
    7.5157  -18.4158   -0.0000 O   0  0  0  0  0  0  0  0  0  0  0  0
    9.0625  -15.7089   -0.0000 N   0  0  0  0  0  0  0  0  0  0  0  0
    9.0481  -19.3038   -0.0000 C   0  0  0  0  0  0  0  0  0  0  0  0
   10.6092  -16.5826   -0.0000 C   0  0  0  0  0  0  0  0  0  0  0  0
    9.0481  -13.8900   -0.0000 C   0  0  0  0  0  0  0  0  0  0  0  0
    9.0338  -21.0797   -0.0000 C   0  0  0  0  0  0  0  0  0  0  0  0
   10.5806  -18.3872   -0.0000 C   0  0  0  0  0  0  0  0  0  0  0  0
    7.7735  -20.5498   -0.0000 C   0  0  0  0  0  0  0  0  0  0  0  0
   12.1560  -15.6803   -0.0000 C   0  0  0  0  0  0  0  0  0  0  0  0
   10.5949  -12.9734   -0.0000 C   0  0  0  0  0  0  0  0  0  0  0  0
   12.1417  -13.8757   -0.0000 N   0  0  0  0  0  0  0  0  0  0  0  0
   13.6742  -12.9591   -0.0000 C   0  0  0  0  0  0  0  0  0  0  0  0
   15.2210  -13.8470   -0.0000 N   0  0  0  0  0  0  0  0  0  0  0  0
   13.6742  -11.1258   -0.0000 C   0  0  0  0  0  0  0  0  0  0  0  0
   16.7534  -12.9304   -0.0000 C   0  0  0  0  0  0  0  0  0  0  0  0
   15.2210  -10.2235   -0.0000 C   0  0  0  0  0  0  0  0  0  0  0  0
   16.7391  -11.1115   -0.0000 C   0  0  0  0  0  0  0  0  0  0  0  0
   18.2859  -10.2092   -0.0000 B   0  0  0  0  0  0  0  0  0  0  0  0
   18.4435   -8.4189   -0.0000 O   0  0  0  0  0  0  0  0  0  0  0  0
   19.9043  -10.9253   -0.0000 O   0  0  0  0  0  0  0  0  0  0  0  0
   20.1908   -8.0323   -0.0000 C   0  0  0  0  0  0  0  0  0  0  0  0
   21.0931   -9.5647   -0.0000 C   0  0  0  0  0  0  0  0  0  0  0  0
   21.0931   -6.4425   -0.0000 C   0  0  0  0  0  0  0  0  0  0  0  0
   19.3028   -6.4425   -0.0000 C   0  0  0  0  0  0  0  0  0  0  0  0
   22.8833   -9.5504   -0.0000 C   0  0  0  0  0  0  0  0  0  0  0  0
   21.9954   -7.9893   -0.0000 C   0  0  0  0  0  0  0  0  0  0  0  0
    9.9850  -17.6638   -0.0000 H   0  0  0  0  0  0  0  0  0  0  0  0
   11.2335  -17.6638   -0.0000 H   0  0  0  0  0  0  0  0  0  0  0  0
    8.4157  -12.7934   -0.0000 H   0  0  0  0  0  0  0  0  0  0  0  0
    7.7822  -13.8894   -0.0000 H   0  0  0  0  0  0  0  0  0  0  0  0
    9.0238  -22.3229   -0.0000 H   0  0  0  0  0  0  0  0  0  0  0  0
    7.7906  -21.0697   -0.0000 H   0  0  0  0  0  0  0  0  0  0  0  0
   10.2770  -21.0898   -0.0000 H   0  0  0  0  0  0  0  0  0  0  0  0
   11.6533  -17.7455   -0.0000 H   0  0  0  0  0  0  0  0  0  0  0  0
   11.2222  -19.4599   -0.0000 H   0  0  0  0  0  0  0  0  0  0  0  0
    9.9390  -17.3144   -0.0000 H   0  0  0  0  0  0  0  0  0  0  0  0
    6.8812  -21.4220   -0.0000 H   0  0  0  0  0  0  0  0  0  0  0  0
    6.9012  -19.6575   -0.0000 H   0  0  0  0  0  0  0  0  0  0  0  0
    8.6457  -21.4421   -0.0000 H   0  0  0  0  0  0  0  0  0  0  0  0
   12.7847  -16.7704   -0.0000 H   0  0  0  0  0  0  0  0  0  0  0  0
   13.4144  -15.6809   -0.0000 H   0  0  0  0  0  0  0  0  0  0  0  0
   11.2229  -11.8856   -0.0000 H   0  0  0  0  0  0  0  0  0  0  0  0
    9.9669  -11.8856   -0.0000 H   0  0  0  0  0  0  0  0  0  0  0  0
   12.9008  -10.6604   -0.0000 H   0  0  0  0  0  0  0  0  0  0  0  0
   17.5268  -13.3816   -0.0000 H   0  0  0  0  0  0  0  0  0  0  0  0
   15.2353   -9.3284   -0.0000 H   0  0  0  0  0  0  0  0  0  0  0  0
   21.7247   -5.3297   -0.0000 H   0  0  0  0  0  0  0  0  0  0  0  0
   22.2059   -7.0741   -0.0000 H   0  0  0  0  0  0  0  0  0  0  0  0
   19.9802   -5.8109   -0.0000 H   0  0  0  0  0  0  0  0  0  0  0  0
   18.6812   -5.3297   -0.0000 H   0  0  0  0  0  0  0  0  0  0  0  0
   20.4156   -5.8209   -0.0000 H   0  0  0  0  0  0  0  0  0  0  0  0
   18.1900   -7.0641   -0.0000 H   0  0  0  0  0  0  0  0  0  0  0  0
   24.1365   -9.5404   -0.0000 H   0  0  0  0  0  0  0  0  0  0  0  0
   22.8934  -10.8036   -0.0000 H   0  0  0  0  0  0  0  0  0  0  0  0
   22.8733   -8.2972   -0.0000 H   0  0  0  0  0  0  0  0  0  0  0  0
   22.6270   -6.8865   -0.0000 H   0  0  0  0  0  0  0  0  0  0  0  0
   23.0982   -8.6209   -0.0000 H   0  0  0  0  0  0  0  0  0  0  0  0
   20.8925   -7.3577   -0.0000 H   0  0  0  0  0  0  0  0  0  0  0  0
  1  2  2  0  0  0  0
  2  3  1  0  0  0  0
  2  4  1  0  0  0  0
  3  5  1  0  0  0  0
  4  6  1  0  0  0  0
  4  7  1  0  0  0  0
  5  8  1  0  0  0  0
  5  9  1  0  0  0  0
  5 10  1  0  0  0  0
  6 11  1  0  0  0  0
  7 12  1  0  0  0  0
 11 13  1  0  0  0  0
 13 14  1  0  0  0  0
 14 15  2  0  0  0  0
 14 16  1  0  0  0  0
 15 17  1  0  0  0  0
 16 18  2  0  0  0  0
 17 19  2  0  0  0  0
 19 20  1  0  0  0  0
 20 21  1  0  0  0  0
 20 22  1  0  0  0  0
 21 23  1  0  0  0  0
 22 24  1  0  0  0  0
 23 25  1  1  0  0  0
 23 26  1  0  0  0  0
 24 27  1  1  0  0  0
 24 28  1  0  0  0  0
 12 13  1  0  0  0  0
 18 19  1  0  0  0  0
 23 24  1  0  0  0  0
  6 29  1  1  0  0  0
  6 30  1  0  0  0  0
  7 31  1  1  0  0  0
  7 32  1  0  0  0  0
  8 33  1  0  0  0  0
  8 34  1  0  0  0  0
  8 35  1  0  0  0  0
  9 36  1  0  0  0  0
  9 37  1  0  0  0  0
  9 38  1  0  0  0  0
 10 39  1  0  0  0  0
 10 40  1  0  0  0  0
 10 41  1  0  0  0  0
 11 42  1  1  0  0  0
 11 43  1  0  0  0  0
 12 44  1  1  0  0  0
 12 45  1  0  0  0  0
 16 46  1  0  0  0  0
 17 47  1  0  0  0  0
 18 48  1  0  0  0  0
 25 49  1  0  0  0  0
 25 50  1  0  0  0  0
 25 51  1  0  0  0  0
 26 52  1  0  0  0  0
 26 53  1  0  0  0  0
 26 54  1  0  0  0  0
 27 55  1  0  0  0  0
 27 56  1  0  0  0  0
 27 57  1  0  0  0  0
 28 58  1  0  0  0  0
 28 59  1  0  0  0  0
 28 60  1  0  0  0  0
M  END

$$$$

Actelion Java MolfileCreator 1.0

 26 27  0  0  0  0  0  0  0  0999 V2000
    1.5245    0.9933   -0.0000 O   0  0  0  0  0  0  0  0  0  0  0  0
   -0.0715    0.0938   -0.0000 C   0  0  0  0  0  0  0  0  0  0  0  0
   -0.0860   -1.7199   -0.0000 C   0  0  0  0  0  0  0  0  0  0  0  0
   -1.6821   -2.6195   -0.0000 C   0  0  0  0  0  0  0  0  0  0  0  0
    1.4810   -2.6195   -0.0000 C   0  0  0  0  0  0  0  0  0  0  0  0
   -3.2781   -1.6909   -0.0000 N   0  0  0  0  0  0  0  0  0  0  0  0
   -1.6966   -4.4476   -0.0000 C   0  0  0  0  0  0  0  0  0  0  0  0
    1.4665   -4.4476   -0.0000 C   0  0  0  0  0  0  0  0  0  0  0  0
   -3.4812    0.1518   -0.0000 C   0  0  0  0  0  0  0  0  0  0  0  0
   -4.9611   -2.4164   -0.0000 C   0  0  0  0  0  0  0  0  0  0  0  0
   -0.1296   -5.3472   -0.0000 C   0  0  0  0  0  0  0  0  0  0  0  0
   -5.2804    0.5435   -0.0000 C   0  0  0  0  0  0  0  0  0  0  0  0
   -6.1944   -1.0380   -0.0000 C   0  0  0  0  0  0  0  0  0  0  0  0
   -0.8623    0.5508   -0.0000 H   0  0  0  0  0  0  0  0  0  0  0  0
    2.2717   -2.1552   -0.0000 H   0  0  0  0  0  0  0  0  0  0  0  0
   -2.4873   -4.9119   -0.0000 H   0  0  0  0  0  0  0  0  0  0  0  0
    2.2572   -4.9119   -0.0000 H   0  0  0  0  0  0  0  0  0  0  0  0
   -2.2175    0.4267   -0.0000 H   0  0  0  0  0  0  0  0  0  0  0  0
   -3.0874    1.3837   -0.0000 H   0  0  0  0  0  0  0  0  0  0  0  0
   -5.8247   -3.3731   -0.0000 H   0  0  0  0  0  0  0  0  0  0  0  0
   -4.5643   -3.6426   -0.0000 H   0  0  0  0  0  0  0  0  0  0  0  0
   -0.1441   -6.2468   -0.0000 H   0  0  0  0  0  0  0  0  0  0  0  0
   -5.1497    1.8207   -0.0000 H   0  0  0  0  0  0  0  0  0  0  0  0
   -6.3210    1.2953   -0.0000 H   0  0  0  0  0  0  0  0  0  0  0  0
   -7.3644   -0.5024   -0.0000 H   0  0  0  0  0  0  0  0  0  0  0  0
   -7.2432   -1.7834   -0.0000 H   0  0  0  0  0  0  0  0  0  0  0  0
  1  2  2  0  0  0  0
  2  3  1  0  0  0  0
  3  4  2  0  0  0  0
  3  5  1  0  0  0  0
  4  6  1  0  0  0  0
  4  7  1  0  0  0  0
  5  8  2  0  0  0  0
  6  9  1  0  0  0  0
  6 10  1  0  0  0  0
  7 11  2  0  0  0  0
  9 12  1  0  0  0  0
 10 13  1  0  0  0  0
  8 11  1  0  0  0  0
 12 13  1  0  0  0  0
  2 14  1  0  0  0  0
  5 15  1  0  0  0  0
  7 16  1  0  0  0  0
  8 17  1  0  0  0  0
  9 18  1  1  0  0  0
  9 19  1  0  0  0  0
 10 20  1  1  0  0  0
 10 21  1  0  0  0  0
 11 22  1  0  0  0  0
 12 23  1  1  0  0  0
 12 24  1  0  0  0  0
 13 25  1  1  0  0  0
 13 26  1  0  0  0  0
M  END

$$$$

Actelion Java MolfileCreator 1.0

 28 29  0  0  0  0  0  0  0  0999 V2000
   15.2660   -8.0497   -0.0000 O   0  0  0  0  0  0  0  0  0  0  0  0
   15.2374   -6.2366   -0.0000 C   0  0  0  0  0  0  0  0  0  0  0  0
   16.7793   -5.3229   -0.0000 O   0  0  0  0  0  0  0  0  0  0  0  0
   13.6528   -5.3229   -0.0000 C   0  0  0  0  0  0  0  0  0  0  0  0
   18.3354   -6.1795   -0.0000 C   0  0  0  0  0  0  0  0  0  0  0  0
   12.0824   -6.2080   -0.0000 C   0  0  0  0  0  0  0  0  0  0  0  0
   13.6242   -3.5098   -0.0000 C   0  0  0  0  0  0  0  0  0  0  0  0
   10.4977   -5.3086   -0.0000 C   0  0  0  0  0  0  0  0  0  0  0  0
   12.0395   -2.6104   -0.0000 C   0  0  0  0  0  0  0  0  0  0  0  0
   10.4691   -3.4955   -0.0000 C   0  0  0  0  0  0  0  0  0  0  0  0
    8.8845   -2.5818   -0.0000 O   0  0  0  0  0  0  0  0  0  0  0  0
    7.3141   -3.4670   -0.0000 C   0  0  0  0  0  0  0  0  0  0  0  0
    5.7294   -2.5533   -0.0000 N   0  0  0  0  0  0  0  0  0  0  0  0
    7.2998   -5.2658   -0.0000 C   0  0  0  0  0  0  0  0  0  0  0  0
    4.1590   -3.4527   -0.0000 C   0  0  0  0  0  0  0  0  0  0  0  0
    5.7294   -6.1509   -0.0000 C   0  0  0  0  0  0  0  0  0  0  0  0
    4.1447   -5.2372   -0.0000 C   0  0  0  0  0  0  0  0  0  0  0  0
   19.4247   -6.7791   -0.0000 H   0  0  0  0  0  0  0  0  0  0  0  0
   17.7358   -7.2688   -0.0000 H   0  0  0  0  0  0  0  0  0  0  0  0
   18.9350   -5.0902   -0.0000 H   0  0  0  0  0  0  0  0  0  0  0  0
   12.0895   -7.1003   -0.0000 H   0  0  0  0  0  0  0  0  0  0  0  0
   14.4023   -3.0530   -0.0000 H   0  0  0  0  0  0  0  0  0  0  0  0
    9.7196   -5.7655   -0.0000 H   0  0  0  0  0  0  0  0  0  0  0  0
   12.0324   -1.7181   -0.0000 H   0  0  0  0  0  0  0  0  0  0  0  0
    8.0779   -5.7226   -0.0000 H   0  0  0  0  0  0  0  0  0  0  0  0
    3.3809   -3.0101   -0.0000 H   0  0  0  0  0  0  0  0  0  0  0  0
    5.7365   -7.0503   -0.0000 H   0  0  0  0  0  0  0  0  0  0  0  0
    3.3452   -5.6727   -0.0000 H   0  0  0  0  0  0  0  0  0  0  0  0
  1  2  2  0  0  0  0
  2  3  1  0  0  0  0
  2  4  1  0  0  0  0
  3  5  1  0  0  0  0
  4  6  2  0  0  0  0
  4  7  1  0  0  0  0
  6  8  1  0  0  0  0
  7  9  2  0  0  0  0
  8 10  2  0  0  0  0
 10 11  1  0  0  0  0
 11 12  1  0  0  0  0
 12 13  2  0  0  0  0
 12 14  1  0  0  0  0
 13 15  1  0  0  0  0
 14 16  2  0  0  0  0
 15 17  2  0  0  0  0
  9 10  1  0  0  0  0
 16 17  1  0  0  0  0
  5 18  1  0  0  0  0
  5 19  1  0  0  0  0
  5 20  1  0  0  0  0
  6 21  1  0  0  0  0
  7 22  1  0  0  0  0
  8 23  1  0  0  0  0
  9 24  1  0  0  0  0
 14 25  1  0  0  0  0
 15 26  1  0  0  0  0
 16 27  1  0  0  0  0
 17 28  1  0  0  0  0
M  END

$$$$

Actelion Java MolfileCreator 1.0

 14 14  0  0  0  0  0  0  0  0999 V2000
    4.5815  -18.9481   -0.0000 Cl  0  0  0  0  0  0  0  0  0  0  0  0
    2.9279  -18.7658   -0.0000 S   0  0  0  0  0  0  0  0  0  0  0  0
    1.4697  -17.9195   -0.0000 O   0  0  0  0  0  0  0  0  0  0  0  0
    3.7352  -17.3075   -0.0000 O   0  0  0  0  0  0  0  0  0  0  0  0
    1.9384  -20.0938   -0.0000 C   0  0  0  0  0  0  0  0  0  0  0  0
    2.4462  -21.6562   -0.0000 C   0  0  0  0  0  0  0  0  0  0  0  0
    0.2718  -20.0808   -0.0000 C   0  0  0  0  0  0  0  0  0  0  0  0
    1.0921  -22.6067   -0.0000 O   0  0  0  0  0  0  0  0  0  0  0  0
    4.0086  -22.1510   -0.0000 C   0  0  0  0  0  0  0  0  0  0  0  0
   -0.2620  -21.6432   -0.0000 N   0  0  0  0  0  0  0  0  0  0  0  0
   -0.2945  -19.2931   -0.0000 H   0  0  0  0  0  0  0  0  0  0  0  0
    5.1023  -22.4973   -0.0000 H   0  0  0  0  0  0  0  0  0  0  0  0
    3.6623  -23.2447   -0.0000 H   0  0  0  0  0  0  0  0  0  0  0  0
    4.3549  -21.0573   -0.0000 H   0  0  0  0  0  0  0  0  0  0  0  0
  1  2  1  0  0  0  0
  2  3  2  0  0  0  0
  2  4  2  0  0  0  0
  2  5  1  1  0  0  0
  5  6  2  0  0  0  0
  5  7  1  0  0  0  0
  6  8  1  0  0  0  0
  6  9  1  0  0  0  0
  7 10  2  0  0  0  0
  8 10  1  0  0  0  0
  7 11  1  0  0  0  0
  9 12  1  0  0  0  0
  9 13  1  0  0  0  0
  9 14  1  0  0  0  0
M  END

$$$$

Actelion Java MolfileCreator 1.0

 16 16  0  0  0  0  0  0  0  0999 V2000
   18.8296   -3.9908   -0.0000 Br  0  0  0  0  0  0  0  0  0  0  0  0
   20.3796   -3.0723   -0.0000 C   0  0  0  0  0  0  0  0  0  0  0  0
   21.9295   -3.9621   -0.0000 C   0  0  0  0  0  0  0  0  0  0  0  0
   20.3652   -1.2496   -0.0000 C   0  0  0  0  0  0  0  0  0  0  0  0
   23.4939   -3.0436   -0.0000 C   0  0  0  0  0  0  0  0  0  0  0  0
   21.9152   -0.3168   -0.0000 C   0  0  0  0  0  0  0  0  0  0  0  0
   25.0438   -3.9334   -0.0000 N   0  0  0  0  0  0  0  0  0  0  0  0
   23.4795   -1.2066   -0.0000 C   0  0  0  0  0  0  0  0  0  0  0  0
   25.0295   -0.2881   -0.0000 N   0  0  0  0  0  0  0  0  0  0  0  0
   21.9224   -4.8662   -0.0000 H   0  0  0  0  0  0  0  0  0  0  0  0
   19.5831   -0.8047   -0.0000 H   0  0  0  0  0  0  0  0  0  0  0  0
   21.9080    0.5945   -0.0000 H   0  0  0  0  0  0  0  0  0  0  0  0
   25.0469   -5.1844   -0.0000 H   0  0  0  0  0  0  0  0  0  0  0  0
   26.1257   -3.3052   -0.0000 H   0  0  0  0  0  0  0  0  0  0  0  0
   26.1288   -0.9062   -0.0000 H   0  0  0  0  0  0  0  0  0  0  0  0
   25.0151    0.9730   -0.0000 H   0  0  0  0  0  0  0  0  0  0  0  0
  1  2  1  0  0  0  0
  2  3  2  0  0  0  0
  2  4  1  0  0  0  0
  3  5  1  0  0  0  0
  4  6  2  0  0  0  0
  5  7  1  0  0  0  0
  5  8  2  0  0  0  0
  8  9  1  0  0  0  0
  6  8  1  0  0  0  0
  3 10  1  0  0  0  0
  4 11  1  0  0  0  0
  6 12  1  0  0  0  0
  7 13  1  0  0  0  0
  7 14  1  0  0  0  0
  9 15  1  0  0  0  0
  9 16  1  0  0  0  0
M  END

$$$$

Actelion Java MolfileCreator 1.0

 23 24  0  0  0  0  0  0  0  0999 V2000
    0.6684   -0.0000   -0.0000 O   0  0  0  0  0  0  0  0  0  0  0  0
   -0.3734   -1.3982   -0.0000 C   0  0  0  0  0  0  0  0  0  0  0  0
   -2.1143   -1.2063   -0.0000 N   0  0  0  0  0  0  0  0  0  0  0  0
   -3.1562   -2.6045   -0.0000 C   0  0  0  0  0  0  0  0  0  0  0  0
   -4.9108   -2.5908   -0.0000 C   0  0  0  0  0  0  0  0  0  0  0  0
   -2.6215   -4.2495   -0.0000 C   0  0  0  0  0  0  0  0  0  0  0  0
   -5.4728   -4.2358   -0.0000 N   0  0  0  0  0  0  0  0  0  0  0  0
   -5.9526   -1.1652   -0.0000 C   0  0  0  0  0  0  0  0  0  0  0  0
   -4.0472   -5.2502   -0.0000 O   0  0  0  0  0  0  0  0  0  0  0  0
   -0.9766   -4.7704   -0.0000 C   0  0  0  0  0  0  0  0  0  0  0  0
   -5.2535    0.4387   -0.0000 C   0  0  0  0  0  0  0  0  0  0  0  0
   -7.6935   -1.3434   -0.0000 C   0  0  0  0  0  0  0  0  0  0  0  0
   -6.2953    1.8643   -0.0000 C   0  0  0  0  0  0  0  0  0  0  0  0
   -8.7353    0.0685   -0.0000 C   0  0  0  0  0  0  0  0  0  0  0  0
   -8.0362    1.6998   -0.0000 C   0  0  0  0  0  0  0  0  0  0  0  0
    0.1749   -5.1350   -0.0000 H   0  0  0  0  0  0  0  0  0  0  0  0
   -1.3412   -5.9219   -0.0000 H   0  0  0  0  0  0  0  0  0  0  0  0
   -0.6119   -3.6189   -0.0000 H   0  0  0  0  0  0  0  0  0  0  0  0
   -4.3830    0.5278   -0.0000 H   0  0  0  0  0  0  0  0  0  0  0  0
   -8.0431   -2.1385   -0.0000 H   0  0  0  0  0  0  0  0  0  0  0  0
   -5.9457    2.6594   -0.0000 H   0  0  0  0  0  0  0  0  0  0  0  0
   -9.6058   -0.0411   -0.0000 H   0  0  0  0  0  0  0  0  0  0  0  0
   -8.5571    2.4332   -0.0000 H   0  0  0  0  0  0  0  0  0  0  0  0
  1  2  2  0  0  0  0
  2  3  2  0  0  0  0
  3  4  1  0  0  0  0
  4  5  1  0  0  0  0
  4  6  2  0  0  0  0
  5  7  2  0  0  0  0
  5  8  1  0  0  0  0
  6  9  1  0  0  0  0
  6 10  1  0  0  0  0
  8 11  2  0  0  0  0
  8 12  1  0  0  0  0
 11 13  1  0  0  0  0
 12 14  2  0  0  0  0
 13 15  2  0  0  0  0
  7  9  1  0  0  0  0
 14 15  1  0  0  0  0
 10 16  1  0  0  0  0
 10 17  1  0  0  0  0
 10 18  1  0  0  0  0
 11 19  1  0  0  0  0
 12 20  1  0  0  0  0
 13 21  1  0  0  0  0
 14 22  1  0  0  0  0
 15 23  1  0  0  0  0
M  END

$$$$

Actelion Java MolfileCreator 1.0

 21 22  0  0  0  0  0  0  0  0999 V2000
   -1.5493   -0.5194   -0.0000 I   0  0  0  0  0  0  0  0  0  0  0  0
   -2.6071   -1.9391   -0.0000 C   0  0  0  0  0  0  0  0  0  0  0  0
   -4.3886   -1.9252   -0.0000 C   0  0  0  0  0  0  0  0  0  0  0  0
   -2.0643   -3.6093   -0.0000 C   0  0  0  0  0  0  0  0  0  0  0  0
   -4.9593   -3.5954   -0.0000 N   0  0  0  0  0  0  0  0  0  0  0  0
   -5.4464   -0.4777   -0.0000 C   0  0  0  0  0  0  0  0  0  0  0  0
   -3.5118   -4.6254   -0.0000 O   0  0  0  0  0  0  0  0  0  0  0  0
   -0.3940   -4.1382   -0.0000 C   0  0  0  0  0  0  0  0  0  0  0  0
   -4.7366    1.1508   -0.0000 C   0  0  0  0  0  0  0  0  0  0  0  0
   -7.2141   -0.6586   -0.0000 C   0  0  0  0  0  0  0  0  0  0  0  0
   -5.7805    2.5983   -0.0000 C   0  0  0  0  0  0  0  0  0  0  0  0
   -8.2719    0.7750   -0.0000 C   0  0  0  0  0  0  0  0  0  0  0  0
   -7.5481    2.4313   -0.0000 C   0  0  0  0  0  0  0  0  0  0  0  0
    0.7751   -4.5085   -0.0000 H   0  0  0  0  0  0  0  0  0  0  0  0
   -0.7643   -5.3074   -0.0000 H   0  0  0  0  0  0  0  0  0  0  0  0
   -0.0238   -2.9691   -0.0000 H   0  0  0  0  0  0  0  0  0  0  0  0
   -3.8597    1.2412   -0.0000 H   0  0  0  0  0  0  0  0  0  0  0  0
   -7.5690   -1.4659   -0.0000 H   0  0  0  0  0  0  0  0  0  0  0  0
   -5.4186    3.4056   -0.0000 H   0  0  0  0  0  0  0  0  0  0  0  0
   -9.1627    0.6636   -0.0000 H   0  0  0  0  0  0  0  0  0  0  0  0
   -8.0701    3.1759   -0.0000 H   0  0  0  0  0  0  0  0  0  0  0  0
  1  2  1  0  0  0  0
  2  3  1  0  0  0  0
  2  4  2  0  0  0  0
  3  5  2  0  0  0  0
  3  6  1  0  0  0  0
  4  7  1  0  0  0  0
  4  8  1  0  0  0  0
  6  9  2  0  0  0  0
  6 10  1  0  0  0  0
  9 11  1  0  0  0  0
 10 12  2  0  0  0  0
 11 13  2  0  0  0  0
  5  7  1  0  0  0  0
 12 13  1  0  0  0  0
  8 14  1  0  0  0  0
  8 15  1  0  0  0  0
  8 16  1  0  0  0  0
  9 17  1  0  0  0  0
 10 18  1  0  0  0  0
 11 19  1  0  0  0  0
 12 20  1  0  0  0  0
 13 21  1  0  0  0  0
M  END

$$$$

Actelion Java MolfileCreator 1.0

 21 22  0  0  0  0  0  0  0  0999 V2000
    7.5574   -7.5574   -0.0000 O   0  0  0  0  0  0  0  0  0  0  0  0
    9.1581   -7.0194   -0.0000 C   0  0  0  0  0  0  0  0  0  0  0  0
    6.5486   -6.1719   -0.0000 C   0  0  0  0  0  0  0  0  0  0  0  0
    9.1447   -5.3111   -0.0000 C   0  0  0  0  0  0  0  0  0  0  0  0
   10.6378   -7.8668   -0.0000 C   0  0  0  0  0  0  0  0  0  0  0  0
    7.5305   -4.7864   -0.0000 C   0  0  0  0  0  0  0  0  0  0  0  0
   10.5974   -4.4367   -0.0000 C   0  0  0  0  0  0  0  0  0  0  0  0
   12.0905   -6.9925   -0.0000 C   0  0  0  0  0  0  0  0  0  0  0  0
   12.0771   -5.2572   -0.0000 C   0  0  0  0  0  0  0  0  0  0  0  0
   13.5298   -4.3829   -0.0000 B   0  0  0  0  0  0  0  0  0  0  0  0
   13.5164   -2.6611   -0.0000 O   0  0  0  0  0  0  0  0  0  0  0  0
   14.9826   -5.3649   -0.0000 O   0  0  0  0  0  0  0  0  0  0  0  0
    5.5144   -5.5748   -0.0000 H   0  0  0  0  0  0  0  0  0  0  0  0
    5.5144   -6.7690   -0.0000 H   0  0  0  0  0  0  0  0  0  0  0  0
   10.6512   -8.7277   -0.0000 H   0  0  0  0  0  0  0  0  0  0  0  0
    7.7712   -3.6227   -0.0000 H   0  0  0  0  0  0  0  0  0  0  0  0
    6.6430   -3.9961   -0.0000 H   0  0  0  0  0  0  0  0  0  0  0  0
   10.5840   -3.5893   -0.0000 H   0  0  0  0  0  0  0  0  0  0  0  0
   12.8236   -7.4229   -0.0000 H   0  0  0  0  0  0  0  0  0  0  0  0
   12.2894   -1.4532   -0.0000 H   0  0  0  0  0  0  0  0  0  0  0  0
   16.7042   -5.0320   -0.0000 H   0  0  0  0  0  0  0  0  0  0  0  0
  1  2  1  0  0  0  0
  1  3  1  0  0  0  0
  2  4  2  0  0  0  0
  2  5  1  0  0  0  0
  3  6  1  0  0  0  0
  4  7  1  0  0  0  0
  5  8  2  0  0  0  0
  7  9  2  0  0  0  0
  9 10  1  0  0  0  0
 10 11  1  0  0  0  0
 10 12  1  0  0  0  0
  4  6  1  0  0  0  0
  8  9  1  0  0  0  0
  3 13  1  1  0  0  0
  3 14  1  0  0  0  0
  5 15  1  0  0  0  0
  6 16  1  1  0  0  0
  6 17  1  0  0  0  0
  7 18  1  0  0  0  0
  8 19  1  0  0  0  0
 11 20  1  0  0  0  0
 12 21  1  0  0  0  0
M  END

$$$$

Actelion Java MolfileCreator 1.0

 18 18  0  0  0  0  0  0  0  0999 V2000
    1.2308    2.1716   -0.0000 Cl  0  0  0  0  0  0  0  0  0  0  0  0
   -0.4760    2.3597   -0.0000 S   0  0  0  0  0  0  0  0  0  0  0  0
   -1.9812    3.2333   -0.0000 O   0  0  0  0  0  0  0  0  0  0  0  0
    0.3572    3.8649   -0.0000 O   0  0  0  0  0  0  0  0  0  0  0  0
   -1.4974    0.9889   -0.0000 C   0  0  0  0  0  0  0  0  0  0  0  0
   -0.9733   -0.6238   -0.0000 C   0  0  0  0  0  0  0  0  0  0  0  0
   -3.2176    1.0023   -0.0000 C   0  0  0  0  0  0  0  0  0  0  0  0
   -2.3710   -1.6049   -0.0000 O   0  0  0  0  0  0  0  0  0  0  0  0
    0.6395   -1.1345   -0.0000 C   0  0  0  0  0  0  0  0  0  0  0  0
   -3.7687   -0.6104   -0.0000 C   0  0  0  0  0  0  0  0  0  0  0  0
   -5.4083   -1.1211   -0.0000 C   0  0  0  0  0  0  0  0  0  0  0  0
   -3.8023    1.8154   -0.0000 H   0  0  0  0  0  0  0  0  0  0  0  0
    1.7684   -1.4920   -0.0000 H   0  0  0  0  0  0  0  0  0  0  0  0
    0.2820   -2.2634   -0.0000 H   0  0  0  0  0  0  0  0  0  0  0  0
    0.9970   -0.0056   -0.0000 H   0  0  0  0  0  0  0  0  0  0  0  0
   -6.5560   -1.4786   -0.0000 H   0  0  0  0  0  0  0  0  0  0  0  0
   -5.7658    0.0266   -0.0000 H   0  0  0  0  0  0  0  0  0  0  0  0
   -5.0508   -2.2688   -0.0000 H   0  0  0  0  0  0  0  0  0  0  0  0
  1  2  1  0  0  0  0
  2  3  2  0  0  0  0
  2  4  2  0  0  0  0
  2  5  1  1  0  0  0
  5  6  2  0  0  0  0
  5  7  1  0  0  0  0
  6  8  1  0  0  0  0
  6  9  1  0  0  0  0
  7 10  2  0  0  0  0
 10 11  1  0  0  0  0
  8 10  1  0  0  0  0
  7 12  1  0  0  0  0
  9 13  1  0  0  0  0
  9 14  1  0  0  0  0
  9 15  1  0  0  0  0
 11 16  1  0  0  0  0
 11 17  1  0  0  0  0
 11 18  1  0  0  0  0
M  END

$$$$

Actelion Java MolfileCreator 1.0

 24 24  0  0  0  0  0  0  0  0999 V2000
   -1.9227    4.0514   -0.0000 O   0  0  0  0  0  0  0  0  0  0  0  0
   -1.2087    2.4414   -0.0000 C   0  0  0  0  0  0  0  0  0  0  0  0
    0.5412    2.2734   -0.0000 O   0  0  0  0  0  0  0  0  0  0  0  0
   -2.2727    1.0134   -0.0000 C   0  0  0  0  0  0  0  0  0  0  0  0
    1.5772    3.7294   -0.0000 C   0  0  0  0  0  0  0  0  0  0  0  0
   -4.0647    1.0274   -0.0000 C   0  0  0  0  0  0  0  0  0  0  0  0
   -1.7267   -0.6665   -0.0000 C   0  0  0  0  0  0  0  0  0  0  0  0
    3.3272    3.5614   -0.0000 C   0  0  0  0  0  0  0  0  0  0  0  0
   -4.6387   -0.6525   -0.0000 N   0  0  0  0  0  0  0  0  0  0  0  0
   -5.1287    2.4834   -0.0000 C   0  0  0  0  0  0  0  0  0  0  0  0
   -3.1827   -1.6885   -0.0000 N   0  0  0  0  0  0  0  0  0  0  0  0
   -0.0468   -1.1985   -0.0000 C   0  0  0  0  0  0  0  0  0  0  0  0
    1.7127    4.9627   -0.0000 H   0  0  0  0  0  0  0  0  0  0  0  0
    0.5768    4.4634   -0.0000 H   0  0  0  0  0  0  0  0  0  0  0  0
    4.5522    3.4438   -0.0000 H   0  0  0  0  0  0  0  0  0  0  0  0
    3.2096    2.3364   -0.0000 H   0  0  0  0  0  0  0  0  0  0  0  0
    3.4448    4.7864   -0.0000 H   0  0  0  0  0  0  0  0  0  0  0  0
   -5.8735    3.5026   -0.0000 H   0  0  0  0  0  0  0  0  0  0  0  0
   -4.1095    3.2282   -0.0000 H   0  0  0  0  0  0  0  0  0  0  0  0
   -6.1479    1.7386   -0.0000 H   0  0  0  0  0  0  0  0  0  0  0  0
   -3.1827   -2.7175   -0.0000 H   0  0  0  0  0  0  0  0  0  0  0  0
    1.1292   -1.5709   -0.0000 H   0  0  0  0  0  0  0  0  0  0  0  0
   -0.4192   -2.3745   -0.0000 H   0  0  0  0  0  0  0  0  0  0  0  0
    0.3256   -0.0225   -0.0000 H   0  0  0  0  0  0  0  0  0  0  0  0
  1  2  2  0  0  0  0
  2  3  1  0  0  0  0
  2  4  1  0  0  0  0
  3  5  1  0  0  0  0
  4  6  1  0  0  0  0
  4  7  2  0  0  0  0
  5  8  1  0  0  0  0
  6  9  2  0  0  0  0
  6 10  1  0  0  0  0
  7 11  1  0  0  0  0
  7 12  1  0  0  0  0
  9 11  1  0  0  0  0
  5 13  1  1  0  0  0
  5 14  1  0  0  0  0
  8 15  1  0  0  0  0
  8 16  1  0  0  0  0
  8 17  1  0  0  0  0
 10 18  1  0  0  0  0
 10 19  1  0  0  0  0
 10 20  1  0  0  0  0
 11 21  1  0  0  0  0
 12 22  1  0  0  0  0
 12 23  1  0  0  0  0
 12 24  1  0  0  0  0
M  END

$$$$

Actelion Java MolfileCreator 1.0

 23 24  0  0  0  0  0  0  0  0999 V2000
    8.3771    4.1044   -0.0000 O   0  0  0  0  0  0  0  0  0  0  0  0
   10.0994    3.5447   -0.0000 C   0  0  0  0  0  0  0  0  0  0  0  0
    7.2863    2.6405   -0.0000 C   0  0  0  0  0  0  0  0  0  0  0  0
   10.0850    1.7363   -0.0000 C   0  0  0  0  0  0  0  0  0  0  0  0
   11.6351    4.4776   -0.0000 C   0  0  0  0  0  0  0  0  0  0  0  0
    8.3484    1.1765   -0.0000 O   0  0  0  0  0  0  0  0  0  0  0  0
   11.6351    0.8464   -0.0000 C   0  0  0  0  0  0  0  0  0  0  0  0
   13.1995    3.6021   -0.0000 C   0  0  0  0  0  0  0  0  0  0  0  0
   13.1995    1.7650   -0.0000 C   0  0  0  0  0  0  0  0  0  0  0  0
   14.7496    4.5350   -0.0000 C   0  0  0  0  0  0  0  0  0  0  0  0
   16.2996    3.6451   -0.0000 N   0  0  0  0  0  0  0  0  0  0  0  0
   17.8497    4.5781   -0.0000 C   0  0  0  0  0  0  0  0  0  0  0  0
    6.1847    3.2765   -0.0000 H   0  0  0  0  0  0  0  0  0  0  0  0
    6.1847    2.0045   -0.0000 H   0  0  0  0  0  0  0  0  0  0  0  0
   11.6207    5.3818   -0.0000 H   0  0  0  0  0  0  0  0  0  0  0  0
   11.6279   -0.0578   -0.0000 H   0  0  0  0  0  0  0  0  0  0  0  0
   13.9817    1.3057   -0.0000 H   0  0  0  0  0  0  0  0  0  0  0  0
   15.3789    5.6251   -0.0000 H   0  0  0  0  0  0  0  0  0  0  0  0
   14.1202    5.6251   -0.0000 H   0  0  0  0  0  0  0  0  0  0  0  0
   16.2996    2.7338   -0.0000 H   0  0  0  0  0  0  0  0  0  0  0  0
   18.9347    5.2311   -0.0000 H   0  0  0  0  0  0  0  0  0  0  0  0
   18.5027    3.4930   -0.0000 H   0  0  0  0  0  0  0  0  0  0  0  0
   17.1967    5.6631   -0.0000 H   0  0  0  0  0  0  0  0  0  0  0  0
  1  2  1  0  0  0  0
  1  3  1  0  0  0  0
  2  4  2  0  0  0  0
  2  5  1  0  0  0  0
  3  6  1  0  0  0  0
  4  7  1  0  0  0  0
  5  8  2  0  0  0  0
  7  9  2  0  0  0  0
  8 10  1  0  0  0  0
 10 11  1  0  0  0  0
 11 12  1  0  0  0  0
  4  6  1  0  0  0  0
  8  9  1  0  0  0  0
  3 13  1  1  0  0  0
  3 14  1  0  0  0  0
  5 15  1  0  0  0  0
  7 16  1  0  0  0  0
  9 17  1  0  0  0  0
 10 18  1  1  0  0  0
 10 19  1  0  0  0  0
 11 20  1  0  0  0  0
 12 21  1  0  0  0  0
 12 22  1  0  0  0  0
 12 23  1  0  0  0  0
M  END

$$$$

Actelion Java MolfileCreator 1.0

 18 19  0  0  0  0  0  0  0  0999 V2000
   10.7825   -2.4462   -0.0000 O   0  0  0  0  0  0  0  0  0  0  0  0
   12.2356   -3.2804   -0.0000 C   0  0  0  0  0  0  0  0  0  0  0  0
   13.7022   -2.4327   -0.0000 O   0  0  0  0  0  0  0  0  0  0  0  0
   12.2222   -4.9622   -0.0000 C   0  0  0  0  0  0  0  0  0  0  0  0
   10.7422   -5.8099   -0.0000 C   0  0  0  0  0  0  0  0  0  0  0  0
   13.6753   -5.8099   -0.0000 C   0  0  0  0  0  0  0  0  0  0  0  0
    9.1276   -5.2852   -0.0000 O   0  0  0  0  0  0  0  0  0  0  0  0
   10.7287   -7.4783   -0.0000 C   0  0  0  0  0  0  0  0  0  0  0  0
   13.6618   -7.5052   -0.0000 C   0  0  0  0  0  0  0  0  0  0  0  0
    8.1319   -6.6441   -0.0000 C   0  0  0  0  0  0  0  0  0  0  0  0
    9.1141   -7.9896   -0.0000 O   0  0  0  0  0  0  0  0  0  0  0  0
   12.1684   -8.3259   -0.0000 C   0  0  0  0  0  0  0  0  0  0  0  0
   14.1398   -0.7963   -0.0000 H   0  0  0  0  0  0  0  0  0  0  0  0
   14.4086   -5.3861   -0.0000 H   0  0  0  0  0  0  0  0  0  0  0  0
   14.4019   -7.9425   -0.0000 H   0  0  0  0  0  0  0  0  0  0  0  0
    7.1124   -6.0647   -0.0000 H   0  0  0  0  0  0  0  0  0  0  0  0
    7.1204   -7.2373   -0.0000 H   0  0  0  0  0  0  0  0  0  0  0  0
   12.1415   -9.1601   -0.0000 H   0  0  0  0  0  0  0  0  0  0  0  0
  1  2  2  0  0  0  0
  2  3  1  0  0  0  0
  2  4  1  0  0  0  0
  4  5  2  0  0  0  0
  4  6  1  0  0  0  0
  5  7  1  0  0  0  0
  5  8  1  0  0  0  0
  6  9  2  0  0  0  0
  7 10  1  0  0  0  0
  8 11  1  0  0  0  0
  8 12  2  0  0  0  0
  9 12  1  0  0  0  0
 10 11  1  0  0  0  0
  3 13  1  0  0  0  0
  6 14  1  0  0  0  0
  9 15  1  0  0  0  0
 10 16  1  1  0  0  0
 10 17  1  0  0  0  0
 12 18  1  0  0  0  0
M  END

$$$$

Actelion Java MolfileCreator 1.0

 15 16  0  0  0  0  0  0  0  0999 V2000
   12.7496   -2.8925   -0.0000 Br  0  0  0  0  0  0  0  0  0  0  0  0
   12.7359   -4.6037   -0.0000 C   0  0  0  0  0  0  0  0  0  0  0  0
   11.2437   -5.4798   -0.0000 C   0  0  0  0  0  0  0  0  0  0  0  0
   14.2418   -5.4661   -0.0000 C   0  0  0  0  0  0  0  0  0  0  0  0
    9.5873   -4.9322   -0.0000 O   0  0  0  0  0  0  0  0  0  0  0  0
   11.2301   -7.1910   -0.0000 C   0  0  0  0  0  0  0  0  0  0  0  0
   14.2281   -7.1910   -0.0000 C   0  0  0  0  0  0  0  0  0  0  0  0
    8.5606   -6.3149   -0.0000 C   0  0  0  0  0  0  0  0  0  0  0  0
    9.5736   -7.7112   -0.0000 O   0  0  0  0  0  0  0  0  0  0  0  0
   12.6949   -8.0398   -0.0000 C   0  0  0  0  0  0  0  0  0  0  0  0
   15.0016   -5.0349   -0.0000 H   0  0  0  0  0  0  0  0  0  0  0  0
   14.9879   -7.6291   -0.0000 H   0  0  0  0  0  0  0  0  0  0  0  0
    7.5197   -5.7046   -0.0000 H   0  0  0  0  0  0  0  0  0  0  0  0
    7.5116   -6.9111   -0.0000 H   0  0  0  0  0  0  0  0  0  0  0  0
   12.6606   -8.8886   -0.0000 H   0  0  0  0  0  0  0  0  0  0  0  0
  1  2  1  0  0  0  0
  2  3  2  0  0  0  0
  2  4  1  0  0  0  0
  3  5  1  0  0  0  0
  3  6  1  0  0  0  0
  4  7  2  0  0  0  0
  5  8  1  0  0  0  0
  6  9  1  0  0  0  0
  6 10  2  0  0  0  0
  7 10  1  0  0  0  0
  8  9  1  0  0  0  0
  4 11  1  0  0  0  0
  7 12  1  0  0  0  0
  8 13  1  1  0  0  0
  8 14  1  0  0  0  0
 10 15  1  0  0  0  0
M  END

$$$$

Actelion Java MolfileCreator 1.0

 18 19  0  0  0  0  0  0  0  0999 V2000
   16.1378  -13.3125   -0.0000 Br  0  0  0  0  0  0  0  0  0  0  0  0
   14.6168  -14.1836   -0.0000 C   0  0  0  0  0  0  0  0  0  0  0  0
   13.0957  -13.3125   -0.0000 C   0  0  0  0  0  0  0  0  0  0  0  0
   14.6029  -15.9120   -0.0000 C   0  0  0  0  0  0  0  0  0  0  0  0
   11.5747  -14.1698   -0.0000 C   0  0  0  0  0  0  0  0  0  0  0  0
   13.0819  -16.7693   -0.0000 C   0  0  0  0  0  0  0  0  0  0  0  0
   10.0398  -13.2848   -0.0000 O   0  0  0  0  0  0  0  0  0  0  0  0
   11.5609  -15.8982   -0.0000 C   0  0  0  0  0  0  0  0  0  0  0  0
    8.5188  -14.1421   -0.0000 C   0  0  0  0  0  0  0  0  0  0  0  0
   10.0260  -16.7693   -0.0000 C   0  0  0  0  0  0  0  0  0  0  0  0
    8.5050  -15.8844   -0.0000 O   0  0  0  0  0  0  0  0  0  0  0  0
   13.0957  -12.4482   -0.0000 H   0  0  0  0  0  0  0  0  0  0  0  0
   15.3565  -16.3476   -0.0000 H   0  0  0  0  0  0  0  0  0  0  0  0
   13.0819  -17.6336   -0.0000 H   0  0  0  0  0  0  0  0  0  0  0  0
    7.9161  -13.0803   -0.0000 H   0  0  0  0  0  0  0  0  0  0  0  0
    7.2979  -14.1332   -0.0000 H   0  0  0  0  0  0  0  0  0  0  0  0
    9.4008  -17.8328   -0.0000 H   0  0  0  0  0  0  0  0  0  0  0  0
   10.6344  -17.8425   -0.0000 H   0  0  0  0  0  0  0  0  0  0  0  0
  1  2  1  0  0  0  0
  2  3  2  0  0  0  0
  2  4  1  0  0  0  0
  3  5  1  0  0  0  0
  4  6  2  0  0  0  0
  5  7  1  0  0  0  0
  5  8  2  0  0  0  0
  7  9  1  0  0  0  0
  8 10  1  0  0  0  0
  9 11  1  0  0  0  0
  6  8  1  0  0  0  0
 10 11  1  0  0  0  0
  3 12  1  0  0  0  0
  4 13  1  0  0  0  0
  6 14  1  0  0  0  0
  9 15  1  1  0  0  0
  9 16  1  0  0  0  0
 10 17  1  1  0  0  0
 10 18  1  0  0  0  0
M  END

$$$$

Actelion Java MolfileCreator 1.0

 20 21  0  0  0  0  0  0  0  0999 V2000
   14.1320   -7.9565   -0.0000 F   0  0  0  0  0  0  0  0  0  0  0  0
   12.6763   -7.1095   -0.0000 C   0  0  0  0  0  0  0  0  0  0  0  0
   12.6631   -5.4156   -0.0000 C   0  0  0  0  0  0  0  0  0  0  0  0
   11.2205   -7.9300   -0.0000 C   0  0  0  0  0  0  0  0  0  0  0  0
   11.2073   -4.5686   -0.0000 C   0  0  0  0  0  0  0  0  0  0  0  0
    9.7648   -7.0698   -0.0000 C   0  0  0  0  0  0  0  0  0  0  0  0
   11.2205   -2.8878   -0.0000 N   0  0  0  0  0  0  0  0  0  0  0  0
    9.7516   -5.3891   -0.0000 C   0  0  0  0  0  0  0  0  0  0  0  0
    8.3091   -7.8903   -0.0000 C   0  0  0  0  0  0  0  0  0  0  0  0
   12.6498   -2.0673   -0.0000 C   0  0  0  0  0  0  0  0  0  0  0  0
    8.2958   -4.5421   -0.0000 O   0  0  0  0  0  0  0  0  0  0  0  0
    6.8533   -7.0433   -0.0000 O   0  0  0  0  0  0  0  0  0  0  0  0
   14.0526   -2.9011   -0.0000 O   0  0  0  0  0  0  0  0  0  0  0  0
    6.8401   -5.3626   -0.0000 C   0  0  0  0  0  0  0  0  0  0  0  0
   13.3843   -4.9921   -0.0000 H   0  0  0  0  0  0  0  0  0  0  0  0
   11.2205   -8.7704   -0.0000 H   0  0  0  0  0  0  0  0  0  0  0  0
    7.7219   -8.9073   -0.0000 H   0  0  0  0  0  0  0  0  0  0  0  0
    8.8962   -8.9073   -0.0000 H   0  0  0  0  0  0  0  0  0  0  0  0
    6.2598   -4.3431   -0.0000 H   0  0  0  0  0  0  0  0  0  0  0  0
    5.6670   -5.3554   -0.0000 H   0  0  0  0  0  0  0  0  0  0  0  0
  1  2  1  0  0  0  0
  2  3  2  0  0  0  0
  2  4  1  0  0  0  0
  3  5  1  0  0  0  0
  4  6  2  0  0  0  0
  5  7  1  0  0  0  0
  5  8  2  0  0  0  0
  6  9  1  0  0  0  0
  7 10  2  0  0  0  0
  8 11  1  0  0  0  0
  9 12  1  0  0  0  0
 10 13  2  0  0  0  0
 11 14  1  0  0  0  0
  6  8  1  0  0  0  0
 12 14  1  0  0  0  0
  3 15  1  0  0  0  0
  4 16  1  0  0  0  0
  9 17  1  1  0  0  0
  9 18  1  0  0  0  0
 14 19  1  1  0  0  0
 14 20  1  0  0  0  0
M  END

$$$$

Actelion Java MolfileCreator 1.0

 13 13  0  0  0  0  0  0  0  0999 V2000
    5.8260    4.5147   -0.0000 O   0  0  0  0  0  0  0  0  0  0  0  0
    7.0723    5.2718   -0.0000 C   0  0  0  0  0  0  0  0  0  0  0  0
    4.5448    5.2951   -0.0000 C   0  0  0  0  0  0  0  0  0  0  0  0
    7.0839    6.7626   -0.0000 C   0  0  0  0  0  0  0  0  0  0  0  0
    8.3535    4.5613   -0.0000 B   0  0  0  0  0  0  0  0  0  0  0  0
    4.5331    6.7859   -0.0000 C   0  0  0  0  0  0  0  0  0  0  0  0
    9.5997    5.3184   -0.0000 O   0  0  0  0  0  0  0  0  0  0  0  0
    8.3302    3.0937   -0.0000 O   0  0  0  0  0  0  0  0  0  0  0  0
    3.9100    4.9398   -0.0000 H   0  0  0  0  0  0  0  0  0  0  0  0
    8.3651    7.4964   -0.0000 H   0  0  0  0  0  0  0  0  0  0  0  0
    3.2519    7.5430   -0.0000 H   0  0  0  0  0  0  0  0  0  0  0  0
    9.9456    6.7349   -0.0000 H   0  0  0  0  0  0  0  0  0  0  0  0
    9.3514    2.0395   -0.0000 H   0  0  0  0  0  0  0  0  0  0  0  0
  1  2  1  0  0  0  0
  1  3  1  0  0  0  0
  2  4  2  0  0  0  0
  2  5  1  0  0  0  0
  3  6  2  0  0  0  0
  5  7  1  0  0  0  0
  5  8  1  0  0  0  0
  4  6  1  0  0  0  0
  3  9  1  0  0  0  0
  4 10  1  0  0  0  0
  6 11  1  0  0  0  0
  7 12  1  0  0  0  0
  8 13  1  0  0  0  0
M  END

$$$$

Actelion Java MolfileCreator 1.0

 14 14  0  0  0  0  0  0  0  0999 V2000
   -4.2878   -3.5262   -0.0000 O   0  0  0  0  0  0  0  0  0  0  0  0
   -2.8274   -2.4486   -0.0000 C   0  0  0  0  0  0  0  0  0  0  0  0
   -5.7766   -2.4486   -0.0000 C   0  0  0  0  0  0  0  0  0  0  0  0
   -3.4087   -0.7046   -0.0000 C   0  0  0  0  0  0  0  0  0  0  0  0
   -5.2237   -0.7046   -0.0000 C   0  0  0  0  0  0  0  0  0  0  0  0
   -2.3595    0.7700   -0.0000 C   0  0  0  0  0  0  0  0  0  0  0  0
   -0.5729    0.5999   -0.0000 N   0  0  0  0  0  0  0  0  0  0  0  0
   -1.8065   -2.7818   -0.0000 H   0  0  0  0  0  0  0  0  0  0  0  0
   -6.7975   -2.7818   -0.0000 H   0  0  0  0  0  0  0  0  0  0  0  0
   -5.8546    0.1674   -0.0000 H   0  0  0  0  0  0  0  0  0  0  0  0
   -2.2308    2.0250   -0.0000 H   0  0  0  0  0  0  0  0  0  0  0  0
   -3.3820    1.5090   -0.0000 H   0  0  0  0  0  0  0  0  0  0  0  0
   -0.0508   -0.5427   -0.0000 H   0  0  0  0  0  0  0  0  0  0  0  0
    0.1555    1.6234   -0.0000 H   0  0  0  0  0  0  0  0  0  0  0  0
  1  2  1  0  0  0  0
  1  3  1  0  0  0  0
  2  4  2  0  0  0  0
  3  5  2  0  0  0  0
  4  6  1  0  0  0  0
  6  7  1  0  0  0  0
  4  5  1  0  0  0  0
  2  8  1  0  0  0  0
  3  9  1  0  0  0  0
  5 10  1  0  0  0  0
  6 11  1  1  0  0  0
  6 12  1  0  0  0  0
  7 13  1  0  0  0  0
  7 14  1  0  0  0  0
M  END

$$$$

Actelion Java MolfileCreator 1.0

 21 22  0  0  0  0  0  0  0  0999 V2000
   12.9088  -12.4294   -0.0000 S   0  0  0  0  0  0  0  0  0  0  0  0
   11.5001  -11.4000   -0.0000 C   0  0  0  0  0  0  0  0  0  0  0  0
   14.2903  -11.4000   -0.0000 C   0  0  0  0  0  0  0  0  0  0  0  0
   10.0102  -12.2669   -0.0000 C   0  0  0  0  0  0  0  0  0  0  0  0
   12.0284   -9.7475   -0.0000 C   0  0  0  0  0  0  0  0  0  0  0  0
   15.9292  -11.8334   -0.0000 C   0  0  0  0  0  0  0  0  0  0  0  0
   13.7485   -9.7475   -0.0000 C   0  0  0  0  0  0  0  0  0  0  0  0
    8.5067  -11.4000   -0.0000 N   0  0  0  0  0  0  0  0  0  0  0  0
   10.0102  -13.9600   -0.0000 C   0  0  0  0  0  0  0  0  0  0  0  0
   16.3627  -13.4859   -0.0000 O   0  0  0  0  0  0  0  0  0  0  0  0
   17.1347  -10.6009   -0.0000 O   0  0  0  0  0  0  0  0  0  0  0  0
    7.0168  -12.2533   -0.0000 C   0  0  0  0  0  0  0  0  0  0  0  0
    8.5203  -14.8133   -0.0000 C   0  0  0  0  0  0  0  0  0  0  0  0
    7.0168  -13.9600   -0.0000 C   0  0  0  0  0  0  0  0  0  0  0  0
   11.4324   -8.9213   -0.0000 H   0  0  0  0  0  0  0  0  0  0  0  0
   14.3377   -8.9213   -0.0000 H   0  0  0  0  0  0  0  0  0  0  0  0
   10.7551  -14.3798   -0.0000 H   0  0  0  0  0  0  0  0  0  0  0  0
   17.1156   -8.8769   -0.0000 H   0  0  0  0  0  0  0  0  0  0  0  0
    6.2718  -11.8267   -0.0000 H   0  0  0  0  0  0  0  0  0  0  0  0
    8.5270  -15.6666   -0.0000 H   0  0  0  0  0  0  0  0  0  0  0  0
    6.2650  -14.3866   -0.0000 H   0  0  0  0  0  0  0  0  0  0  0  0
  1  2  1  0  0  0  0
  1  3  1  0  0  0  0
  2  4  1  0  0  0  0
  2  5  2  0  0  0  0
  3  6  1  0  0  0  0
  3  7  2  0  0  0  0
  4  8  2  0  0  0  0
  4  9  1  0  0  0  0
  6 10  2  0  0  0  0
  6 11  1  0  0  0  0
  8 12  1  0  0  0  0
  9 13  2  0  0  0  0
 12 14  2  0  0  0  0
  5  7  1  0  0  0  0
 13 14  1  0  0  0  0
  5 15  1  0  0  0  0
  7 16  1  0  0  0  0
  9 17  1  0  0  0  0
 11 18  1  0  0  0  0
 12 19  1  0  0  0  0
 13 20  1  0  0  0  0
 14 21  1  0  0  0  0
M  END

$$$$

Actelion Java MolfileCreator 1.0

 20 21  0  0  0  0  0  0  0  0999 V2000
   11.2193   -5.4336   -0.0000 S   0  0  0  0  0  0  0  0  0  0  0  0
   12.6130   -4.3951   -0.0000 C   0  0  0  0  0  0  0  0  0  0  0  0
    9.7982   -4.3951   -0.0000 C   0  0  0  0  0  0  0  0  0  0  0  0
   14.2391   -4.9144   -0.0000 C   0  0  0  0  0  0  0  0  0  0  0  0
   12.0665   -2.7280   -0.0000 C   0  0  0  0  0  0  0  0  0  0  0  0
    8.2951   -5.2696   -0.0000 C   0  0  0  0  0  0  0  0  0  0  0  0
   10.3311   -2.7280   -0.0000 C   0  0  0  0  0  0  0  0  0  0  0  0
   15.8925   -5.3380   -0.0000 C   0  0  0  0  0  0  0  0  0  0  0  0
    6.7783   -4.3951   -0.0000 N   0  0  0  0  0  0  0  0  0  0  0  0
    8.2951   -6.9777   -0.0000 C   0  0  0  0  0  0  0  0  0  0  0  0
    5.2752   -5.2560   -0.0000 C   0  0  0  0  0  0  0  0  0  0  0  0
    6.7920   -7.8386   -0.0000 C   0  0  0  0  0  0  0  0  0  0  0  0
    5.2752   -6.9777   -0.0000 C   0  0  0  0  0  0  0  0  0  0  0  0
   12.6609   -1.8945   -0.0000 H   0  0  0  0  0  0  0  0  0  0  0  0
    9.7298   -1.8945   -0.0000 H   0  0  0  0  0  0  0  0  0  0  0  0
   17.3612   -4.4684   -0.0000 H   0  0  0  0  0  0  0  0  0  0  0  0
    9.0466   -7.4013   -0.0000 H   0  0  0  0  0  0  0  0  0  0  0  0
    4.5237   -4.8255   -0.0000 H   0  0  0  0  0  0  0  0  0  0  0  0
    6.7988   -8.6994   -0.0000 H   0  0  0  0  0  0  0  0  0  0  0  0
    4.5168   -7.4081   -0.0000 H   0  0  0  0  0  0  0  0  0  0  0  0
  1  2  1  0  0  0  0
  1  3  1  0  0  0  0
  2  4  1  0  0  0  0
  2  5  2  0  0  0  0
  3  6  1  0  0  0  0
  3  7  2  0  0  0  0
  4  8  3  0  0  0  0
  6  9  2  0  0  0  0
  6 10  1  0  0  0  0
  9 11  1  0  0  0  0
 10 12  2  0  0  0  0
 11 13  2  0  0  0  0
  5  7  1  0  0  0  0
 12 13  1  0  0  0  0
  5 14  1  0  0  0  0
  7 15  1  0  0  0  0
  8 16  1  0  0  0  0
 10 17  1  0  0  0  0
 11 18  1  0  0  0  0
 12 19  1  0  0  0  0
 13 20  1  0  0  0  0
M  END

$$$$

Actelion Java MolfileCreator 1.0

 17 17  0  0  0  0  0  0  0  0999 V2000
   -6.4396    0.9829   -0.0000 N   0  0  0  0  0  0  0  0  0  0  0  0
   -4.6338    0.9973   -0.0000 C   0  0  0  0  0  0  0  0  0  0  0  0
   -7.0271   -0.7368   -0.0000 C   0  0  0  0  0  0  0  0  0  0  0  0
   -4.0749   -0.7225   -0.0000 C   0  0  0  0  0  0  0  0  0  0  0  0
   -3.5733    2.4877   -0.0000 C   0  0  0  0  0  0  0  0  0  0  0  0
   -5.5653   -1.7830   -0.0000 N   0  0  0  0  0  0  0  0  0  0  0  0
   -1.7819    2.3158   -0.0000 N   0  0  0  0  0  0  0  0  0  0  0  0
   -5.5797   -3.5888   -0.0000 C   0  0  0  0  0  0  0  0  0  0  0  0
   -8.0518   -1.0736   -0.0000 H   0  0  0  0  0  0  0  0  0  0  0  0
   -3.0502   -1.0521   -0.0000 H   0  0  0  0  0  0  0  0  0  0  0  0
   -3.4346    3.7503   -0.0000 H   0  0  0  0  0  0  0  0  0  0  0  0
   -4.5973    3.2391   -0.0000 H   0  0  0  0  0  0  0  0  0  0  0  0
   -1.2591    1.1696   -0.0000 H   0  0  0  0  0  0  0  0  0  0  0  0
   -1.0506    3.3416   -0.0000 H   0  0  0  0  0  0  0  0  0  0  0  0
   -5.5897   -4.8528   -0.0000 H   0  0  0  0  0  0  0  0  0  0  0  0
   -6.8437   -3.5787   -0.0000 H   0  0  0  0  0  0  0  0  0  0  0  0
   -4.3157   -3.5988   -0.0000 H   0  0  0  0  0  0  0  0  0  0  0  0
  1  2  1  0  0  0  0
  1  3  2  0  0  0  0
  2  4  2  0  0  0  0
  2  5  1  0  0  0  0
  3  6  1  0  0  0  0
  5  7  1  0  0  0  0
  6  8  1  0  0  0  0
  4  6  1  0  0  0  0
  3  9  1  0  0  0  0
  4 10  1  0  0  0  0
  5 11  1  1  0  0  0
  5 12  1  0  0  0  0
  7 13  1  0  0  0  0
  7 14  1  0  0  0  0
  8 15  1  0  0  0  0
  8 16  1  0  0  0  0
  8 17  1  0  0  0  0
M  END

$$$$

Actelion Java MolfileCreator 1.0

 19 20  0  0  0  0  0  0  0  0999 V2000
   14.1727   -8.6344   -0.0000 O   0  0  0  0  0  0  0  0  0  0  0  0
   12.5862   -7.7340   -0.0000 C   0  0  0  0  0  0  0  0  0  0  0  0
   12.5576   -5.9188   -0.0000 C   0  0  0  0  0  0  0  0  0  0  0  0
   10.9711   -5.0041   -0.0000 C   0  0  0  0  0  0  0  0  0  0  0  0
   14.1012   -4.9755   -0.0000 C   0  0  0  0  0  0  0  0  0  0  0  0
    9.4132   -5.8902   -0.0000 N   0  0  0  0  0  0  0  0  0  0  0  0
   10.9568   -3.1889   -0.0000 C   0  0  0  0  0  0  0  0  0  0  0  0
   14.0869   -3.1603   -0.0000 C   0  0  0  0  0  0  0  0  0  0  0  0
    7.8267   -4.9755   -0.0000 C   0  0  0  0  0  0  0  0  0  0  0  0
    9.3989   -2.2741   -0.0000 C   0  0  0  0  0  0  0  0  0  0  0  0
   12.5147   -2.2456   -0.0000 C   0  0  0  0  0  0  0  0  0  0  0  0
    7.7981   -3.1460   -0.0000 C   0  0  0  0  0  0  0  0  0  0  0  0
   11.8072   -8.1914   -0.0000 H   0  0  0  0  0  0  0  0  0  0  0  0
   14.8802   -5.4114   -0.0000 H   0  0  0  0  0  0  0  0  0  0  0  0
   14.8659   -2.7101   -0.0000 H   0  0  0  0  0  0  0  0  0  0  0  0
    7.0477   -5.4329   -0.0000 H   0  0  0  0  0  0  0  0  0  0  0  0
    9.4203   -1.3808   -0.0000 H   0  0  0  0  0  0  0  0  0  0  0  0
   12.5076   -1.3165   -0.0000 H   0  0  0  0  0  0  0  0  0  0  0  0
    6.9834   -2.6672   -0.0000 H   0  0  0  0  0  0  0  0  0  0  0  0
  1  2  2  0  0  0  0
  2  3  1  0  0  0  0
  3  4  1  0  0  0  0
  3  5  2  0  0  0  0
  4  6  2  0  0  0  0
  4  7  1  0  0  0  0
  5  8  1  0  0  0  0
  6  9  1  0  0  0  0
  7 10  2  0  0  0  0
  7 11  1  0  0  0  0
  9 12  2  0  0  0  0
  8 11  2  0  0  0  0
 10 12  1  0  0  0  0
  2 13  1  0  0  0  0
  5 14  1  0  0  0  0
  8 15  1  0  0  0  0
  9 16  1  0  0  0  0
 10 17  1  0  0  0  0
 11 18  1  0  0  0  0
 12 19  1  0  0  0  0
M  END

$$$$

Actelion Java MolfileCreator 1.0

 17 18  0  0  0  0  0  0  0  0999 V2000
   12.5301   -8.0093   -0.0000 Br  0  0  0  0  0  0  0  0  0  0  0  0
   12.5160   -6.2141   -0.0000 C   0  0  0  0  0  0  0  0  0  0  0  0
   10.9611   -5.3094   -0.0000 C   0  0  0  0  0  0  0  0  0  0  0  0
   14.0568   -5.3094   -0.0000 C   0  0  0  0  0  0  0  0  0  0  0  0
    9.3920   -6.1999   -0.0000 N   0  0  0  0  0  0  0  0  0  0  0  0
   10.9328   -3.5000   -0.0000 C   0  0  0  0  0  0  0  0  0  0  0  0
   14.0426   -3.5000   -0.0000 C   0  0  0  0  0  0  0  0  0  0  0  0
    7.8371   -5.2811   -0.0000 C   0  0  0  0  0  0  0  0  0  0  0  0
    9.3637   -2.5954   -0.0000 C   0  0  0  0  0  0  0  0  0  0  0  0
   12.4736   -2.5954   -0.0000 C   0  0  0  0  0  0  0  0  0  0  0  0
    7.8088   -3.4859   -0.0000 C   0  0  0  0  0  0  0  0  0  0  0  0
   14.8342   -5.7617   -0.0000 H   0  0  0  0  0  0  0  0  0  0  0  0
   14.8201   -3.0477   -0.0000 H   0  0  0  0  0  0  0  0  0  0  0  0
    7.0738   -5.7193   -0.0000 H   0  0  0  0  0  0  0  0  0  0  0  0
    9.3567   -1.6977   -0.0000 H   0  0  0  0  0  0  0  0  0  0  0  0
   12.4594   -1.6907   -0.0000 H   0  0  0  0  0  0  0  0  0  0  0  0
    7.0172   -3.0336   -0.0000 H   0  0  0  0  0  0  0  0  0  0  0  0
  1  2  1  0  0  0  0
  2  3  1  0  0  0  0
  2  4  2  0  0  0  0
  3  5  2  0  0  0  0
  3  6  1  0  0  0  0
  4  7  1  0  0  0  0
  5  8  1  0  0  0  0
  6  9  2  0  0  0  0
  6 10  1  0  0  0  0
  8 11  2  0  0  0  0
  7 10  2  0  0  0  0
  9 11  1  0  0  0  0
  4 12  1  0  0  0  0
  7 13  1  0  0  0  0
  8 14  1  0  0  0  0
  9 15  1  0  0  0  0
 10 16  1  0  0  0  0
 11 17  1  0  0  0  0
M  END

$$$$

Actelion Java MolfileCreator 1.0

 19 20  0  0  0  0  0  0  0  0999 V2000
   16.9364   -4.4222   -0.0000 O   0  0  0  0  0  0  0  0  0  0  0  0
   15.3553   -3.5022   -0.0000 C   0  0  0  0  0  0  0  0  0  0  0  0
   13.7742   -4.3934   -0.0000 C   0  0  0  0  0  0  0  0  0  0  0  0
   12.1787   -3.4591   -0.0000 C   0  0  0  0  0  0  0  0  0  0  0  0
   13.7598   -6.2045   -0.0000 C   0  0  0  0  0  0  0  0  0  0  0  0
   10.5976   -4.3647   -0.0000 C   0  0  0  0  0  0  0  0  0  0  0  0
   12.1643   -7.0957   -0.0000 C   0  0  0  0  0  0  0  0  0  0  0  0
   10.5832   -6.1757   -0.0000 C   0  0  0  0  0  0  0  0  0  0  0  0
    9.0165   -3.4591   -0.0000 C   0  0  0  0  0  0  0  0  0  0  0  0
    9.0165   -7.0669   -0.0000 N   0  0  0  0  0  0  0  0  0  0  0  0
    7.4498   -4.3503   -0.0000 C   0  0  0  0  0  0  0  0  0  0  0  0
    7.4354   -6.1470   -0.0000 C   0  0  0  0  0  0  0  0  0  0  0  0
   15.3553   -2.5967   -0.0000 H   0  0  0  0  0  0  0  0  0  0  0  0
   12.1715   -2.5392   -0.0000 H   0  0  0  0  0  0  0  0  0  0  0  0
   14.5504   -6.6644   -0.0000 H   0  0  0  0  0  0  0  0  0  0  0  0
   12.1572   -8.0012   -0.0000 H   0  0  0  0  0  0  0  0  0  0  0  0
    9.0093   -2.5608   -0.0000 H   0  0  0  0  0  0  0  0  0  0  0  0
    6.6736   -3.8975   -0.0000 H   0  0  0  0  0  0  0  0  0  0  0  0
    6.6377   -6.5854   -0.0000 H   0  0  0  0  0  0  0  0  0  0  0  0
  1  2  2  0  0  0  0
  2  3  1  0  0  0  0
  3  4  2  0  0  0  0
  3  5  1  0  0  0  0
  4  6  1  0  0  0  0
  5  7  2  0  0  0  0
  6  8  2  0  0  0  0
  6  9  1  0  0  0  0
  8 10  1  0  0  0  0
  9 11  2  0  0  0  0
 10 12  2  0  0  0  0
  7  8  1  0  0  0  0
 11 12  1  0  0  0  0
  2 13  1  0  0  0  0
  4 14  1  0  0  0  0
  5 15  1  0  0  0  0
  7 16  1  0  0  0  0
  9 17  1  0  0  0  0
 11 18  1  0  0  0  0
 12 19  1  0  0  0  0
M  END

$$$$

Actelion Java MolfileCreator 1.0

 21 22  0  0  0  0  0  0  0  0999 V2000
   16.6963   -4.3595   -0.0000 O   0  0  0  0  0  0  0  0  0  0  0  0
   15.1376   -3.4526   -0.0000 C   0  0  0  0  0  0  0  0  0  0  0  0
   13.5789   -4.3311   -0.0000 C   0  0  0  0  0  0  0  0  0  0  0  0
   12.0060   -3.4101   -0.0000 C   0  0  0  0  0  0  0  0  0  0  0  0
   13.5647   -6.1165   -0.0000 C   0  0  0  0  0  0  0  0  0  0  0  0
   10.4474   -4.3028   -0.0000 C   0  0  0  0  0  0  0  0  0  0  0  0
   11.9919   -6.9950   -0.0000 C   0  0  0  0  0  0  0  0  0  0  0  0
   10.4332   -6.0882   -0.0000 C   0  0  0  0  0  0  0  0  0  0  0  0
    8.8887   -3.4101   -0.0000 C   0  0  0  0  0  0  0  0  0  0  0  0
    8.8887   -6.9667   -0.0000 N   0  0  0  0  0  0  0  0  0  0  0  0
    7.3442   -4.2886   -0.0000 C   0  0  0  0  0  0  0  0  0  0  0  0
    7.3300   -6.0598   -0.0000 C   0  0  0  0  0  0  0  0  0  0  0  0
   18.4397   -3.8986   -0.0000 H   0  0  0  0  0  0  0  0  0  0  0  0
   15.7663   -2.3637   -0.0000 H   0  0  0  0  0  0  0  0  0  0  0  0
   14.5089   -2.3637   -0.0000 H   0  0  0  0  0  0  0  0  0  0  0  0
   11.9989   -2.5032   -0.0000 H   0  0  0  0  0  0  0  0  0  0  0  0
   14.3441   -6.5700   -0.0000 H   0  0  0  0  0  0  0  0  0  0  0  0
   11.9848   -7.8878   -0.0000 H   0  0  0  0  0  0  0  0  0  0  0  0
    8.8816   -2.5245   -0.0000 H   0  0  0  0  0  0  0  0  0  0  0  0
    6.5790   -3.8423   -0.0000 H   0  0  0  0  0  0  0  0  0  0  0  0
    6.5436   -6.4920   -0.0000 H   0  0  0  0  0  0  0  0  0  0  0  0
  1  2  1  0  0  0  0
  2  3  1  0  0  0  0
  3  4  2  0  0  0  0
  3  5  1  0  0  0  0
  4  6  1  0  0  0  0
  5  7  2  0  0  0  0
  6  8  2  0  0  0  0
  6  9  1  0  0  0  0
  8 10  1  0  0  0  0
  9 11  2  0  0  0  0
 10 12  2  0  0  0  0
  7  8  1  0  0  0  0
 11 12  1  0  0  0  0
  1 13  1  0  0  0  0
  2 14  1  1  0  0  0
  2 15  1  0  0  0  0
  4 16  1  0  0  0  0
  5 17  1  0  0  0  0
  7 18  1  0  0  0  0
  9 19  1  0  0  0  0
 11 20  1  0  0  0  0
 12 21  1  0  0  0  0
M  END

$$$$

Actelion Java MolfileCreator 1.0

 17 18  0  0  0  0  0  0  0  0999 V2000
    6.6877   -8.0809   -0.0000 Br  0  0  0  0  0  0  0  0  0  0  0  0
    5.1032   -8.9516   -0.0000 C   0  0  0  0  0  0  0  0  0  0  0  0
    3.5187   -8.0238   -0.0000 C   0  0  0  0  0  0  0  0  0  0  0  0
    5.0889  -10.7360   -0.0000 C   0  0  0  0  0  0  0  0  0  0  0  0
    1.9627   -8.9088   -0.0000 C   0  0  0  0  0  0  0  0  0  0  0  0
    3.5044  -11.6211   -0.0000 C   0  0  0  0  0  0  0  0  0  0  0  0
    1.9199  -10.7075   -0.0000 C   0  0  0  0  0  0  0  0  0  0  0  0
    0.3925   -7.9952   -0.0000 C   0  0  0  0  0  0  0  0  0  0  0  0
    0.3782  -11.5640   -0.0000 N   0  0  0  0  0  0  0  0  0  0  0  0
   -1.1635   -8.8803   -0.0000 C   0  0  0  0  0  0  0  0  0  0  0  0
   -1.1778  -10.6504   -0.0000 C   0  0  0  0  0  0  0  0  0  0  0  0
    3.5044   -7.1173   -0.0000 H   0  0  0  0  0  0  0  0  0  0  0  0
    5.8741  -11.1857   -0.0000 H   0  0  0  0  0  0  0  0  0  0  0  0
    3.5044  -12.5204   -0.0000 H   0  0  0  0  0  0  0  0  0  0  0  0
    0.3853   -7.0959   -0.0000 H   0  0  0  0  0  0  0  0  0  0  0  0
   -1.9344   -8.4377   -0.0000 H   0  0  0  0  0  0  0  0  0  0  0  0
   -1.9629  -11.0786   -0.0000 H   0  0  0  0  0  0  0  0  0  0  0  0
  1  2  1  0  0  0  0
  2  3  2  0  0  0  0
  2  4  1  0  0  0  0
  3  5  1  0  0  0  0
  4  6  2  0  0  0  0
  5  7  2  0  0  0  0
  5  8  1  0  0  0  0
  7  9  1  0  0  0  0
  8 10  2  0  0  0  0
  9 11  2  0  0  0  0
  6  7  1  0  0  0  0
 10 11  1  0  0  0  0
  3 12  1  0  0  0  0
  4 13  1  0  0  0  0
  6 14  1  0  0  0  0
  8 15  1  0  0  0  0
 10 16  1  0  0  0  0
 11 17  1  0  0  0  0
M  END

$$$$

Actelion Java MolfileCreator 1.0

 25 26  0  0  0  0  0  0  0  0999 V2000
    1.8524  -11.0997   -0.0000 N   0  0  0  0  0  0  0  0  0  0  0  0
    3.4367  -10.1462   -0.0000 C   0  0  0  0  0  0  0  0  0  0  0  0
    0.2387  -10.1609   -0.0000 C   0  0  0  0  0  0  0  0  0  0  0  0
    3.4220   -8.2685   -0.0000 C   0  0  0  0  0  0  0  0  0  0  0  0
    5.0357  -11.0557   -0.0000 C   0  0  0  0  0  0  0  0  0  0  0  0
    0.2240   -8.2831   -0.0000 C   0  0  0  0  0  0  0  0  0  0  0  0
    5.0064   -7.3149   -0.0000 C   0  0  0  0  0  0  0  0  0  0  0  0
    1.7937   -7.3296   -0.0000 C   0  0  0  0  0  0  0  0  0  0  0  0
    6.6347  -10.1022   -0.0000 C   0  0  0  0  0  0  0  0  0  0  0  0
    6.6054   -8.2245   -0.0000 C   0  0  0  0  0  0  0  0  0  0  0  0
    8.1897   -7.2709   -0.0000 C   0  0  0  0  0  0  0  0  0  0  0  0
    9.7887   -8.1658   -0.0000 N   0  0  0  0  0  0  0  0  0  0  0  0
   11.3877   -7.2122   -0.0000 C   0  0  0  0  0  0  0  0  0  0  0  0
   -0.5608  -10.6303   -0.0000 H   0  0  0  0  0  0  0  0  0  0  0  0
    5.0357  -11.9872   -0.0000 H   0  0  0  0  0  0  0  0  0  0  0  0
   -0.5681   -7.8210   -0.0000 H   0  0  0  0  0  0  0  0  0  0  0  0
    4.9990   -6.3834   -0.0000 H   0  0  0  0  0  0  0  0  0  0  0  0
    1.7644   -6.3834   -0.0000 H   0  0  0  0  0  0  0  0  0  0  0  0
    7.4489  -10.5643   -0.0000 H   0  0  0  0  0  0  0  0  0  0  0  0
    8.8251   -6.1499   -0.0000 H   0  0  0  0  0  0  0  0  0  0  0  0
    7.5366   -6.1602   -0.0000 H   0  0  0  0  0  0  0  0  0  0  0  0
    9.7887   -9.0900   -0.0000 H   0  0  0  0  0  0  0  0  0  0  0  0
   12.5070   -6.5448   -0.0000 H   0  0  0  0  0  0  0  0  0  0  0  0
   12.0552   -8.3315   -0.0000 H   0  0  0  0  0  0  0  0  0  0  0  0
   10.7202   -6.0929   -0.0000 H   0  0  0  0  0  0  0  0  0  0  0  0
  1  2  1  0  0  0  0
  1  3  2  0  0  0  0
  2  4  2  0  0  0  0
  2  5  1  0  0  0  0
  3  6  1  0  0  0  0
  4  7  1  0  0  0  0
  4  8  1  0  0  0  0
  5  9  2  0  0  0  0
  7 10  2  0  0  0  0
 10 11  1  0  0  0  0
 11 12  1  0  0  0  0
 12 13  1  0  0  0  0
  6  8  2  0  0  0  0
  9 10  1  0  0  0  0
  3 14  1  0  0  0  0
  5 15  1  0  0  0  0
  6 16  1  0  0  0  0
  7 17  1  0  0  0  0
  8 18  1  0  0  0  0
  9 19  1  0  0  0  0
 11 20  1  1  0  0  0
 11 21  1  0  0  0  0
 12 22  1  0  0  0  0
 13 23  1  0  0  0  0
 13 24  1  0  0  0  0
 13 25  1  0  0  0  0
M  END

$$$$

Actelion Java MolfileCreator 1.0

 22 23  0  0  0  0  0  0  0  0999 V2000
   -1.8039   -2.3851   -0.0000 S   0  0  0  0  0  0  0  0  0  0  0  0
   -3.2767   -1.3152   -0.0000 C   0  0  0  0  0  0  0  0  0  0  0  0
   -0.3588   -1.3152   -0.0000 C   0  0  0  0  0  0  0  0  0  0  0  0
   -5.0552   -1.6765   -0.0000 N   0  0  0  0  0  0  0  0  0  0  0  0
   -2.7209    0.4216   -0.0000 C   0  0  0  0  0  0  0  0  0  0  0  0
   -0.9285    0.4216   -0.0000 C   0  0  0  0  0  0  0  0  0  0  0  0
    1.3363   -1.8571   -0.0000 C   0  0  0  0  0  0  0  0  0  0  0  0
   -6.2779   -0.3287   -0.0000 C   0  0  0  0  0  0  0  0  0  0  0  0
   -3.9436    1.7833   -0.0000 C   0  0  0  0  0  0  0  0  0  0  0  0
    2.6563   -0.6344   -0.0000 N   0  0  0  0  0  0  0  0  0  0  0  0
   -5.7360    1.4220   -0.0000 C   0  0  0  0  0  0  0  0  0  0  0  0
    4.3514   -1.1763   -0.0000 C   0  0  0  0  0  0  0  0  0  0  0  0
   -0.3171    1.2900   -0.0000 H   0  0  0  0  0  0  0  0  0  0  0  0
    0.9493   -3.0484   -0.0000 H   0  0  0  0  0  0  0  0  0  0  0  0
    2.1745   -2.7879   -0.0000 H   0  0  0  0  0  0  0  0  0  0  0  0
   -7.1602   -0.5302   -0.0000 H   0  0  0  0  0  0  0  0  0  0  0  0
   -3.6588    2.6447   -0.0000 H   0  0  0  0  0  0  0  0  0  0  0  0
    2.4687    0.2479   -0.0000 H   0  0  0  0  0  0  0  0  0  0  0  0
   -6.3613    2.1167   -0.0000 H   0  0  0  0  0  0  0  0  0  0  0  0
    5.5380   -1.5556   -0.0000 H   0  0  0  0  0  0  0  0  0  0  0  0
    3.9721   -2.3629   -0.0000 H   0  0  0  0  0  0  0  0  0  0  0  0
    4.7307    0.0103   -0.0000 H   0  0  0  0  0  0  0  0  0  0  0  0
  1  2  1  0  0  0  0
  1  3  1  0  0  0  0
  2  4  2  0  0  0  0
  2  5  1  0  0  0  0
  3  6  2  0  0  0  0
  3  7  1  0  0  0  0
  4  8  1  0  0  0  0
  5  9  2  0  0  0  0
  7 10  1  0  0  0  0
  8 11  2  0  0  0  0
 10 12  1  0  0  0  0
  5  6  1  0  0  0  0
  9 11  1  0  0  0  0
  6 13  1  0  0  0  0
  7 14  1  1  0  0  0
  7 15  1  0  0  0  0
  8 16  1  0  0  0  0
  9 17  1  0  0  0  0
 10 18  1  0  0  0  0
 11 19  1  0  0  0  0
 12 20  1  0  0  0  0
 12 21  1  0  0  0  0
 12 22  1  0  0  0  0
M  END

$$$$

Actelion Java MolfileCreator 1.0

 11 11  0  0  0  0  0  0  0  0999 V2000
    6.1367  -16.3914   -0.0000 N   0  0  0  0  0  0  0  0  0  0  0  0
    4.6050  -17.2548   -0.0000 N   0  0  0  0  0  0  0  0  0  0  0  0
    6.1228  -14.6091   -0.0000 C   0  0  0  0  0  0  0  0  0  0  0  0
    3.0873  -16.3636   -0.0000 C   0  0  0  0  0  0  0  0  0  0  0  0
    4.5911  -13.7180   -0.0000 N   0  0  0  0  0  0  0  0  0  0  0  0
    7.6127  -13.7180   -0.0000 N   0  0  0  0  0  0  0  0  0  0  0  0
    3.0733  -14.6091   -0.0000 C   0  0  0  0  0  0  0  0  0  0  0  0
    2.3353  -16.7953   -0.0000 H   0  0  0  0  0  0  0  0  0  0  0  0
    8.6744  -14.3093   -0.0000 H   0  0  0  0  0  0  0  0  0  0  0  0
    7.5939  -12.5029   -0.0000 H   0  0  0  0  0  0  0  0  0  0  0  0
    2.3075  -14.1775   -0.0000 H   0  0  0  0  0  0  0  0  0  0  0  0
  1  2  2  0  0  0  0
  1  3  1  0  0  0  0
  2  4  1  0  0  0  0
  3  5  2  0  0  0  0
  3  6  1  0  0  0  0
  4  7  2  0  0  0  0
  5  7  1  0  0  0  0
  4  8  1  0  0  0  0
  6  9  1  0  0  0  0
  6 10  1  0  0  0  0
  7 11  1  0  0  0  0
M  END

$$$$

Actelion Java MolfileCreator 1.0

 16 17  0  0  0  0  0  0  0  0999 V2000
   -8.0997    3.1933   -0.0000 S   0  0  0  0  0  0  0  0  0  0  0  0
   -6.4359    3.7479   -0.0000 C   0  0  0  0  0  0  0  0  0  0  0  0
   -9.1535    4.6353   -0.0000 C   0  0  0  0  0  0  0  0  0  0  0  0
   -6.4497    5.5226   -0.0000 C   0  0  0  0  0  0  0  0  0  0  0  0
   -4.9245    2.8882   -0.0000 C   0  0  0  0  0  0  0  0  0  0  0  0
   -8.1274    6.0634   -0.0000 N   0  0  0  0  0  0  0  0  0  0  0  0
   -4.9384    6.4378   -0.0000 C   0  0  0  0  0  0  0  0  0  0  0  0
   -3.3994    3.7756   -0.0000 C   0  0  0  0  0  0  0  0  0  0  0  0
   -3.4271    5.5781   -0.0000 C   0  0  0  0  0  0  0  0  0  0  0  0
   -1.8880    2.9159   -0.0000 N   0  0  0  0  0  0  0  0  0  0  0  0
  -10.1934    4.6422   -0.0000 H   0  0  0  0  0  0  0  0  0  0  0  0
   -4.9315    2.0147   -0.0000 H   0  0  0  0  0  0  0  0  0  0  0  0
   -4.9384    7.3251   -0.0000 H   0  0  0  0  0  0  0  0  0  0  0  0
   -2.6853    6.0495   -0.0000 H   0  0  0  0  0  0  0  0  0  0  0  0
   -1.8802    1.6989   -0.0000 H   0  0  0  0  0  0  0  0  0  0  0  0
   -0.8379    3.5313   -0.0000 H   0  0  0  0  0  0  0  0  0  0  0  0
  1  2  1  0  0  0  0
  1  3  1  0  0  0  0
  2  4  2  0  0  0  0
  2  5  1  0  0  0  0
  3  6  2  0  0  0  0
  4  7  1  0  0  0  0
  5  8  2  0  0  0  0
  7  9  2  0  0  0  0
  8 10  1  0  0  0  0
  4  6  1  0  0  0  0
  8  9  1  0  0  0  0
  3 11  1  0  0  0  0
  5 12  1  0  0  0  0
  7 13  1  0  0  0  0
  9 14  1  0  0  0  0
 10 15  1  0  0  0  0
 10 16  1  0  0  0  0
M  END

$$$$

Actelion Java MolfileCreator 1.0

 18 19  0  0  0  0  0  0  0  0999 V2000
   13.6225   -2.8668   -0.0000 O   0  0  0  0  0  0  0  0  0  0  0  0
   13.6089   -4.5745   -0.0000 C   0  0  0  0  0  0  0  0  0  0  0  0
   15.0861   -5.4011   -0.0000 O   0  0  0  0  0  0  0  0  0  0  0  0
   12.1182   -5.4011   -0.0000 C   0  0  0  0  0  0  0  0  0  0  0  0
   10.6274   -4.5473   -0.0000 C   0  0  0  0  0  0  0  0  0  0  0  0
   12.1046   -7.1088   -0.0000 C   0  0  0  0  0  0  0  0  0  0  0  0
    9.1502   -5.3605   -0.0000 C   0  0  0  0  0  0  0  0  0  0  0  0
   10.6003   -7.9219   -0.0000 C   0  0  0  0  0  0  0  0  0  0  0  0
    9.1231   -7.0681   -0.0000 C   0  0  0  0  0  0  0  0  0  0  0  0
    7.5103   -4.8048   -0.0000 C   0  0  0  0  0  0  0  0  0  0  0  0
    7.4697   -7.5695   -0.0000 O   0  0  0  0  0  0  0  0  0  0  0  0
    6.4668   -6.1736   -0.0000 C   0  0  0  0  0  0  0  0  0  0  0  0
   16.7153   -4.9412   -0.0000 H   0  0  0  0  0  0  0  0  0  0  0  0
   10.6206   -3.7139   -0.0000 H   0  0  0  0  0  0  0  0  0  0  0  0
   12.8500   -7.5560   -0.0000 H   0  0  0  0  0  0  0  0  0  0  0  0
   10.5867   -8.7554   -0.0000 H   0  0  0  0  0  0  0  0  0  0  0  0
    7.2122   -3.8426   -0.0000 H   0  0  0  0  0  0  0  0  0  0  0  0
    5.4436   -6.1601   -0.0000 H   0  0  0  0  0  0  0  0  0  0  0  0
  1  2  2  0  0  0  0
  2  3  1  0  0  0  0
  2  4  1  0  0  0  0
  4  5  2  0  0  0  0
  4  6  1  0  0  0  0
  5  7  1  0  0  0  0
  6  8  2  0  0  0  0
  7  9  2  0  0  0  0
  7 10  1  0  0  0  0
  9 11  1  0  0  0  0
 10 12  2  0  0  0  0
  8  9  1  0  0  0  0
 11 12  1  0  0  0  0
  3 13  1  0  0  0  0
  5 14  1  0  0  0  0
  6 15  1  0  0  0  0
  8 16  1  0  0  0  0
 10 17  1  0  0  0  0
 12 18  1  0  0  0  0
M  END

$$$$

Actelion Java MolfileCreator 1.0

 17 18  0  0  0  0  0  0  0  0999 V2000
    1.1555   -2.1322   -0.0000 O   0  0  0  0  0  0  0  0  0  0  0  0
   -0.4081   -1.2448   -0.0000 C   0  0  0  0  0  0  0  0  0  0  0  0
   -1.9576   -2.1041   -0.0000 C   0  0  0  0  0  0  0  0  0  0  0  0
   -3.5071   -1.2166   -0.0000 C   0  0  0  0  0  0  0  0  0  0  0  0
   -1.9717   -3.8789   -0.0000 C   0  0  0  0  0  0  0  0  0  0  0  0
   -5.0425   -2.0618   -0.0000 C   0  0  0  0  0  0  0  0  0  0  0  0
   -3.5353   -4.7241   -0.0000 C   0  0  0  0  0  0  0  0  0  0  0  0
   -5.0707   -3.8367   -0.0000 C   0  0  0  0  0  0  0  0  0  0  0  0
   -6.7469   -1.4843   -0.0000 C   0  0  0  0  0  0  0  0  0  0  0  0
   -6.7892   -4.3579   -0.0000 O   0  0  0  0  0  0  0  0  0  0  0  0
   -7.8316   -2.9070   -0.0000 C   0  0  0  0  0  0  0  0  0  0  0  0
   -0.4152   -0.3715   -0.0000 H   0  0  0  0  0  0  0  0  0  0  0  0
   -3.5141   -0.3503   -0.0000 H   0  0  0  0  0  0  0  0  0  0  0  0
   -1.1969   -4.3438   -0.0000 H   0  0  0  0  0  0  0  0  0  0  0  0
   -3.5494   -5.5904   -0.0000 H   0  0  0  0  0  0  0  0  0  0  0  0
   -7.0568   -0.4842   -0.0000 H   0  0  0  0  0  0  0  0  0  0  0  0
   -8.8951   -2.8929   -0.0000 H   0  0  0  0  0  0  0  0  0  0  0  0
  1  2  2  0  0  0  0
  2  3  1  0  0  0  0
  3  4  2  0  0  0  0
  3  5  1  0  0  0  0
  4  6  1  0  0  0  0
  5  7  2  0  0  0  0
  6  8  2  0  0  0  0
  6  9  1  0  0  0  0
  8 10  1  0  0  0  0
  9 11  2  0  0  0  0
  7  8  1  0  0  0  0
 10 11  1  0  0  0  0
  2 12  1  0  0  0  0
  4 13  1  0  0  0  0
  5 14  1  0  0  0  0
  7 15  1  0  0  0  0
  9 16  1  0  0  0  0
 11 17  1  0  0  0  0
M  END

$$$$

Actelion Java MolfileCreator 1.0

 14 14  0  0  0  0  0  0  0  0999 V2000
   30.6454  -83.1923   -0.0000 N   0  0  0  0  0  0  0  0  0  0  0  0
   32.2336  -84.0893   -0.0000 C   0  0  0  0  0  0  0  0  0  0  0  0
   29.0279  -84.0893   -0.0000 C   0  0  0  0  0  0  0  0  0  0  0  0
   32.2189  -85.9422   -0.0000 C   0  0  0  0  0  0  0  0  0  0  0  0
   33.8365  -83.1629   -0.0000 C   0  0  0  0  0  0  0  0  0  0  0  0
   29.0132  -85.9422   -0.0000 C   0  0  0  0  0  0  0  0  0  0  0  0
   30.6013  -86.8539   -0.0000 N   0  0  0  0  0  0  0  0  0  0  0  0
   35.4246  -84.0599   -0.0000 C   0  0  0  0  0  0  0  0  0  0  0  0
   28.2264  -83.6114   -0.0000 H   0  0  0  0  0  0  0  0  0  0  0  0
   33.0203  -86.4127   -0.0000 H   0  0  0  0  0  0  0  0  0  0  0  0
   33.8438  -82.2512   -0.0000 H   0  0  0  0  0  0  0  0  0  0  0  0
   28.2117  -86.4127   -0.0000 H   0  0  0  0  0  0  0  0  0  0  0  0
   35.4367  -85.3366   -0.0000 H   0  0  0  0  0  0  0  0  0  0  0  0
   36.5243  -83.4111   -0.0000 H   0  0  0  0  0  0  0  0  0  0  0  0
  1  2  2  0  0  0  0
  1  3  1  0  0  0  0
  2  4  1  0  0  0  0
  2  5  1  0  0  0  0
  3  6  2  0  0  0  0
  4  7  2  0  0  0  0
  5  8  2  0  0  0  0
  6  7  1  0  0  0  0
  3  9  1  0  0  0  0
  4 10  1  0  0  0  0
  5 11  1  0  0  0  0
  6 12  1  0  0  0  0
  8 13  1  0  0  0  0
  8 14  1  0  0  0  0
M  END

$$$$

Actelion Java MolfileCreator 1.0

 17 18  0  0  0  0  0  0  0  0999 V2000
    4.5975    1.0553   -0.0000 O   0  0  0  0  0  0  0  0  0  0  0  0
    3.0351    0.1587   -0.0000 C   0  0  0  0  0  0  0  0  0  0  0  0
    1.5271    1.0146   -0.0000 N   0  0  0  0  0  0  0  0  0  0  0  0
    0.0326    0.1858   -0.0000 C   0  0  0  0  0  0  0  0  0  0  0  0
   -1.4618    1.0418   -0.0000 C   0  0  0  0  0  0  0  0  0  0  0  0
    0.0191   -1.5260   -0.0000 C   0  0  0  0  0  0  0  0  0  0  0  0
   -2.9427    0.2266   -0.0000 C   0  0  0  0  0  0  0  0  0  0  0  0
   -1.4890   -2.3411   -0.0000 C   0  0  0  0  0  0  0  0  0  0  0  0
   -2.9699   -1.4852   -0.0000 C   0  0  0  0  0  0  0  0  0  0  0  0
   -4.5866    0.7836   -0.0000 C   0  0  0  0  0  0  0  0  0  0  0  0
   -4.6273   -1.9879   -0.0000 O   0  0  0  0  0  0  0  0  0  0  0  0
   -5.6327   -0.5886   -0.0000 C   0  0  0  0  0  0  0  0  0  0  0  0
   -1.4686    1.8773   -0.0000 H   0  0  0  0  0  0  0  0  0  0  0  0
    0.7663   -1.9743   -0.0000 H   0  0  0  0  0  0  0  0  0  0  0  0
   -1.5026   -3.1767   -0.0000 H   0  0  0  0  0  0  0  0  0  0  0  0
   -4.8855    1.7482   -0.0000 H   0  0  0  0  0  0  0  0  0  0  0  0
   -6.6584   -0.5750   -0.0000 H   0  0  0  0  0  0  0  0  0  0  0  0
  1  2  2  0  0  0  0
  2  3  2  0  0  0  0
  3  4  1  0  0  0  0
  4  5  2  0  0  0  0
  4  6  1  0  0  0  0
  5  7  1  0  0  0  0
  6  8  2  0  0  0  0
  7  9  2  0  0  0  0
  7 10  1  0  0  0  0
  9 11  1  0  0  0  0
 10 12  2  0  0  0  0
  8  9  1  0  0  0  0
 11 12  1  0  0  0  0
  5 13  1  0  0  0  0
  6 14  1  0  0  0  0
  8 15  1  0  0  0  0
 10 16  1  0  0  0  0
 12 17  1  0  0  0  0
M  END

$$$$

Actelion Java MolfileCreator 1.0

 20 21  0  0  0  0  0  0  0  0999 V2000
  -10.0543   -1.3764   -0.0000 O   0  0  0  0  0  0  0  0  0  0  0  0
   -8.3331   -0.8170   -0.0000 C   0  0  0  0  0  0  0  0  0  0  0  0
  -11.1300    0.1153   -0.0000 C   0  0  0  0  0  0  0  0  0  0  0  0
   -8.3331    1.0189   -0.0000 C   0  0  0  0  0  0  0  0  0  0  0  0
   -6.8127   -1.6919   -0.0000 C   0  0  0  0  0  0  0  0  0  0  0  0
  -10.0543    1.5927   -0.0000 C   0  0  0  0  0  0  0  0  0  0  0  0
   -6.7984    1.9082   -0.0000 C   0  0  0  0  0  0  0  0  0  0  0  0
   -5.2493   -0.8026   -0.0000 C   0  0  0  0  0  0  0  0  0  0  0  0
   -5.2493    1.0333   -0.0000 C   0  0  0  0  0  0  0  0  0  0  0  0
   -3.7003    1.9369   -0.0000 C   0  0  0  0  0  0  0  0  0  0  0  0
   -2.1368    1.0620   -0.0000 N   0  0  0  0  0  0  0  0  0  0  0  0
  -12.2058    0.1225   -0.0000 H   0  0  0  0  0  0  0  0  0  0  0  0
   -6.8342   -2.5740   -0.0000 H   0  0  0  0  0  0  0  0  0  0  0  0
  -10.3770    2.6182   -0.0000 H   0  0  0  0  0  0  0  0  0  0  0  0
   -6.8056    2.7903   -0.0000 H   0  0  0  0  0  0  0  0  0  0  0  0
   -4.4676   -1.2760   -0.0000 H   0  0  0  0  0  0  0  0  0  0  0  0
   -3.0817    3.0286   -0.0000 H   0  0  0  0  0  0  0  0  0  0  0  0
   -4.3364    3.0184   -0.0000 H   0  0  0  0  0  0  0  0  0  0  0  0
   -2.1201   -0.1920   -0.0000 H   0  0  0  0  0  0  0  0  0  0  0  0
   -1.0593    1.7035   -0.0000 H   0  0  0  0  0  0  0  0  0  0  0  0
  1  2  1  0  0  0  0
  1  3  1  0  0  0  0
  2  4  2  0  0  0  0
  2  5  1  0  0  0  0
  3  6  2  0  0  0  0
  4  7  1  0  0  0  0
  5  8  2  0  0  0  0
  7  9  2  0  0  0  0
  9 10  1  0  0  0  0
 10 11  1  0  0  0  0
  4  6  1  0  0  0  0
  8  9  1  0  0  0  0
  3 12  1  0  0  0  0
  5 13  1  0  0  0  0
  6 14  1  0  0  0  0
  7 15  1  0  0  0  0
  8 16  1  0  0  0  0
 10 17  1  1  0  0  0
 10 18  1  0  0  0  0
 11 19  1  0  0  0  0
 11 20  1  0  0  0  0
M  END

$$$$

Actelion Java MolfileCreator 1.0

 17 18  0  0  0  0  0  0  0  0999 V2000
  -10.6909    3.0033   -0.0000 O   0  0  0  0  0  0  0  0  0  0  0  0
   -8.9824    3.5586   -0.0000 C   0  0  0  0  0  0  0  0  0  0  0  0
  -11.7586    4.4840   -0.0000 C   0  0  0  0  0  0  0  0  0  0  0  0
   -8.9824    5.3809   -0.0000 C   0  0  0  0  0  0  0  0  0  0  0  0
   -7.4733    2.6901   -0.0000 C   0  0  0  0  0  0  0  0  0  0  0  0
  -10.6909    5.9504   -0.0000 C   0  0  0  0  0  0  0  0  0  0  0  0
   -7.4591    6.2636   -0.0000 C   0  0  0  0  0  0  0  0  0  0  0  0
   -5.9215    3.5728   -0.0000 C   0  0  0  0  0  0  0  0  0  0  0  0
   -5.9215    5.3951   -0.0000 C   0  0  0  0  0  0  0  0  0  0  0  0
   -4.3839    6.2921   -0.0000 N   0  0  0  0  0  0  0  0  0  0  0  0
  -12.8264    4.4911   -0.0000 H   0  0  0  0  0  0  0  0  0  0  0  0
   -7.4947    1.8145   -0.0000 H   0  0  0  0  0  0  0  0  0  0  0  0
  -11.0112    6.9683   -0.0000 H   0  0  0  0  0  0  0  0  0  0  0  0
   -7.4662    7.1392   -0.0000 H   0  0  0  0  0  0  0  0  0  0  0  0
   -5.1456    3.1030   -0.0000 H   0  0  0  0  0  0  0  0  0  0  0  0
   -3.3020    5.6739   -0.0000 H   0  0  0  0  0  0  0  0  0  0  0  0
   -4.3895    7.5381   -0.0000 H   0  0  0  0  0  0  0  0  0  0  0  0
  1  2  1  0  0  0  0
  1  3  1  0  0  0  0
  2  4  2  0  0  0  0
  2  5  1  0  0  0  0
  3  6  2  0  0  0  0
  4  7  1  0  0  0  0
  5  8  2  0  0  0  0
  7  9  2  0  0  0  0
  9 10  1  0  0  0  0
  4  6  1  0  0  0  0
  8  9  1  0  0  0  0
  3 11  1  0  0  0  0
  5 12  1  0  0  0  0
  6 13  1  0  0  0  0
  7 14  1  0  0  0  0
  8 15  1  0  0  0  0
 10 16  1  0  0  0  0
 10 17  1  0  0  0  0
M  END

$$$$

Actelion Java MolfileCreator 1.0

 30 31  0  0  0  0  0  0  0  0999 V2000
   13.9186    1.0490   -0.0000 Cl  0  0  0  0  0  0  0  0  0  0  0  0
   12.4202    0.1750   -0.0000 C   0  0  0  0  0  0  0  0  0  0  0  0
   10.9218    1.0490   -0.0000 O   0  0  0  0  0  0  0  0  0  0  0  0
   12.4202   -1.5315   -0.0000 C   0  0  0  0  0  0  0  0  0  0  0  0
   10.9357   -2.3778   -0.0000 C   0  0  0  0  0  0  0  0  0  0  0  0
   13.9047   -2.3639   -0.0000 C   0  0  0  0  0  0  0  0  0  0  0  0
   10.9357   -4.0982   -0.0000 C   0  0  0  0  0  0  0  0  0  0  0  0
   13.9186   -4.0565   -0.0000 C   0  0  0  0  0  0  0  0  0  0  0  0
   12.4202   -4.9306   -0.0000 N   0  0  0  0  0  0  0  0  0  0  0  0
   12.4063   -6.6232   -0.0000 C   0  0  0  0  0  0  0  0  0  0  0  0
   10.9080   -7.4834   -0.0000 N   0  0  0  0  0  0  0  0  0  0  0  0
   13.8908   -7.4556   -0.0000 N   0  0  0  0  0  0  0  0  0  0  0  0
   10.9080   -9.1899   -0.0000 C   0  0  0  0  0  0  0  0  0  0  0  0
   13.9186   -9.1760   -0.0000 C   0  0  0  0  0  0  0  0  0  0  0  0
   12.4202  -10.0362   -0.0000 C   0  0  0  0  0  0  0  0  0  0  0  0
    9.4235  -10.0778   -0.0000 C   0  0  0  0  0  0  0  0  0  0  0  0
    8.0638  -10.8409   -0.0000 F   0  0  0  0  0  0  0  0  0  0  0  0
    7.7031   -9.4396   -0.0000 F   0  0  0  0  0  0  0  0  0  0  0  0
    9.1599  -11.8259   -0.0000 F   0  0  0  0  0  0  0  0  0  0  0  0
   13.1625   -1.0945   -0.0000 H   0  0  0  0  0  0  0  0  0  0  0  0
   10.3445   -1.3333   -0.0000 H   0  0  0  0  0  0  0  0  0  0  0  0
    9.7355   -2.3676   -0.0000 H   0  0  0  0  0  0  0  0  0  0  0  0
   15.0928   -2.3572   -0.0000 H   0  0  0  0  0  0  0  0  0  0  0  0
   14.4929   -1.3317   -0.0000 H   0  0  0  0  0  0  0  0  0  0  0  0
    9.7380   -4.1167   -0.0000 H   0  0  0  0  0  0  0  0  0  0  0  0
   10.3529   -5.1446   -0.0000 H   0  0  0  0  0  0  0  0  0  0  0  0
   14.5467   -5.0785   -0.0000 H   0  0  0  0  0  0  0  0  0  0  0  0
   15.1177   -4.0236   -0.0000 H   0  0  0  0  0  0  0  0  0  0  0  0
   14.6816   -9.6061   -0.0000 H   0  0  0  0  0  0  0  0  0  0  0  0
   12.4271  -10.8894   -0.0000 H   0  0  0  0  0  0  0  0  0  0  0  0
  1  2  1  0  0  0  0
  2  3  2  0  0  0  0
  2  4  1  0  0  0  0
  4  5  1  0  0  0  0
  4  6  1  0  0  0  0
  5  7  1  0  0  0  0
  6  8  1  0  0  0  0
  7  9  1  0  0  0  0
  9 10  1  0  0  0  0
 10 11  2  0  0  0  0
 10 12  1  0  0  0  0
 11 13  1  0  0  0  0
 12 14  2  0  0  0  0
 13 15  2  0  0  0  0
 13 16  1  0  0  0  0
 16 17  1  0  0  0  0
 16 18  1  0  0  0  0
 16 19  1  0  0  0  0
  8  9  1  0  0  0  0
 14 15  1  0  0  0  0
  4 20  1  1  0  0  0
  5 21  1  1  0  0  0
  5 22  1  0  0  0  0
  6 23  1  1  0  0  0
  6 24  1  0  0  0  0
  7 25  1  1  0  0  0
  7 26  1  0  0  0  0
  8 27  1  1  0  0  0
  8 28  1  0  0  0  0
 14 29  1  0  0  0  0
 15 30  1  0  0  0  0
M  END

$$$$

Actelion Java MolfileCreator 1.0

 10 10  0  0  0  0  0  0  0  0999 V2000
   10.5583   -6.3565   -0.0000 Br  0  0  0  0  0  0  0  0  0  0  0  0
    9.0534   -5.4507   -0.0000 C   0  0  0  0  0  0  0  0  0  0  0  0
    7.5067   -6.3147   -0.0000 N   0  0  0  0  0  0  0  0  0  0  0  0
    9.0394   -3.6671   -0.0000 N   0  0  0  0  0  0  0  0  0  0  0  0
    6.0017   -5.4229   -0.0000 C   0  0  0  0  0  0  0  0  0  0  0  0
    7.4927   -2.7753   -0.0000 C   0  0  0  0  0  0  0  0  0  0  0  0
    5.9878   -3.6393   -0.0000 C   0  0  0  0  0  0  0  0  0  0  0  0
    5.2562   -5.8688   -0.0000 H   0  0  0  0  0  0  0  0  0  0  0  0
    7.4718   -1.8975   -0.0000 H   0  0  0  0  0  0  0  0  0  0  0  0
    5.2284   -3.1794   -0.0000 H   0  0  0  0  0  0  0  0  0  0  0  0
  1  2  1  0  0  0  0
  2  3  2  0  0  0  0
  2  4  1  0  0  0  0
  3  5  1  0  0  0  0
  4  6  2  0  0  0  0
  5  7  2  0  0  0  0
  6  7  1  0  0  0  0
  5  8  1  0  0  0  0
  6  9  1  0  0  0  0
  7 10  1  0  0  0  0
M  END

$$$$

Actelion Java MolfileCreator 1.0

 13 13  0  0  0  0  0  0  0  0999 V2000
    6.3022   -2.4467   -0.0000 O   0  0  0  0  0  0  0  0  0  0  0  0
    6.3022   -4.1329   -0.0000 C   0  0  0  0  0  0  0  0  0  0  0  0
    7.7591   -4.9558   -0.0000 O   0  0  0  0  0  0  0  0  0  0  0  0
    4.8183   -4.9693   -0.0000 C   0  0  0  0  0  0  0  0  0  0  0  0
    4.8183   -6.6691   -0.0000 C   0  0  0  0  0  0  0  0  0  0  0  0
    3.3344   -4.1194   -0.0000 C   0  0  0  0  0  0  0  0  0  0  0  0
    3.3344   -7.5055   -0.0000 N   0  0  0  0  0  0  0  0  0  0  0  0
    1.8639   -4.9558   -0.0000 N   0  0  0  0  0  0  0  0  0  0  0  0
    1.8505   -6.6421   -0.0000 C   0  0  0  0  0  0  0  0  0  0  0  0
    9.3712   -4.5075   -0.0000 H   0  0  0  0  0  0  0  0  0  0  0  0
    5.5602   -7.1007   -0.0000 H   0  0  0  0  0  0  0  0  0  0  0  0
    3.3276   -3.2763   -0.0000 H   0  0  0  0  0  0  0  0  0  0  0  0
    1.1018   -7.0535   -0.0000 H   0  0  0  0  0  0  0  0  0  0  0  0
  1  2  2  0  0  0  0
  2  3  1  0  0  0  0
  2  4  1  0  0  0  0
  4  5  2  0  0  0  0
  4  6  1  0  0  0  0
  5  7  1  0  0  0  0
  6  8  2  0  0  0  0
  7  9  2  0  0  0  0
  8  9  1  0  0  0  0
  3 10  1  0  0  0  0
  5 11  1  0  0  0  0
  6 12  1  0  0  0  0
  9 13  1  0  0  0  0
M  END

$$$$

Actelion Java MolfileCreator 1.0

 23 24  0  0  0  0  0  0  0  0999 V2000
    1.8942   -2.3912   -0.0000 Cl  0  0  0  0  0  0  0  0  0  0  0  0
    0.1541   -2.1994   -0.0000 C   0  0  0  0  0  0  0  0  0  0  0  0
   -0.5721   -0.5963   -0.0000 O   0  0  0  0  0  0  0  0  0  0  0  0
   -0.8872   -3.5969   -0.0000 C   0  0  0  0  0  0  0  0  0  0  0  0
   -2.6410   -3.5832   -0.0000 C   0  0  0  0  0  0  0  0  0  0  0  0
   -0.3529   -5.2411   -0.0000 C   0  0  0  0  0  0  0  0  0  0  0  0
   -3.2028   -5.2274   -0.0000 N   0  0  0  0  0  0  0  0  0  0  0  0
   -3.6824   -2.1583   -0.0000 C   0  0  0  0  0  0  0  0  0  0  0  0
   -1.7778   -6.2413   -0.0000 O   0  0  0  0  0  0  0  0  0  0  0  0
    1.2913   -5.7618   -0.0000 C   0  0  0  0  0  0  0  0  0  0  0  0
   -2.9836   -0.5552   -0.0000 C   0  0  0  0  0  0  0  0  0  0  0  0
   -5.4224   -2.3364   -0.0000 C   0  0  0  0  0  0  0  0  0  0  0  0
   -4.0249    0.8698   -0.0000 C   0  0  0  0  0  0  0  0  0  0  0  0
   -6.4638   -0.9251   -0.0000 C   0  0  0  0  0  0  0  0  0  0  0  0
   -5.7650    0.7053   -0.0000 C   0  0  0  0  0  0  0  0  0  0  0  0
    2.4422   -6.1262   -0.0000 H   0  0  0  0  0  0  0  0  0  0  0  0
    0.9268   -6.9127   -0.0000 H   0  0  0  0  0  0  0  0  0  0  0  0
    1.6558   -4.6109   -0.0000 H   0  0  0  0  0  0  0  0  0  0  0  0
   -2.1135   -0.4661   -0.0000 H   0  0  0  0  0  0  0  0  0  0  0  0
   -5.7718   -3.1311   -0.0000 H   0  0  0  0  0  0  0  0  0  0  0  0
   -3.6755    1.6645   -0.0000 H   0  0  0  0  0  0  0  0  0  0  0  0
   -7.3338   -1.0347   -0.0000 H   0  0  0  0  0  0  0  0  0  0  0  0
   -6.2856    1.4384   -0.0000 H   0  0  0  0  0  0  0  0  0  0  0  0
  1  2  1  0  0  0  0
  2  3  2  0  0  0  0
  2  4  1  0  0  0  0
  4  5  1  0  0  0  0
  4  6  2  0  0  0  0
  5  7  2  0  0  0  0
  5  8  1  0  0  0  0
  6  9  1  0  0  0  0
  6 10  1  0  0  0  0
  8 11  2  0  0  0  0
  8 12  1  0  0  0  0
 11 13  1  0  0  0  0
 12 14  2  0  0  0  0
 13 15  2  0  0  0  0
  7  9  1  0  0  0  0
 14 15  1  0  0  0  0
 10 16  1  0  0  0  0
 10 17  1  0  0  0  0
 10 18  1  0  0  0  0
 11 19  1  0  0  0  0
 12 20  1  0  0  0  0
 13 21  1  0  0  0  0
 14 22  1  0  0  0  0
 15 23  1  0  0  0  0
M  END

$$$$

Actelion Java MolfileCreator 1.0

 19 20  0  0  0  0  0  0  0  0999 V2000
   15.5479   -5.4218   -0.0000 Cl  0  0  0  0  0  0  0  0  0  0  0  0
   13.9948   -4.5834   -0.0000 C   0  0  0  0  0  0  0  0  0  0  0  0
   13.9673   -2.8241   -0.0000 O   0  0  0  0  0  0  0  0  0  0  0  0
   12.4828   -5.4356   -0.0000 C   0  0  0  0  0  0  0  0  0  0  0  0
   10.9572   -4.5697   -0.0000 C   0  0  0  0  0  0  0  0  0  0  0  0
   12.4691   -7.1674   -0.0000 C   0  0  0  0  0  0  0  0  0  0  0  0
    9.4452   -5.4356   -0.0000 C   0  0  0  0  0  0  0  0  0  0  0  0
   10.9434   -8.0196   -0.0000 C   0  0  0  0  0  0  0  0  0  0  0  0
    9.4452   -7.1399   -0.0000 C   0  0  0  0  0  0  0  0  0  0  0  0
    7.7959   -4.8995   -0.0000 C   0  0  0  0  0  0  0  0  0  0  0  0
    7.7959   -7.6622   -0.0000 O   0  0  0  0  0  0  0  0  0  0  0  0
    6.7787   -6.2878   -0.0000 C   0  0  0  0  0  0  0  0  0  0  0  0
   10.9503   -3.7037   -0.0000 H   0  0  0  0  0  0  0  0  0  0  0  0
   13.2251   -7.6073   -0.0000 H   0  0  0  0  0  0  0  0  0  0  0  0
   10.9297   -8.8855   -0.0000 H   0  0  0  0  0  0  0  0  0  0  0  0
    8.0434   -3.7158   -0.0000 H   0  0  0  0  0  0  0  0  0  0  0  0
    6.8945   -4.0933   -0.0000 H   0  0  0  0  0  0  0  0  0  0  0  0
    5.7348   -5.6944   -0.0000 H   0  0  0  0  0  0  0  0  0  0  0  0
    5.7429   -6.8952   -0.0000 H   0  0  0  0  0  0  0  0  0  0  0  0
  1  2  1  0  0  0  0
  2  3  2  0  0  0  0
  2  4  1  0  0  0  0
  4  5  2  0  0  0  0
  4  6  1  0  0  0  0
  5  7  1  0  0  0  0
  6  8  2  0  0  0  0
  7  9  2  0  0  0  0
  7 10  1  0  0  0  0
  9 11  1  0  0  0  0
 10 12  1  0  0  0  0
  8  9  1  0  0  0  0
 11 12  1  0  0  0  0
  5 13  1  0  0  0  0
  6 14  1  0  0  0  0
  8 15  1  0  0  0  0
 10 16  1  1  0  0  0
 10 17  1  0  0  0  0
 12 18  1  1  0  0  0
 12 19  1  0  0  0  0
M  END

$$$$

Actelion Java MolfileCreator 1.0

 22 22  0  0  0  0  0  0  0  0999 V2000
   -3.2770    3.3881   -0.0000 O   0  0  0  0  0  0  0  0  0  0  0  0
   -2.5732    1.8011   -0.0000 C   0  0  0  0  0  0  0  0  0  0  0  0
   -0.8482    1.6355   -0.0000 O   0  0  0  0  0  0  0  0  0  0  0  0
   -3.6220    0.3935   -0.0000 C   0  0  0  0  0  0  0  0  0  0  0  0
   -3.0838   -1.2625   -0.0000 C   0  0  0  0  0  0  0  0  0  0  0  0
   -5.3884    0.4073   -0.0000 C   0  0  0  0  0  0  0  0  0  0  0  0
   -4.5190   -2.2699   -0.0000 N   0  0  0  0  0  0  0  0  0  0  0  0
   -1.4278   -1.7869   -0.0000 C   0  0  0  0  0  0  0  0  0  0  0  0
   -5.9542   -1.2487   -0.0000 C   0  0  0  0  0  0  0  0  0  0  0  0
   -4.5328   -4.0087   -0.0000 C   0  0  0  0  0  0  0  0  0  0  0  0
   -7.6378   -1.7731   -0.0000 C   0  0  0  0  0  0  0  0  0  0  0  0
    0.4887    2.7382   -0.0000 H   0  0  0  0  0  0  0  0  0  0  0  0
   -5.9887    1.2422   -0.0000 H   0  0  0  0  0  0  0  0  0  0  0  0
   -0.2686   -2.1540   -0.0000 H   0  0  0  0  0  0  0  0  0  0  0  0
   -1.7948   -2.9461   -0.0000 H   0  0  0  0  0  0  0  0  0  0  0  0
   -1.0607   -0.6277   -0.0000 H   0  0  0  0  0  0  0  0  0  0  0  0
   -4.5424   -5.2258   -0.0000 H   0  0  0  0  0  0  0  0  0  0  0  0
   -5.7499   -3.9990   -0.0000 H   0  0  0  0  0  0  0  0  0  0  0  0
   -3.3156   -4.0183   -0.0000 H   0  0  0  0  0  0  0  0  0  0  0  0
   -8.8163   -2.1402   -0.0000 H   0  0  0  0  0  0  0  0  0  0  0  0
   -8.0049   -0.5946   -0.0000 H   0  0  0  0  0  0  0  0  0  0  0  0
   -7.2707   -2.9516   -0.0000 H   0  0  0  0  0  0  0  0  0  0  0  0
  1  2  2  0  0  0  0
  2  3  1  0  0  0  0
  2  4  1  0  0  0  0
  4  5  2  0  0  0  0
  4  6  1  0  0  0  0
  5  7  1  0  0  0  0
  5  8  1  0  0  0  0
  6  9  2  0  0  0  0
  7 10  1  0  0  0  0
  9 11  1  0  0  0  0
  7  9  1  0  0  0  0
  3 12  1  0  0  0  0
  6 13  1  0  0  0  0
  8 14  1  0  0  0  0
  8 15  1  0  0  0  0
  8 16  1  0  0  0  0
 10 17  1  0  0  0  0
 10 18  1  0  0  0  0
 10 19  1  0  0  0  0
 11 20  1  0  0  0  0
 11 21  1  0  0  0  0
 11 22  1  0  0  0  0
M  END

$$$$

Actelion Java MolfileCreator 1.0

 35 36  0  0  0  0  0  0  0  0999 V2000
   13.7295   -6.9317   -0.0000 O   0  0  0  0  0  0  0  0  0  0  0  0
   12.1281   -6.0228   -0.0000 C   0  0  0  0  0  0  0  0  0  0  0  0
   10.5412   -6.9317   -0.0000 O   0  0  0  0  0  0  0  0  0  0  0  0
   12.1137   -4.1906   -0.0000 N   0  0  0  0  0  0  0  0  0  0  0  0
   10.5556   -8.7495   -0.0000 C   0  0  0  0  0  0  0  0  0  0  0  0
   13.6574   -3.2672   -0.0000 C   0  0  0  0  0  0  0  0  0  0  0  0
   10.5123   -3.2817   -0.0000 C   0  0  0  0  0  0  0  0  0  0  0  0
    8.9686   -9.6583   -0.0000 C   0  0  0  0  0  0  0  0  0  0  0  0
   13.6141   -1.4206   -0.0000 C   0  0  0  0  0  0  0  0  0  0  0  0
   10.4546   -1.4639   -0.0000 C   0  0  0  0  0  0  0  0  0  0  0  0
    8.9831  -11.4761   -0.0000 C   0  0  0  0  0  0  0  0  0  0  0  0
    7.3673   -8.7495   -0.0000 C   0  0  0  0  0  0  0  0  0  0  0  0
   12.0127   -0.5117   -0.0000 C   0  0  0  0  0  0  0  0  0  0  0  0
    7.3961  -12.3850   -0.0000 C   0  0  0  0  0  0  0  0  0  0  0  0
    5.7803   -9.6728   -0.0000 C   0  0  0  0  0  0  0  0  0  0  0  0
   11.9406    1.3349   -0.0000 C   0  0  0  0  0  0  0  0  0  0  0  0
    5.7947  -11.4761   -0.0000 C   0  0  0  0  0  0  0  0  0  0  0  0
   13.4987    2.3015   -0.0000 O   0  0  0  0  0  0  0  0  0  0  0  0
   11.2019   -9.8501   -0.0000 H   0  0  0  0  0  0  0  0  0  0  0  0
   11.8319   -8.7400   -0.0000 H   0  0  0  0  0  0  0  0  0  0  0  0
   14.2917   -4.3745   -0.0000 H   0  0  0  0  0  0  0  0  0  0  0  0
   14.9334   -3.2715   -0.0000 H   0  0  0  0  0  0  0  0  0  0  0  0
    9.2314   -3.2926   -0.0000 H   0  0  0  0  0  0  0  0  0  0  0  0
    9.8813   -4.3965   -0.0000 H   0  0  0  0  0  0  0  0  0  0  0  0
   14.9049   -1.3971   -0.0000 H   0  0  0  0  0  0  0  0  0  0  0  0
   14.2392   -0.2910   -0.0000 H   0  0  0  0  0  0  0  0  0  0  0  0
    9.7820   -0.3800   -0.0000 H   0  0  0  0  0  0  0  0  0  0  0  0
    9.1796   -1.5044   -0.0000 H   0  0  0  0  0  0  0  0  0  0  0  0
    9.7838  -11.9306   -0.0000 H   0  0  0  0  0  0  0  0  0  0  0  0
    7.3601   -7.8333   -0.0000 H   0  0  0  0  0  0  0  0  0  0  0  0
   12.0344   -1.4422   -0.0000 H   0  0  0  0  0  0  0  0  0  0  0  0
    7.4033  -13.2939   -0.0000 H   0  0  0  0  0  0  0  0  0  0  0  0
    4.9796   -9.2328   -0.0000 H   0  0  0  0  0  0  0  0  0  0  0  0
   11.1255    1.7750   -0.0000 H   0  0  0  0  0  0  0  0  0  0  0  0
    5.0013  -11.9234   -0.0000 H   0  0  0  0  0  0  0  0  0  0  0  0
  1  2  2  0  0  0  0
  2  3  1  0  0  0  0
  2  4  1  0  0  0  0
  3  5  1  0  0  0  0
  4  6  1  0  0  0  0
  4  7  1  0  0  0  0
  5  8  1  0  0  0  0
  6  9  1  0  0  0  0
  7 10  1  0  0  0  0
  8 11  2  0  0  0  0
  8 12  1  0  0  0  0
  9 13  1  0  0  0  0
 11 14  1  0  0  0  0
 12 15  2  0  0  0  0
 13 16  1  1  0  0  0
 14 17  2  0  0  0  0
 16 18  2  0  0  0  0
 10 13  1  0  0  0  0
 15 17  1  0  0  0  0
  5 19  1  1  0  0  0
  5 20  1  0  0  0  0
  6 21  1  1  0  0  0
  6 22  1  0  0  0  0
  7 23  1  1  0  0  0
  7 24  1  0  0  0  0
  9 25  1  1  0  0  0
  9 26  1  0  0  0  0
 10 27  1  1  0  0  0
 10 28  1  0  0  0  0
 11 29  1  0  0  0  0
 12 30  1  0  0  0  0
 13 31  1  0  0  0  0
 14 32  1  0  0  0  0
 15 33  1  0  0  0  0
 16 34  1  0  0  0  0
 17 35  1  0  0  0  0
M  END

$$$$

Actelion Java MolfileCreator 1.0

 31 32  0  0  0  0  0  0  0  0999 V2000
   17.9497   -8.2728   -0.0000 O   0  0  0  0  0  0  0  0  0  0  0  0
   16.3871   -7.3636   -0.0000 C   0  0  0  0  0  0  0  0  0  0  0  0
   14.8244   -8.2444   -0.0000 N   0  0  0  0  0  0  0  0  0  0  0  0
   13.2759   -7.3352   -0.0000 C   0  0  0  0  0  0  0  0  0  0  0  0
   11.7133   -8.2017   -0.0000 C   0  0  0  0  0  0  0  0  0  0  0  0
   13.2617   -5.5168   -0.0000 C   0  0  0  0  0  0  0  0  0  0  0  0
   10.1506   -7.2926   -0.0000 C   0  0  0  0  0  0  0  0  0  0  0  0
   11.6991   -4.6076   -0.0000 C   0  0  0  0  0  0  0  0  0  0  0  0
   10.1364   -5.4742   -0.0000 C   0  0  0  0  0  0  0  0  0  0  0  0
    8.5737   -4.5650   -0.0000 N   0  0  0  0  0  0  0  0  0  0  0  0
    7.0253   -5.4458   -0.0000 C   0  0  0  0  0  0  0  0  0  0  0  0
    8.5595   -2.7608   -0.0000 C   0  0  0  0  0  0  0  0  0  0  0  0
    5.4626   -4.5650   -0.0000 C   0  0  0  0  0  0  0  0  0  0  0  0
    6.9968   -1.8658   -0.0000 C   0  0  0  0  0  0  0  0  0  0  0  0
    5.4484   -2.7608   -0.0000 N   0  0  0  0  0  0  0  0  0  0  0  0
    3.8999   -1.8516   -0.0000 C   0  0  0  0  0  0  0  0  0  0  0  0
   11.7133   -9.0896   -0.0000 H   0  0  0  0  0  0  0  0  0  0  0  0
   14.0360   -5.0622   -0.0000 H   0  0  0  0  0  0  0  0  0  0  0  0
    9.3764   -7.7471   -0.0000 H   0  0  0  0  0  0  0  0  0  0  0  0
   11.6991   -3.7197   -0.0000 H   0  0  0  0  0  0  0  0  0  0  0  0
    6.4083   -6.5345   -0.0000 H   0  0  0  0  0  0  0  0  0  0  0  0
    7.6596   -6.5244   -0.0000 H   0  0  0  0  0  0  0  0  0  0  0  0
    9.8212   -2.7516   -0.0000 H   0  0  0  0  0  0  0  0  0  0  0  0
    9.1824   -1.6635   -0.0000 H   0  0  0  0  0  0  0  0  0  0  0  0
    4.2034   -4.5828   -0.0000 H   0  0  0  0  0  0  0  0  0  0  0  0
    4.8484   -5.6644   -0.0000 H   0  0  0  0  0  0  0  0  0  0  0  0
    7.6163   -0.7729   -0.0000 H   0  0  0  0  0  0  0  0  0  0  0  0
    6.3601   -0.7829   -0.0000 H   0  0  0  0  0  0  0  0  0  0  0  0
    2.8160   -1.2152   -0.0000 H   0  0  0  0  0  0  0  0  0  0  0  0
    4.5363   -0.7677   -0.0000 H   0  0  0  0  0  0  0  0  0  0  0  0
    3.2635   -2.9355   -0.0000 H   0  0  0  0  0  0  0  0  0  0  0  0
  1  2  2  0  0  0  0
  2  3  2  0  0  0  0
  3  4  1  0  0  0  0
  4  5  2  0  0  0  0
  4  6  1  0  0  0  0
  5  7  1  0  0  0  0
  6  8  2  0  0  0  0
  7  9  2  0  0  0  0
  9 10  1  0  0  0  0
 10 11  1  0  0  0  0
 10 12  1  0  0  0  0
 11 13  1  0  0  0  0
 12 14  1  0  0  0  0
 13 15  1  0  0  0  0
 15 16  1  0  0  0  0
  8  9  1  0  0  0  0
 14 15  1  0  0  0  0
  5 17  1  0  0  0  0
  6 18  1  0  0  0  0
  7 19  1  0  0  0  0
  8 20  1  0  0  0  0
 11 21  1  1  0  0  0
 11 22  1  0  0  0  0
 12 23  1  1  0  0  0
 12 24  1  0  0  0  0
 13 25  1  1  0  0  0
 13 26  1  0  0  0  0
 14 27  1  1  0  0  0
 14 28  1  0  0  0  0
 16 29  1  0  0  0  0
 16 30  1  0  0  0  0
 16 31  1  0  0  0  0
M  END

$$$$

Actelion Java MolfileCreator 1.0

 21 22  0  0  0  0  0  0  0  0999 V2000
    0.5080    1.9585   -0.0000 O   0  0  0  0  0  0  0  0  0  0  0  0
   -1.0093    2.8413   -0.0000 C   0  0  0  0  0  0  0  0  0  0  0  0
   -2.5266    1.9861   -0.0000 C   0  0  0  0  0  0  0  0  0  0  0  0
   -4.0577    2.8551   -0.0000 C   0  0  0  0  0  0  0  0  0  0  0  0
   -2.5404    0.2481   -0.0000 C   0  0  0  0  0  0  0  0  0  0  0  0
   -5.5750    1.9861   -0.0000 C   0  0  0  0  0  0  0  0  0  0  0  0
   -4.0715   -0.6071   -0.0000 C   0  0  0  0  0  0  0  0  0  0  0  0
   -7.2302    2.5240   -0.0000 N   0  0  0  0  0  0  0  0  0  0  0  0
   -5.5750    0.2757   -0.0000 C   0  0  0  0  0  0  0  0  0  0  0  0
   -8.2509    1.1309   -0.0000 N   0  0  0  0  0  0  0  0  0  0  0  0
   -7.2164   -0.2485   -0.0000 N   0  0  0  0  0  0  0  0  0  0  0  0
   -7.7543   -1.8761   -0.0000 C   0  0  0  0  0  0  0  0  0  0  0  0
    2.2051    2.4072   -0.0000 H   0  0  0  0  0  0  0  0  0  0  0  0
   -0.3973    3.9013   -0.0000 H   0  0  0  0  0  0  0  0  0  0  0  0
   -1.6213    3.9013   -0.0000 H   0  0  0  0  0  0  0  0  0  0  0  0
   -4.0646    3.7241   -0.0000 H   0  0  0  0  0  0  0  0  0  0  0  0
   -1.7817   -0.1933   -0.0000 H   0  0  0  0  0  0  0  0  0  0  0  0
   -4.0853   -1.4761   -0.0000 H   0  0  0  0  0  0  0  0  0  0  0  0
   -8.1309   -3.0155   -0.0000 H   0  0  0  0  0  0  0  0  0  0  0  0
   -8.8937   -1.4995   -0.0000 H   0  0  0  0  0  0  0  0  0  0  0  0
   -6.6150   -2.2527   -0.0000 H   0  0  0  0  0  0  0  0  0  0  0  0
  1  2  1  0  0  0  0
  2  3  1  0  0  0  0
  3  4  2  0  0  0  0
  3  5  1  0  0  0  0
  4  6  1  0  0  0  0
  5  7  2  0  0  0  0
  6  8  1  0  0  0  0
  6  9  2  0  0  0  0
  8 10  2  0  0  0  0
  9 11  1  0  0  0  0
 11 12  1  0  0  0  0
  7  9  1  0  0  0  0
 10 11  1  0  0  0  0
  1 13  1  0  0  0  0
  2 14  1  1  0  0  0
  2 15  1  0  0  0  0
  4 16  1  0  0  0  0
  5 17  1  0  0  0  0
  7 18  1  0  0  0  0
 12 19  1  0  0  0  0
 12 20  1  0  0  0  0
 12 21  1  0  0  0  0
M  END

$$$$

Actelion Java MolfileCreator 1.0

 21 22  0  0  0  0  0  0  0  0999 V2000
   -2.9150    1.7756   -0.0000 Br  0  0  0  0  0  0  0  0  0  0  0  0
   -4.7023    1.9726   -0.0000 C   0  0  0  0  0  0  0  0  0  0  0  0
   -5.7719    0.5371   -0.0000 C   0  0  0  0  0  0  0  0  0  0  0  0
   -7.5733    0.5512   -0.0000 N   0  0  0  0  0  0  0  0  0  0  0  0
   -5.2230   -1.1517   -0.0000 C   0  0  0  0  0  0  0  0  0  0  0  0
   -8.1503   -1.1376   -0.0000 C   0  0  0  0  0  0  0  0  0  0  0  0
   -6.6867   -2.1791   -0.0000 O   0  0  0  0  0  0  0  0  0  0  0  0
   -3.5342   -1.6865   -0.0000 C   0  0  0  0  0  0  0  0  0  0  0  0
   -3.1824   -3.4175   -0.0000 C   0  0  0  0  0  0  0  0  0  0  0  0
   -2.2254   -0.4762   -0.0000 C   0  0  0  0  0  0  0  0  0  0  0  0
   -1.4935   -3.9523   -0.0000 C   0  0  0  0  0  0  0  0  0  0  0  0
   -0.5365   -1.0109   -0.0000 C   0  0  0  0  0  0  0  0  0  0  0  0
   -0.1706   -2.7420   -0.0000 C   0  0  0  0  0  0  0  0  0  0  0  0
   -4.5652    3.2211   -0.0000 H   0  0  0  0  0  0  0  0  0  0  0  0
   -5.7149    2.7156   -0.0000 H   0  0  0  0  0  0  0  0  0  0  0  0
   -9.1707   -1.4613   -0.0000 H   0  0  0  0  0  0  0  0  0  0  0  0
   -3.8509   -4.0156   -0.0000 H   0  0  0  0  0  0  0  0  0  0  0  0
   -2.4154    0.3964   -0.0000 H   0  0  0  0  0  0  0  0  0  0  0  0
   -1.3106   -4.8249   -0.0000 H   0  0  0  0  0  0  0  0  0  0  0  0
    0.1249   -0.4128   -0.0000 H   0  0  0  0  0  0  0  0  0  0  0  0
    0.6738   -3.0024   -0.0000 H   0  0  0  0  0  0  0  0  0  0  0  0
  1  2  1  0  0  0  0
  2  3  1  0  0  0  0
  3  4  1  0  0  0  0
  3  5  2  0  0  0  0
  4  6  2  0  0  0  0
  5  7  1  0  0  0  0
  5  8  1  0  0  0  0
  8  9  2  0  0  0  0
  8 10  1  0  0  0  0
  9 11  1  0  0  0  0
 10 12  2  0  0  0  0
 11 13  2  0  0  0  0
  6  7  1  0  0  0  0
 12 13  1  0  0  0  0
  2 14  1  1  0  0  0
  2 15  1  0  0  0  0
  6 16  1  0  0  0  0
  9 17  1  0  0  0  0
 10 18  1  0  0  0  0
 11 19  1  0  0  0  0
 12 20  1  0  0  0  0
 13 21  1  0  0  0  0
M  END

$$$$

Actelion Java MolfileCreator 1.0

 13 13  0  0  0  0  0  0  0  0999 V2000
    1.8866    3.1573   -0.0000 O   0  0  0  0  0  0  0  0  0  0  0  0
    0.1483    3.3489   -0.0000 C   0  0  0  0  0  0  0  0  0  0  0  0
   -0.8919    1.9528   -0.0000 C   0  0  0  0  0  0  0  0  0  0  0  0
   -0.3581    0.3103   -0.0000 N   0  0  0  0  0  0  0  0  0  0  0  0
   -2.6439    1.9664   -0.0000 C   0  0  0  0  0  0  0  0  0  0  0  0
   -1.7816   -0.6889   -0.0000 O   0  0  0  0  0  0  0  0  0  0  0  0
   -3.2051    0.3239   -0.0000 C   0  0  0  0  0  0  0  0  0  0  0  0
   -4.8750   -0.1962   -0.0000 C   0  0  0  0  0  0  0  0  0  0  0  0
   -0.2007    4.1428   -0.0000 H   0  0  0  0  0  0  0  0  0  0  0  0
   -3.2393    2.7945   -0.0000 H   0  0  0  0  0  0  0  0  0  0  0  0
   -6.0439   -0.5603   -0.0000 H   0  0  0  0  0  0  0  0  0  0  0  0
   -5.2391    0.9727   -0.0000 H   0  0  0  0  0  0  0  0  0  0  0  0
   -4.5109   -1.3651   -0.0000 H   0  0  0  0  0  0  0  0  0  0  0  0
  1  2  2  0  0  0  0
  2  3  1  0  0  0  0
  3  4  2  0  0  0  0
  3  5  1  0  0  0  0
  4  6  1  0  0  0  0
  5  7  2  0  0  0  0
  7  8  1  0  0  0  0
  6  7  1  0  0  0  0
  2  9  1  0  0  0  0
  5 10  1  0  0  0  0
  8 11  1  0  0  0  0
  8 12  1  0  0  0  0
  8 13  1  0  0  0  0
M  END

$$$$

Actelion Java MolfileCreator 1.0

 15 15  0  0  0  0  0  0  0  0999 V2000
   -3.3377   -2.5330   -0.0000 O   0  0  0  0  0  0  0  0  0  0  0  0
   -1.9550   -1.5127   -0.0000 N   0  0  0  0  0  0  0  0  0  0  0  0
   -4.7473   -1.5127   -0.0000 C   0  0  0  0  0  0  0  0  0  0  0  0
   -2.5054    0.1385   -0.0000 C   0  0  0  0  0  0  0  0  0  0  0  0
   -4.2238    0.1385   -0.0000 C   0  0  0  0  0  0  0  0  0  0  0  0
   -6.3852   -2.0363   -0.0000 C   0  0  0  0  0  0  0  0  0  0  0  0
   -1.5120    1.5347   -0.0000 C   0  0  0  0  0  0  0  0  0  0  0  0
    0.1796    1.3736   -0.0000 O   0  0  0  0  0  0  0  0  0  0  0  0
   -4.8212    0.9642   -0.0000 H   0  0  0  0  0  0  0  0  0  0  0  0
   -7.5316   -2.4028   -0.0000 H   0  0  0  0  0  0  0  0  0  0  0  0
   -6.7517   -0.8898   -0.0000 H   0  0  0  0  0  0  0  0  0  0  0  0
   -6.0187   -3.1828   -0.0000 H   0  0  0  0  0  0  0  0  0  0  0  0
   -1.3901    2.7229   -0.0000 H   0  0  0  0  0  0  0  0  0  0  0  0
   -2.4801    2.2343   -0.0000 H   0  0  0  0  0  0  0  0  0  0  0  0
    1.4896    2.4558   -0.0000 H   0  0  0  0  0  0  0  0  0  0  0  0
  1  2  1  0  0  0  0
  1  3  1  0  0  0  0
  2  4  2  0  0  0  0
  3  5  2  0  0  0  0
  3  6  1  0  0  0  0
  4  7  1  0  0  0  0
  7  8  1  0  0  0  0
  4  5  1  0  0  0  0
  5  9  1  0  0  0  0
  6 10  1  0  0  0  0
  6 11  1  0  0  0  0
  6 12  1  0  0  0  0
  7 13  1  1  0  0  0
  7 14  1  0  0  0  0
  8 15  1  0  0  0  0
M  END

$$$$

Actelion Java MolfileCreator 1.0

 30 31  0  0  0  0  0  0  0  0999 V2000
   -2.6209   -1.0891   -0.0000 S   0  0  0  0  0  0  0  0  0  0  0  0
   -1.2084   -0.0156   -0.0000 C   0  0  0  0  0  0  0  0  0  0  0  0
   -4.0898   -0.0580   -0.0000 C   0  0  0  0  0  0  0  0  0  0  0  0
   -1.7734    1.6793   -0.0000 C   0  0  0  0  0  0  0  0  0  0  0  0
    0.4724   -0.5383   -0.0000 C   0  0  0  0  0  0  0  0  0  0  0  0
   -3.5672    1.6652   -0.0000 N   0  0  0  0  0  0  0  0  0  0  0  0
   -5.7847   -0.6089   -0.0000 C   0  0  0  0  0  0  0  0  0  0  0  0
   -0.7564    3.1482   -0.0000 C   0  0  0  0  0  0  0  0  0  0  0  0
    0.8396   -2.2614   -0.0000 O   0  0  0  0  0  0  0  0  0  0  0  0
    1.7719    0.6765   -0.0000 O   0  0  0  0  0  0  0  0  0  0  0  0
   -1.5050    4.7725   -0.0000 C   0  0  0  0  0  0  0  0  0  0  0  0
    1.0233    3.0070   -0.0000 C   0  0  0  0  0  0  0  0  0  0  0  0
    3.4527    0.1538   -0.0000 C   0  0  0  0  0  0  0  0  0  0  0  0
   -0.5163    6.2556   -0.0000 C   0  0  0  0  0  0  0  0  0  0  0  0
    2.0261    4.4901   -0.0000 C   0  0  0  0  0  0  0  0  0  0  0  0
    4.7521    1.3685   -0.0000 C   0  0  0  0  0  0  0  0  0  0  0  0
    1.2634    6.1144   -0.0000 C   0  0  0  0  0  0  0  0  0  0  0  0
   -6.9712   -0.9945   -0.0000 H   0  0  0  0  0  0  0  0  0  0  0  0
   -6.1703    0.5776   -0.0000 H   0  0  0  0  0  0  0  0  0  0  0  0
   -5.3991   -1.7953   -0.0000 H   0  0  0  0  0  0  0  0  0  0  0  0
   -2.3737    4.8432   -0.0000 H   0  0  0  0  0  0  0  0  0  0  0  0
    1.4117    2.1948   -0.0000 H   0  0  0  0  0  0  0  0  0  0  0  0
    3.0777   -1.0267   -0.0000 H   0  0  0  0  0  0  0  0  0  0  0  0
    4.2876   -0.7611   -0.0000 H   0  0  0  0  0  0  0  0  0  0  0  0
   -0.9118    7.0678   -0.0000 H   0  0  0  0  0  0  0  0  0  0  0  0
    2.9089    4.4194   -0.0000 H   0  0  0  0  0  0  0  0  0  0  0  0
    5.6617    2.2188   -0.0000 H   0  0  0  0  0  0  0  0  0  0  0  0
    5.6024    0.4589   -0.0000 H   0  0  0  0  0  0  0  0  0  0  0  0
    3.9018    2.2782   -0.0000 H   0  0  0  0  0  0  0  0  0  0  0  0
    1.7719    6.8559   -0.0000 H   0  0  0  0  0  0  0  0  0  0  0  0
  1  2  1  0  0  0  0
  1  3  1  0  0  0  0
  2  4  2  0  0  0  0
  2  5  1  0  0  0  0
  3  6  2  0  0  0  0
  3  7  1  0  0  0  0
  4  8  1  0  0  0  0
  5  9  2  0  0  0  0
  5 10  1  0  0  0  0
  8 11  2  0  0  0  0
  8 12  1  0  0  0  0
 10 13  1  0  0  0  0
 11 14  1  0  0  0  0
 12 15  2  0  0  0  0
 13 16  1  0  0  0  0
 14 17  2  0  0  0  0
  4  6  1  0  0  0  0
 15 17  1  0  0  0  0
  7 18  1  0  0  0  0
  7 19  1  0  0  0  0
  7 20  1  0  0  0  0
 11 21  1  0  0  0  0
 12 22  1  0  0  0  0
 13 23  1  1  0  0  0
 13 24  1  0  0  0  0
 14 25  1  0  0  0  0
 15 26  1  0  0  0  0
 16 27  1  0  0  0  0
 16 28  1  0  0  0  0
 16 29  1  0  0  0  0
 17 30  1  0  0  0  0
M  END

$$$$

Actelion Java MolfileCreator 1.0

 31 32  0  0  0  0  0  0  0  0999 V2000
   17.3854   -7.5894   -0.0000 N   0  0  0  0  0  0  0  0  0  0  0  0
   15.7863   -6.6756   -0.0000 C   0  0  0  0  0  0  0  0  0  0  0  0
   14.2015   -5.7618   -0.0000 C   0  0  0  0  0  0  0  0  0  0  0  0
   12.6310   -6.6470   -0.0000 C   0  0  0  0  0  0  0  0  0  0  0  0
   14.1872   -3.9486   -0.0000 C   0  0  0  0  0  0  0  0  0  0  0  0
   11.0461   -5.7333   -0.0000 C   0  0  0  0  0  0  0  0  0  0  0  0
   12.6167   -3.0205   -0.0000 C   0  0  0  0  0  0  0  0  0  0  0  0
   11.0319   -3.9057   -0.0000 C   0  0  0  0  0  0  0  0  0  0  0  0
    9.4470   -2.9777   -0.0000 C   0  0  0  0  0  0  0  0  0  0  0  0
    7.8622   -3.8629   -0.0000 N   0  0  0  0  0  0  0  0  0  0  0  0
    7.8479   -5.6619   -0.0000 C   0  0  0  0  0  0  0  0  0  0  0  0
    6.2917   -2.9348   -0.0000 C   0  0  0  0  0  0  0  0  0  0  0  0
    6.2774   -6.5471   -0.0000 C   0  0  0  0  0  0  0  0  0  0  0  0
    4.7069   -3.8343   -0.0000 C   0  0  0  0  0  0  0  0  0  0  0  0
    4.6783   -5.6333   -0.0000 C   0  0  0  0  0  0  0  0  0  0  0  0
   12.6381   -7.5465   -0.0000 H   0  0  0  0  0  0  0  0  0  0  0  0
   14.9654   -3.5059   -0.0000 H   0  0  0  0  0  0  0  0  0  0  0  0
   10.2609   -6.1901   -0.0000 H   0  0  0  0  0  0  0  0  0  0  0  0
   12.6238   -2.1139   -0.0000 H   0  0  0  0  0  0  0  0  0  0  0  0
   10.0861   -1.8708   -0.0000 H   0  0  0  0  0  0  0  0  0  0  0  0
    8.8080   -1.8708   -0.0000 H   0  0  0  0  0  0  0  0  0  0  0  0
    8.4703   -6.7582   -0.0000 H   0  0  0  0  0  0  0  0  0  0  0  0
    9.1086   -5.6711   -0.0000 H   0  0  0  0  0  0  0  0  0  0  0  0
    6.9384   -1.8346   -0.0000 H   0  0  0  0  0  0  0  0  0  0  0  0
    5.6622   -1.8246   -0.0000 H   0  0  0  0  0  0  0  0  0  0  0  0
    5.6572   -7.6618   -0.0000 H   0  0  0  0  0  0  0  0  0  0  0  0
    6.9327   -7.6415   -0.0000 H   0  0  0  0  0  0  0  0  0  0  0  0
    4.0736   -2.7363   -0.0000 H   0  0  0  0  0  0  0  0  0  0  0  0
    3.4393   -3.8337   -0.0000 H   0  0  0  0  0  0  0  0  0  0  0  0
    3.4044   -5.6008   -0.0000 H   0  0  0  0  0  0  0  0  0  0  0  0
    4.0132   -6.7203   -0.0000 H   0  0  0  0  0  0  0  0  0  0  0  0
  1  2  3  0  0  0  0
  2  3  1  0  0  0  0
  3  4  2  0  0  0  0
  3  5  1  0  0  0  0
  4  6  1  0  0  0  0
  5  7  2  0  0  0  0
  6  8  2  0  0  0  0
  8  9  1  0  0  0  0
  9 10  1  0  0  0  0
 10 11  1  0  0  0  0
 10 12  1  0  0  0  0
 11 13  1  0  0  0  0
 12 14  1  0  0  0  0
 13 15  1  0  0  0  0
  7  8  1  0  0  0  0
 14 15  1  0  0  0  0
  4 16  1  0  0  0  0
  5 17  1  0  0  0  0
  6 18  1  0  0  0  0
  7 19  1  0  0  0  0
  9 20  1  1  0  0  0
  9 21  1  0  0  0  0
 11 22  1  1  0  0  0
 11 23  1  0  0  0  0
 12 24  1  1  0  0  0
 12 25  1  0  0  0  0
 13 26  1  1  0  0  0
 13 27  1  0  0  0  0
 14 28  1  1  0  0  0
 14 29  1  0  0  0  0
 15 30  1  1  0  0  0
 15 31  1  0  0  0  0
M  END

$$$$

Actelion Java MolfileCreator 1.0

 39 41  0  0  0  0  0  0  0  0999 V2000
   -8.5389   -1.1618   -0.0000 O   0  0  0  0  0  0  0  0  0  0  0  0
   -6.9149   -0.4209   -0.0000 C   0  0  0  0  0  0  0  0  0  0  0  0
   -9.7499    0.1916   -0.0000 C   0  0  0  0  0  0  0  0  0  0  0  0
   -5.3762   -1.3042   -0.0000 C   0  0  0  0  0  0  0  0  0  0  0  0
   -7.1143    1.3883   -0.0000 C   0  0  0  0  0  0  0  0  0  0  0  0
   -8.8666    1.7587   -0.0000 C   0  0  0  0  0  0  0  0  0  0  0  0
   -3.8376   -0.3925   -0.0000 C   0  0  0  0  0  0  0  0  0  0  0  0
   -5.3905   -3.0850   -0.0000 C   0  0  0  0  0  0  0  0  0  0  0  0
   -2.2990   -1.2757   -0.0000 C   0  0  0  0  0  0  0  0  0  0  0  0
   -3.8519    1.4168   -0.0000 B   0  0  0  0  0  0  0  0  0  0  0  0
   -3.8519   -3.9683   -0.0000 C   0  0  0  0  0  0  0  0  0  0  0  0
   -2.3133   -3.0708   -0.0000 C   0  0  0  0  0  0  0  0  0  0  0  0
   -5.3193    2.4853   -0.0000 O   0  0  0  0  0  0  0  0  0  0  0  0
   -2.4130    2.4853   -0.0000 O   0  0  0  0  0  0  0  0  0  0  0  0
   -4.7779    4.2091   -0.0000 C   0  0  0  0  0  0  0  0  0  0  0  0
   -2.9829    4.2091   -0.0000 C   0  0  0  0  0  0  0  0  0  0  0  0
   -6.5302    3.7675   -0.0000 C   0  0  0  0  0  0  0  0  0  0  0  0
   -5.2623    5.9757   -0.0000 C   0  0  0  0  0  0  0  0  0  0  0  0
   -2.5412    5.9757   -0.0000 C   0  0  0  0  0  0  0  0  0  0  0  0
   -1.2590    3.7675   -0.0000 C   0  0  0  0  0  0  0  0  0  0  0  0
  -10.7970    0.0848   -0.0000 H   0  0  0  0  0  0  0  0  0  0  0  0
   -6.3379    2.1078   -0.0000 H   0  0  0  0  0  0  0  0  0  0  0  0
   -9.3011    2.7275   -0.0000 H   0  0  0  0  0  0  0  0  0  0  0  0
   -6.1669   -3.5338   -0.0000 H   0  0  0  0  0  0  0  0  0  0  0  0
   -1.5226   -0.8198   -0.0000 H   0  0  0  0  0  0  0  0  0  0  0  0
   -3.8519   -4.8587   -0.0000 H   0  0  0  0  0  0  0  0  0  0  0  0
   -1.5511   -3.5195   -0.0000 H   0  0  0  0  0  0  0  0  0  0  0  0
   -7.7568    3.4583   -0.0000 H   0  0  0  0  0  0  0  0  0  0  0  0
   -6.8394    4.9941   -0.0000 H   0  0  0  0  0  0  0  0  0  0  0  0
   -6.2211    2.5409   -0.0000 H   0  0  0  0  0  0  0  0  0  0  0  0
   -5.6013    7.2123   -0.0000 H   0  0  0  0  0  0  0  0  0  0  0  0
   -4.0257    6.3147   -0.0000 H   0  0  0  0  0  0  0  0  0  0  0  0
   -6.4989    5.6366   -0.0000 H   0  0  0  0  0  0  0  0  0  0  0  0
   -2.2321    7.2123   -0.0000 H   0  0  0  0  0  0  0  0  0  0  0  0
   -1.3046    5.6665   -0.0000 H   0  0  0  0  0  0  0  0  0  0  0  0
   -3.7778    6.2848   -0.0000 H   0  0  0  0  0  0  0  0  0  0  0  0
   -0.0524    3.4583   -0.0000 H   0  0  0  0  0  0  0  0  0  0  0  0
   -1.5682    2.5608   -0.0000 H   0  0  0  0  0  0  0  0  0  0  0  0
   -0.9499    4.9742   -0.0000 H   0  0  0  0  0  0  0  0  0  0  0  0
  1  2  1  0  0  0  0
  1  3  1  0  0  0  0
  2  4  1  0  0  0  0
  2  5  2  0  0  0  0
  3  6  2  0  0  0  0
  4  7  2  0  0  0  0
  4  8  1  0  0  0  0
  7  9  1  0  0  0  0
  7 10  1  0  0  0  0
  8 11  2  0  0  0  0
  9 12  2  0  0  0  0
 10 13  1  0  0  0  0
 10 14  1  0  0  0  0
 13 15  1  0  0  0  0
 14 16  1  0  0  0  0
 15 17  1  1  0  0  0
 15 18  1  0  0  0  0
 16 19  1  1  0  0  0
 16 20  1  0  0  0  0
  5  6  1  0  0  0  0
 11 12  1  0  0  0  0
 15 16  1  0  0  0  0
  3 21  1  0  0  0  0
  5 22  1  0  0  0  0
  6 23  1  0  0  0  0
  8 24  1  0  0  0  0
  9 25  1  0  0  0  0
 11 26  1  0  0  0  0
 12 27  1  0  0  0  0
 17 28  1  0  0  0  0
 17 29  1  0  0  0  0
 17 30  1  0  0  0  0
 18 31  1  0  0  0  0
 18 32  1  0  0  0  0
 18 33  1  0  0  0  0
 19 34  1  0  0  0  0
 19 35  1  0  0  0  0
 19 36  1  0  0  0  0
 20 37  1  0  0  0  0
 20 38  1  0  0  0  0
 20 39  1  0  0  0  0
M  END

$$$$

Actelion Java MolfileCreator 1.0

 25 26  0  0  0  0  0  0  0  0999 V2000
   13.2095   -1.1378   -0.0000 O   0  0  0  0  0  0  0  0  0  0  0  0
   13.8792   -2.7562   -0.0000 C   0  0  0  0  0  0  0  0  0  0  0  0
   15.6092   -2.9655   -0.0000 O   0  0  0  0  0  0  0  0  0  0  0  0
   12.8049   -4.1514   -0.0000 C   0  0  0  0  0  0  0  0  0  0  0  0
   13.3350   -5.7977   -0.0000 N   0  0  0  0  0  0  0  0  0  0  0  0
   11.0190   -4.1375   -0.0000 C   0  0  0  0  0  0  0  0  0  0  0  0
   11.9120   -6.8302   -0.0000 N   0  0  0  0  0  0  0  0  0  0  0  0
   10.4610   -5.7977   -0.0000 C   0  0  0  0  0  0  0  0  0  0  0  0
   11.9259   -8.5602   -0.0000 C   0  0  0  0  0  0  0  0  0  0  0  0
    8.7588   -6.2721   -0.0000 C   0  0  0  0  0  0  0  0  0  0  0  0
    8.3263   -7.9742   -0.0000 C   0  0  0  0  0  0  0  0  0  0  0  0
    7.4613   -5.0304   -0.0000 C   0  0  0  0  0  0  0  0  0  0  0  0
    6.6242   -8.4486   -0.0000 C   0  0  0  0  0  0  0  0  0  0  0  0
    5.7592   -5.5187   -0.0000 C   0  0  0  0  0  0  0  0  0  0  0  0
    5.3406   -7.2069   -0.0000 C   0  0  0  0  0  0  0  0  0  0  0  0
   16.9805   -1.8902   -0.0000 H   0  0  0  0  0  0  0  0  0  0  0  0
   10.4052   -3.3004   -0.0000 H   0  0  0  0  0  0  0  0  0  0  0  0
   11.9357   -9.7712   -0.0000 H   0  0  0  0  0  0  0  0  0  0  0  0
   10.7149   -8.5700   -0.0000 H   0  0  0  0  0  0  0  0  0  0  0  0
   13.1369   -8.5504   -0.0000 H   0  0  0  0  0  0  0  0  0  0  0  0
    8.9611   -8.5881   -0.0000 H   0  0  0  0  0  0  0  0  0  0  0  0
    7.6636   -4.1654   -0.0000 H   0  0  0  0  0  0  0  0  0  0  0  0
    6.4149   -9.3066   -0.0000 H   0  0  0  0  0  0  0  0  0  0  0  0
    5.1174   -4.9188   -0.0000 H   0  0  0  0  0  0  0  0  0  0  0  0
    4.4896   -7.4301   -0.0000 H   0  0  0  0  0  0  0  0  0  0  0  0
  1  2  2  0  0  0  0
  2  3  1  0  0  0  0
  2  4  1  0  0  0  0
  4  5  2  0  0  0  0
  4  6  1  0  0  0  0
  5  7  1  0  0  0  0
  6  8  2  0  0  0  0
  7  9  1  0  0  0  0
  8 10  1  0  0  0  0
 10 11  2  0  0  0  0
 10 12  1  0  0  0  0
 11 13  1  0  0  0  0
 12 14  2  0  0  0  0
 13 15  2  0  0  0  0
  7  8  1  0  0  0  0
 14 15  1  0  0  0  0
  3 16  1  0  0  0  0
  6 17  1  0  0  0  0
  9 18  1  0  0  0  0
  9 19  1  0  0  0  0
  9 20  1  0  0  0  0
 11 21  1  0  0  0  0
 12 22  1  0  0  0  0
 13 23  1  0  0  0  0
 14 24  1  0  0  0  0
 15 25  1  0  0  0  0
M  END

$$$$

Actelion Java MolfileCreator 1.0

 24 25  0  0  0  0  0  0  0  0999 V2000
    1.8083    4.0108   -0.0000 O   0  0  0  0  0  0  0  0  0  0  0  0
   -0.0128    4.2259   -0.0000 C   0  0  0  0  0  0  0  0  0  0  0  0
   -1.1026    2.7776   -0.0000 C   0  0  0  0  0  0  0  0  0  0  0  0
   -0.5434    1.0855   -0.0000 N   0  0  0  0  0  0  0  0  0  0  0  0
   -2.9381    2.7632   -0.0000 C   0  0  0  0  0  0  0  0  0  0  0  0
   -1.9917   -0.0043   -0.0000 N   0  0  0  0  0  0  0  0  0  0  0  0
   -3.4831    1.0425   -0.0000 C   0  0  0  0  0  0  0  0  0  0  0  0
   -1.9630   -1.7825   -0.0000 C   0  0  0  0  0  0  0  0  0  0  0  0
   -5.2182    0.5262   -0.0000 C   0  0  0  0  0  0  0  0  0  0  0  0
   -5.6484   -1.2232   -0.0000 C   0  0  0  0  0  0  0  0  0  0  0  0
   -6.5661    1.7881   -0.0000 C   0  0  0  0  0  0  0  0  0  0  0  0
   -7.3978   -1.7395   -0.0000 C   0  0  0  0  0  0  0  0  0  0  0  0
   -8.3156    1.2719   -0.0000 C   0  0  0  0  0  0  0  0  0  0  0  0
   -8.7458   -0.4776   -0.0000 C   0  0  0  0  0  0  0  0  0  0  0  0
   -0.3785    5.0576   -0.0000 H   0  0  0  0  0  0  0  0  0  0  0  0
   -3.5834    3.6165   -0.0000 H   0  0  0  0  0  0  0  0  0  0  0  0
   -1.9430   -3.0272   -0.0000 H   0  0  0  0  0  0  0  0  0  0  0  0
   -3.2077   -1.8026   -0.0000 H   0  0  0  0  0  0  0  0  0  0  0  0
   -0.7183   -1.7624   -0.0000 H   0  0  0  0  0  0  0  0  0  0  0  0
   -4.9887   -1.8398   -0.0000 H   0  0  0  0  0  0  0  0  0  0  0  0
   -6.3654    2.6772   -0.0000 H   0  0  0  0  0  0  0  0  0  0  0  0
   -7.5986   -2.6285   -0.0000 H   0  0  0  0  0  0  0  0  0  0  0  0
   -8.9752    1.8885   -0.0000 H   0  0  0  0  0  0  0  0  0  0  0  0
   -9.6348   -0.7213   -0.0000 H   0  0  0  0  0  0  0  0  0  0  0  0
  1  2  2  0  0  0  0
  2  3  1  0  0  0  0
  3  4  2  0  0  0  0
  3  5  1  0  0  0  0
  4  6  1  0  0  0  0
  5  7  2  0  0  0  0
  6  8  1  0  0  0  0
  7  9  1  0  0  0  0
  9 10  2  0  0  0  0
  9 11  1  0  0  0  0
 10 12  1  0  0  0  0
 11 13  2  0  0  0  0
 12 14  2  0  0  0  0
  6  7  1  0  0  0  0
 13 14  1  0  0  0  0
  2 15  1  0  0  0  0
  5 16  1  0  0  0  0
  8 17  1  0  0  0  0
  8 18  1  0  0  0  0
  8 19  1  0  0  0  0
 10 20  1  0  0  0  0
 11 21  1  0  0  0  0
 12 22  1  0  0  0  0
 13 23  1  0  0  0  0
 14 24  1  0  0  0  0
M  END

$$$$

Actelion Java MolfileCreator 1.0

 35 37  0  0  0  0  0  0  0  0999 V2000
   -7.3956   -2.3981   -0.0000 O   0  0  0  0  0  0  0  0  0  0  0  0
   -5.6971   -1.8461   -0.0000 C   0  0  0  0  0  0  0  0  0  0  0  0
   -8.4572   -0.9260   -0.0000 C   0  0  0  0  0  0  0  0  0  0  0  0
   -5.6971   -0.0343   -0.0000 C   0  0  0  0  0  0  0  0  0  0  0  0
   -4.1968   -2.7095   -0.0000 C   0  0  0  0  0  0  0  0  0  0  0  0
   -7.3956    0.5318   -0.0000 C   0  0  0  0  0  0  0  0  0  0  0  0
   -4.1826    0.8432   -0.0000 C   0  0  0  0  0  0  0  0  0  0  0  0
   -2.6540   -1.8319   -0.0000 C   0  0  0  0  0  0  0  0  0  0  0  0
   -2.6540   -0.0202   -0.0000 C   0  0  0  0  0  0  0  0  0  0  0  0
   -1.1253    0.8715   -0.0000 B   0  0  0  0  0  0  0  0  0  0  0  0
   -0.9413    2.6408   -0.0000 O   0  0  0  0  0  0  0  0  0  0  0  0
    0.4883    0.1497   -0.0000 O   0  0  0  0  0  0  0  0  0  0  0  0
    0.7855    3.0088   -0.0000 C   0  0  0  0  0  0  0  0  0  0  0  0
    1.6631    1.4802   -0.0000 C   0  0  0  0  0  0  0  0  0  0  0  0
   -0.1204    4.5658   -0.0000 C   0  0  0  0  0  0  0  0  0  0  0  0
    2.0877    4.3676   -0.0000 C   0  0  0  0  0  0  0  0  0  0  0  0
    3.1776    2.3860   -0.0000 C   0  0  0  0  0  0  0  0  0  0  0  0
    2.1018   -0.2042   -0.0000 C   0  0  0  0  0  0  0  0  0  0  0  0
   -9.5188   -0.9190   -0.0000 H   0  0  0  0  0  0  0  0  0  0  0  0
   -4.2180   -3.5800   -0.0000 H   0  0  0  0  0  0  0  0  0  0  0  0
   -7.7141    1.5439   -0.0000 H   0  0  0  0  0  0  0  0  0  0  0  0
   -4.1897    1.7137   -0.0000 H   0  0  0  0  0  0  0  0  0  0  0  0
   -1.8826   -2.2990   -0.0000 H   0  0  0  0  0  0  0  0  0  0  0  0
   -0.7545    5.6557   -0.0000 H   0  0  0  0  0  0  0  0  0  0  0  0
    0.9695    5.1999   -0.0000 H   0  0  0  0  0  0  0  0  0  0  0  0
   -1.2103    3.9317   -0.0000 H   0  0  0  0  0  0  0  0  0  0  0  0
    2.9992    5.3188   -0.0000 H   0  0  0  0  0  0  0  0  0  0  0  0
    3.0388    3.4561   -0.0000 H   0  0  0  0  0  0  0  0  0  0  0  0
    1.1365    5.2792   -0.0000 H   0  0  0  0  0  0  0  0  0  0  0  0
    4.2377    3.0202   -0.0000 H   0  0  0  0  0  0  0  0  0  0  0  0
    3.8117    1.3259   -0.0000 H   0  0  0  0  0  0  0  0  0  0  0  0
    2.5435    3.4462   -0.0000 H   0  0  0  0  0  0  0  0  0  0  0  0
    2.4090   -1.3832   -0.0000 H   0  0  0  0  0  0  0  0  0  0  0  0
    0.9228   -0.5113   -0.0000 H   0  0  0  0  0  0  0  0  0  0  0  0
    3.2809    0.1030   -0.0000 H   0  0  0  0  0  0  0  0  0  0  0  0
  1  2  1  0  0  0  0
  1  3  1  0  0  0  0
  2  4  2  0  0  0  0
  2  5  1  0  0  0  0
  3  6  2  0  0  0  0
  4  7  1  0  0  0  0
  5  8  2  0  0  0  0
  7  9  2  0  0  0  0
  9 10  1  0  0  0  0
 10 11  1  0  0  0  0
 10 12  1  0  0  0  0
 11 13  1  0  0  0  0
 12 14  1  0  0  0  0
 13 15  1  1  0  0  0
 13 16  1  0  0  0  0
 14 17  1  1  0  0  0
 14 18  1  0  0  0  0
  4  6  1  0  0  0  0
  8  9  1  0  0  0  0
 13 14  1  0  0  0  0
  3 19  1  0  0  0  0
  5 20  1  0  0  0  0
  6 21  1  0  0  0  0
  7 22  1  0  0  0  0
  8 23  1  0  0  0  0
 15 24  1  0  0  0  0
 15 25  1  0  0  0  0
 15 26  1  0  0  0  0
 16 27  1  0  0  0  0
 16 28  1  0  0  0  0
 16 29  1  0  0  0  0
 17 30  1  0  0  0  0
 17 31  1  0  0  0  0
 17 32  1  0  0  0  0
 18 33  1  0  0  0  0
 18 34  1  0  0  0  0
 18 35  1  0  0  0  0
M  END

$$$$

Actelion Java MolfileCreator 1.0

 14 14  0  0  0  0  0  0  0  0999 V2000
    2.9544   -2.8430   -0.0000 O   0  0  0  0  0  0  0  0  0  0  0  0
    1.4924   -2.0056   -0.0000 B   0  0  0  0  0  0  0  0  0  0  0  0
    1.4658   -0.3177   -0.0000 O   0  0  0  0  0  0  0  0  0  0  0  0
    0.0304   -2.8297   -0.0000 C   0  0  0  0  0  0  0  0  0  0  0  0
    0.0304   -4.5044   -0.0000 C   0  0  0  0  0  0  0  0  0  0  0  0
   -1.4317   -1.9923   -0.0000 C   0  0  0  0  0  0  0  0  0  0  0  0
   -1.4317   -5.3284   -0.0000 N   0  0  0  0  0  0  0  0  0  0  0  0
   -2.8804   -2.8164   -0.0000 N   0  0  0  0  0  0  0  0  0  0  0  0
   -2.8937   -4.4778   -0.0000 C   0  0  0  0  0  0  0  0  0  0  0  0
    4.5803   -2.4013   -0.0000 H   0  0  0  0  0  0  0  0  0  0  0  0
    0.2534    0.8571   -0.0000 H   0  0  0  0  0  0  0  0  0  0  0  0
    0.7614   -4.9297   -0.0000 H   0  0  0  0  0  0  0  0  0  0  0  0
   -1.4383   -1.1616   -0.0000 H   0  0  0  0  0  0  0  0  0  0  0  0
   -3.6314   -4.8832   -0.0000 H   0  0  0  0  0  0  0  0  0  0  0  0
  1  2  1  0  0  0  0
  2  3  1  0  0  0  0
  2  4  1  0  0  0  0
  4  5  2  0  0  0  0
  4  6  1  0  0  0  0
  5  7  1  0  0  0  0
  6  8  2  0  0  0  0
  7  9  2  0  0  0  0
  8  9  1  0  0  0  0
  1 10  1  0  0  0  0
  3 11  1  0  0  0  0
  5 12  1  0  0  0  0
  6 13  1  0  0  0  0
  9 14  1  0  0  0  0
M  END

$$$$

Actelion Java MolfileCreator 1.0

 35 36  0  0  0  0  0  0  0  0999 V2000
   13.0033  -21.5673   -0.0000 O   0  0  0  0  0  0  0  0  0  0  0  0
   12.9743  -23.3348   -0.0000 C   0  0  0  0  0  0  0  0  0  0  0  0
   11.3807  -24.2330   -0.0000 N   0  0  0  0  0  0  0  0  0  0  0  0
   11.3807  -26.0295   -0.0000 C   0  0  0  0  0  0  0  0  0  0  0  0
   12.9019  -26.9132   -0.0000 C   0  0  0  0  0  0  0  0  0  0  0  0
    9.7726  -26.8987   -0.0000 C   0  0  0  0  0  0  0  0  0  0  0  0
   12.8874  -28.7241   -0.0000 C   0  0  0  0  0  0  0  0  0  0  0  0
    9.7581  -28.6952   -0.0000 C   0  0  0  0  0  0  0  0  0  0  0  0
   11.2793  -29.5644   -0.0000 N   0  0  0  0  0  0  0  0  0  0  0  0
   11.2503  -31.3464   -0.0000 C   0  0  0  0  0  0  0  0  0  0  0  0
   12.7860  -32.2446   -0.0000 O   0  0  0  0  0  0  0  0  0  0  0  0
    9.6567  -32.2301   -0.0000 O   0  0  0  0  0  0  0  0  0  0  0  0
    9.6277  -34.0410   -0.0000 C   0  0  0  0  0  0  0  0  0  0  0  0
    8.0486  -34.8813   -0.0000 C   0  0  0  0  0  0  0  0  0  0  0  0
    6.4984  -33.9541   -0.0000 C   0  0  0  0  0  0  0  0  0  0  0  0
    8.0341  -36.7067   -0.0000 C   0  0  0  0  0  0  0  0  0  0  0  0
    4.9193  -34.8234   -0.0000 C   0  0  0  0  0  0  0  0  0  0  0  0
    6.4550  -37.5615   -0.0000 C   0  0  0  0  0  0  0  0  0  0  0  0
    4.8758  -36.6198   -0.0000 C   0  0  0  0  0  0  0  0  0  0  0  0
   12.1413  -25.5731   -0.0000 H   0  0  0  0  0  0  0  0  0  0  0  0
   14.1513  -26.8887   -0.0000 H   0  0  0  0  0  0  0  0  0  0  0  0
   13.5054  -25.8190   -0.0000 H   0  0  0  0  0  0  0  0  0  0  0  0
    9.1420  -25.7980   -0.0000 H   0  0  0  0  0  0  0  0  0  0  0  0
    8.5040  -26.8945   -0.0000 H   0  0  0  0  0  0  0  0  0  0  0  0
   13.4959  -29.8376   -0.0000 H   0  0  0  0  0  0  0  0  0  0  0  0
   14.1560  -28.7539   -0.0000 H   0  0  0  0  0  0  0  0  0  0  0  0
    8.5164  -28.7195   -0.0000 H   0  0  0  0  0  0  0  0  0  0  0  0
    9.1583  -29.7827   -0.0000 H   0  0  0  0  0  0  0  0  0  0  0  0
   10.2182  -35.1541   -0.0000 H   0  0  0  0  0  0  0  0  0  0  0  0
   10.8869  -34.0862   -0.0000 H   0  0  0  0  0  0  0  0  0  0  0  0
    6.5129  -33.0559   -0.0000 H   0  0  0  0  0  0  0  0  0  0  0  0
    8.8164  -37.1921   -0.0000 H   0  0  0  0  0  0  0  0  0  0  0  0
    4.1514  -34.3598   -0.0000 H   0  0  0  0  0  0  0  0  0  0  0  0
    6.4550  -38.4597   -0.0000 H   0  0  0  0  0  0  0  0  0  0  0  0
    4.0645  -37.0472   -0.0000 H   0  0  0  0  0  0  0  0  0  0  0  0
  1  2  2  0  0  0  0
  2  3  2  0  0  0  0
  3  4  1  0  0  0  0
  4  5  1  0  0  0  0
  4  6  1  0  0  0  0
  5  7  1  0  0  0  0
  6  8  1  0  0  0  0
  7  9  1  0  0  0  0
  9 10  1  0  0  0  0
 10 11  2  0  0  0  0
 10 12  1  0  0  0  0
 12 13  1  0  0  0  0
 13 14  1  0  0  0  0
 14 15  2  0  0  0  0
 14 16  1  0  0  0  0
 15 17  1  0  0  0  0
 16 18  2  0  0  0  0
 17 19  2  0  0  0  0
  8  9  1  0  0  0  0
 18 19  1  0  0  0  0
  4 20  1  1  0  0  0
  5 21  1  1  0  0  0
  5 22  1  0  0  0  0
  6 23  1  1  0  0  0
  6 24  1  0  0  0  0
  7 25  1  1  0  0  0
  7 26  1  0  0  0  0
  8 27  1  1  0  0  0
  8 28  1  0  0  0  0
 13 29  1  1  0  0  0
 13 30  1  0  0  0  0
 15 31  1  0  0  0  0
 16 32  1  0  0  0  0
 17 33  1  0  0  0  0
 18 34  1  0  0  0  0
 19 35  1  0  0  0  0
M  END

$$$$

Actelion Java MolfileCreator 1.0

 22 23  0  0  0  0  0  0  0  0999 V2000
   -8.1394    0.4668   -0.0000 O   0  0  0  0  0  0  0  0  0  0  0  0
   -6.7101    1.5215   -0.0000 C   0  0  0  0  0  0  0  0  0  0  0  0
   -9.5966    1.5215   -0.0000 C   0  0  0  0  0  0  0  0  0  0  0  0
   -5.0448    0.9803   -0.0000 C   0  0  0  0  0  0  0  0  0  0  0  0
   -7.2790    3.2284   -0.0000 C   0  0  0  0  0  0  0  0  0  0  0  0
   -9.0553    3.2284   -0.0000 N   0  0  0  0  0  0  0  0  0  0  0  0
   -4.6978   -0.7405   -0.0000 C   0  0  0  0  0  0  0  0  0  0  0  0
   -3.7542    2.1876   -0.0000 C   0  0  0  0  0  0  0  0  0  0  0  0
   -6.2521    4.6717   -0.0000 C   0  0  0  0  0  0  0  0  0  0  0  0
   -3.0325   -1.2817   -0.0000 C   0  0  0  0  0  0  0  0  0  0  0  0
   -2.0889    1.6603   -0.0000 C   0  0  0  0  0  0  0  0  0  0  0  0
   -4.5036    4.5052   -0.0000 O   0  0  0  0  0  0  0  0  0  0  0  0
   -1.7281   -0.0883   -0.0000 C   0  0  0  0  0  0  0  0  0  0  0  0
  -10.5957    1.1954   -0.0000 H   0  0  0  0  0  0  0  0  0  0  0  0
   -5.3570   -1.3303   -0.0000 H   0  0  0  0  0  0  0  0  0  0  0  0
   -3.9415    3.0550   -0.0000 H   0  0  0  0  0  0  0  0  0  0  0  0
   -6.1262    5.9000   -0.0000 H   0  0  0  0  0  0  0  0  0  0  0  0
   -7.2529    5.3949   -0.0000 H   0  0  0  0  0  0  0  0  0  0  0  0
   -2.8521   -2.1491   -0.0000 H   0  0  0  0  0  0  0  0  0  0  0  0
   -1.4366    2.2709   -0.0000 H   0  0  0  0  0  0  0  0  0  0  0  0
   -3.1494    5.6238   -0.0000 H   0  0  0  0  0  0  0  0  0  0  0  0
   -0.8954   -0.3658   -0.0000 H   0  0  0  0  0  0  0  0  0  0  0  0
  1  2  1  0  0  0  0
  1  3  1  0  0  0  0
  2  4  1  0  0  0  0
  2  5  2  0  0  0  0
  3  6  2  0  0  0  0
  4  7  2  0  0  0  0
  4  8  1  0  0  0  0
  5  9  1  0  0  0  0
  7 10  1  0  0  0  0
  8 11  2  0  0  0  0
  9 12  1  0  0  0  0
 10 13  2  0  0  0  0
  5  6  1  0  0  0  0
 11 13  1  0  0  0  0
  3 14  1  0  0  0  0
  7 15  1  0  0  0  0
  8 16  1  0  0  0  0
  9 17  1  1  0  0  0
  9 18  1  0  0  0  0
 10 19  1  0  0  0  0
 11 20  1  0  0  0  0
 12 21  1  0  0  0  0
 13 22  1  0  0  0  0
M  END

$$$$

Actelion Java MolfileCreator 1.0

 14 14  0  0  0  0  0  0  0  0999 V2000
    2.2014   -0.5078   -0.0000 Br  0  0  0  0  0  0  0  0  0  0  0  0
    0.4693   -0.3168   -0.0000 C   0  0  0  0  0  0  0  0  0  0  0  0
   -0.5672   -1.7079   -0.0000 C   0  0  0  0  0  0  0  0  0  0  0  0
   -0.0353   -3.3445   -0.0000 N   0  0  0  0  0  0  0  0  0  0  0  0
   -2.3129   -1.6943   -0.0000 C   0  0  0  0  0  0  0  0  0  0  0  0
   -1.4537   -4.3401   -0.0000 O   0  0  0  0  0  0  0  0  0  0  0  0
   -2.8721   -3.3309   -0.0000 C   0  0  0  0  0  0  0  0  0  0  0  0
   -4.5359   -3.8492   -0.0000 C   0  0  0  0  0  0  0  0  0  0  0  0
    0.6022    0.8930   -0.0000 H   0  0  0  0  0  0  0  0  0  0  0  0
   -0.5120    0.4031   -0.0000 H   0  0  0  0  0  0  0  0  0  0  0  0
   -2.9061   -0.8692   -0.0000 H   0  0  0  0  0  0  0  0  0  0  0  0
   -5.7006   -4.2119   -0.0000 H   0  0  0  0  0  0  0  0  0  0  0  0
   -4.8987   -2.6844   -0.0000 H   0  0  0  0  0  0  0  0  0  0  0  0
   -4.1731   -5.0139   -0.0000 H   0  0  0  0  0  0  0  0  0  0  0  0
  1  2  1  0  0  0  0
  2  3  1  0  0  0  0
  3  4  2  0  0  0  0
  3  5  1  0  0  0  0
  4  6  1  0  0  0  0
  5  7  2  0  0  0  0
  7  8  1  0  0  0  0
  6  7  1  0  0  0  0
  2  9  1  1  0  0  0
  2 10  1  0  0  0  0
  5 11  1  0  0  0  0
  8 12  1  0  0  0  0
  8 13  1  0  0  0  0
  8 14  1  0  0  0  0
M  END

$$$$

Actelion Java MolfileCreator 1.0

 17 17  0  0  0  0  0  0  0  0999 V2000
    1.1543   -0.1333   -0.0000 O   0  0  0  0  0  0  0  0  0  0  0  0
   -0.6297    0.0634   -0.0000 C   0  0  0  0  0  0  0  0  0  0  0  0
   -1.6973   -1.3695   -0.0000 C   0  0  0  0  0  0  0  0  0  0  0  0
   -1.1495   -3.0552   -0.0000 N   0  0  0  0  0  0  0  0  0  0  0  0
   -3.4954   -1.3554   -0.0000 C   0  0  0  0  0  0  0  0  0  0  0  0
   -2.6104   -4.0806   -0.0000 N   0  0  0  0  0  0  0  0  0  0  0  0
   -4.0714   -3.0411   -0.0000 C   0  0  0  0  0  0  0  0  0  0  0  0
   -2.6245   -5.8506   -0.0000 C   0  0  0  0  0  0  0  0  0  0  0  0
   -5.7852   -3.5749   -0.0000 C   0  0  0  0  0  0  0  0  0  0  0  0
   -0.9879    0.8781   -0.0000 H   0  0  0  0  0  0  0  0  0  0  0  0
   -4.1065   -0.5055   -0.0000 H   0  0  0  0  0  0  0  0  0  0  0  0
   -2.6343   -7.0896   -0.0000 H   0  0  0  0  0  0  0  0  0  0  0  0
   -3.8635   -5.8408   -0.0000 H   0  0  0  0  0  0  0  0  0  0  0  0
   -1.3855   -5.8604   -0.0000 H   0  0  0  0  0  0  0  0  0  0  0  0
   -6.9848   -3.9486   -0.0000 H   0  0  0  0  0  0  0  0  0  0  0  0
   -6.1588   -2.3753   -0.0000 H   0  0  0  0  0  0  0  0  0  0  0  0
   -5.4115   -4.7746   -0.0000 H   0  0  0  0  0  0  0  0  0  0  0  0
  1  2  2  0  0  0  0
  2  3  1  0  0  0  0
  3  4  2  0  0  0  0
  3  5  1  0  0  0  0
  4  6  1  0  0  0  0
  5  7  2  0  0  0  0
  6  8  1  0  0  0  0
  7  9  1  0  0  0  0
  6  7  1  0  0  0  0
  2 10  1  0  0  0  0
  5 11  1  0  0  0  0
  8 12  1  0  0  0  0
  8 13  1  0  0  0  0
  8 14  1  0  0  0  0
  9 15  1  0  0  0  0
  9 16  1  0  0  0  0
  9 17  1  0  0  0  0
M  END

$$$$

Actelion Java MolfileCreator 1.0

 19 19  0  0  0  0  0  0  0  0999 V2000
    0.3168   -0.5667   -0.0000 O   0  0  0  0  0  0  0  0  0  0  0  0
   -1.4418   -0.3728   -0.0000 C   0  0  0  0  0  0  0  0  0  0  0  0
   -2.4942   -1.7852   -0.0000 C   0  0  0  0  0  0  0  0  0  0  0  0
   -1.9542   -3.4469   -0.0000 N   0  0  0  0  0  0  0  0  0  0  0  0
   -4.2667   -1.7714   -0.0000 C   0  0  0  0  0  0  0  0  0  0  0  0
   -3.3943   -4.4578   -0.0000 N   0  0  0  0  0  0  0  0  0  0  0  0
   -4.8344   -3.4331   -0.0000 C   0  0  0  0  0  0  0  0  0  0  0  0
   -3.4081   -6.2025   -0.0000 C   0  0  0  0  0  0  0  0  0  0  0  0
   -6.5238   -3.9593   -0.0000 C   0  0  0  0  0  0  0  0  0  0  0  0
    1.6974    0.5398   -0.0000 H   0  0  0  0  0  0  0  0  0  0  0  0
   -1.3069    0.8555   -0.0000 H   0  0  0  0  0  0  0  0  0  0  0  0
   -2.4381    0.3582   -0.0000 H   0  0  0  0  0  0  0  0  0  0  0  0
   -4.8690   -0.9336   -0.0000 H   0  0  0  0  0  0  0  0  0  0  0  0
   -3.4178   -7.4239   -0.0000 H   0  0  0  0  0  0  0  0  0  0  0  0
   -4.6295   -6.1928   -0.0000 H   0  0  0  0  0  0  0  0  0  0  0  0
   -2.1868   -6.2122   -0.0000 H   0  0  0  0  0  0  0  0  0  0  0  0
   -7.7063   -4.3276   -0.0000 H   0  0  0  0  0  0  0  0  0  0  0  0
   -6.8921   -2.7767   -0.0000 H   0  0  0  0  0  0  0  0  0  0  0  0
   -6.1554   -5.1418   -0.0000 H   0  0  0  0  0  0  0  0  0  0  0  0
  1  2  1  0  0  0  0
  2  3  1  0  0  0  0
  3  4  2  0  0  0  0
  3  5  1  0  0  0  0
  4  6  1  0  0  0  0
  5  7  2  0  0  0  0
  6  8  1  0  0  0  0
  7  9  1  0  0  0  0
  6  7  1  0  0  0  0
  1 10  1  0  0  0  0
  2 11  1  1  0  0  0
  2 12  1  0  0  0  0
  5 13  1  0  0  0  0
  8 14  1  0  0  0  0
  8 15  1  0  0  0  0
  8 16  1  0  0  0  0
  9 17  1  0  0  0  0
  9 18  1  0  0  0  0
  9 19  1  0  0  0  0
M  END

$$$$

Actelion Java MolfileCreator 1.0

 24 25  0  0  0  0  0  0  0  0999 V2000
   15.7832   -3.7182   -0.0000 O   0  0  0  0  0  0  0  0  0  0  0  0
   14.2276   -2.8049   -0.0000 C   0  0  0  0  0  0  0  0  0  0  0  0
   12.6577   -3.6897   -0.0000 C   0  0  0  0  0  0  0  0  0  0  0  0
   11.1164   -2.7763   -0.0000 C   0  0  0  0  0  0  0  0  0  0  0  0
   12.6435   -5.4593   -0.0000 C   0  0  0  0  0  0  0  0  0  0  0  0
    9.5323   -3.6612   -0.0000 C   0  0  0  0  0  0  0  0  0  0  0  0
   11.1022   -6.3442   -0.0000 C   0  0  0  0  0  0  0  0  0  0  0  0
    7.9910   -2.7192   -0.0000 O   0  0  0  0  0  0  0  0  0  0  0  0
    9.5180   -5.4308   -0.0000 C   0  0  0  0  0  0  0  0  0  0  0  0
    6.4211   -3.6041   -0.0000 C   0  0  0  0  0  0  0  0  0  0  0  0
    7.9482   -6.3156   -0.0000 N   0  0  0  0  0  0  0  0  0  0  0  0
    6.3783   -5.4023   -0.0000 C   0  0  0  0  0  0  0  0  0  0  0  0
    7.9339   -8.0853   -0.0000 C   0  0  0  0  0  0  0  0  0  0  0  0
   14.2347   -1.9058   -0.0000 H   0  0  0  0  0  0  0  0  0  0  0  0
   11.1378   -1.8772   -0.0000 H   0  0  0  0  0  0  0  0  0  0  0  0
   13.4070   -5.9018   -0.0000 H   0  0  0  0  0  0  0  0  0  0  0  0
   11.1236   -7.2433   -0.0000 H   0  0  0  0  0  0  0  0  0  0  0  0
    5.8079   -2.5030   -0.0000 H   0  0  0  0  0  0  0  0  0  0  0  0
    5.1610   -3.5846   -0.0000 H   0  0  0  0  0  0  0  0  0  0  0  0
    5.1134   -5.3747   -0.0000 H   0  0  0  0  0  0  0  0  0  0  0  0
    5.7220   -6.4839   -0.0000 H   0  0  0  0  0  0  0  0  0  0  0  0
    7.9239   -9.3240   -0.0000 H   0  0  0  0  0  0  0  0  0  0  0  0
    6.6951   -8.0753   -0.0000 H   0  0  0  0  0  0  0  0  0  0  0  0
    9.1727   -8.0953   -0.0000 H   0  0  0  0  0  0  0  0  0  0  0  0
  1  2  2  0  0  0  0
  2  3  1  0  0  0  0
  3  4  2  0  0  0  0
  3  5  1  0  0  0  0
  4  6  1  0  0  0  0
  5  7  2  0  0  0  0
  6  8  1  0  0  0  0
  6  9  2  0  0  0  0
  8 10  1  0  0  0  0
  9 11  1  0  0  0  0
 10 12  1  0  0  0  0
 11 13  1  0  0  0  0
  7  9  1  0  0  0  0
 11 12  1  0  0  0  0
  2 14  1  0  0  0  0
  4 15  1  0  0  0  0
  5 16  1  0  0  0  0
  7 17  1  0  0  0  0
 10 18  1  1  0  0  0
 10 19  1  0  0  0  0
 12 20  1  1  0  0  0
 12 21  1  0  0  0  0
 13 22  1  0  0  0  0
 13 23  1  0  0  0  0
 13 24  1  0  0  0  0
M  END

$$$$

Actelion Java MolfileCreator 1.0

 42 44  0  0  0  0  0  0  0  0999 V2000
    6.5783   -4.3614   -0.0000 O   0  0  0  0  0  0  0  0  0  0  0  0
    8.1248   -5.2513   -0.0000 C   0  0  0  0  0  0  0  0  0  0  0  0
    4.9588   -5.2513   -0.0000 C   0  0  0  0  0  0  0  0  0  0  0  0
    8.1102   -7.0896   -0.0000 C   0  0  0  0  0  0  0  0  0  0  0  0
    9.6421   -4.3468   -0.0000 C   0  0  0  0  0  0  0  0  0  0  0  0
    4.9443   -7.0896   -0.0000 C   0  0  0  0  0  0  0  0  0  0  0  0
    6.5345   -7.9942   -0.0000 N   0  0  0  0  0  0  0  0  0  0  0  0
    9.6421   -7.8775   -0.0000 C   0  0  0  0  0  0  0  0  0  0  0  0
   11.1887   -5.2222   -0.0000 C   0  0  0  0  0  0  0  0  0  0  0  0
    6.5199   -9.8179   -0.0000 C   0  0  0  0  0  0  0  0  0  0  0  0
   11.1595   -6.9875   -0.0000 C   0  0  0  0  0  0  0  0  0  0  0  0
   12.7206   -4.2884   -0.0000 B   0  0  0  0  0  0  0  0  0  0  0  0
   12.8811   -2.4939   -0.0000 O   0  0  0  0  0  0  0  0  0  0  0  0
   14.3546   -4.9887   -0.0000 O   0  0  0  0  0  0  0  0  0  0  0  0
   14.6172   -2.0854   -0.0000 C   0  0  0  0  0  0  0  0  0  0  0  0
   15.5218   -3.6319   -0.0000 C   0  0  0  0  0  0  0  0  0  0  0  0
   15.3176   -0.4221   -0.0000 C   0  0  0  0  0  0  0  0  0  0  0  0
   16.3242   -1.6039   -0.0000 C   0  0  0  0  0  0  0  0  0  0  0  0
   17.2872   -3.7924   -0.0000 C   0  0  0  0  0  0  0  0  0  0  0  0
   16.7619   -2.3480   -0.0000 C   0  0  0  0  0  0  0  0  0  0  0  0
    4.3251   -4.1275   -0.0000 H   0  0  0  0  0  0  0  0  0  0  0  0
    3.6687   -5.2383   -0.0000 H   0  0  0  0  0  0  0  0  0  0  0  0
    9.6276   -3.4568   -0.0000 H   0  0  0  0  0  0  0  0  0  0  0  0
    3.6605   -7.0939   -0.0000 H   0  0  0  0  0  0  0  0  0  0  0  0
    4.3061   -8.2036   -0.0000 H   0  0  0  0  0  0  0  0  0  0  0  0
    9.6494   -8.7164   -0.0000 H   0  0  0  0  0  0  0  0  0  0  0  0
    6.5097  -11.0945   -0.0000 H   0  0  0  0  0  0  0  0  0  0  0  0
    5.2433   -9.8077   -0.0000 H   0  0  0  0  0  0  0  0  0  0  0  0
    7.7965   -9.8281   -0.0000 H   0  0  0  0  0  0  0  0  0  0  0  0
   11.9036   -7.4252   -0.0000 H   0  0  0  0  0  0  0  0  0  0  0  0
   15.8078    0.7421   -0.0000 H   0  0  0  0  0  0  0  0  0  0  0  0
   16.4818   -0.9124   -0.0000 H   0  0  0  0  0  0  0  0  0  0  0  0
   14.1533    0.0681   -0.0000 H   0  0  0  0  0  0  0  0  0  0  0  0
   17.5191   -1.2669   -0.0000 H   0  0  0  0  0  0  0  0  0  0  0  0
   16.6613   -2.7988   -0.0000 H   0  0  0  0  0  0  0  0  0  0  0  0
   15.9872   -0.4090   -0.0000 H   0  0  0  0  0  0  0  0  0  0  0  0
   18.5229   -3.9047   -0.0000 H   0  0  0  0  0  0  0  0  0  0  0  0
   17.1748   -5.0281   -0.0000 H   0  0  0  0  0  0  0  0  0  0  0  0
   17.3995   -2.5566   -0.0000 H   0  0  0  0  0  0  0  0  0  0  0  0
   17.6300   -1.4493   -0.0000 H   0  0  0  0  0  0  0  0  0  0  0  0
   17.6607   -3.2161   -0.0000 H   0  0  0  0  0  0  0  0  0  0  0  0
   15.8632   -1.4799   -0.0000 H   0  0  0  0  0  0  0  0  0  0  0  0
  1  2  1  0  0  0  0
  1  3  1  0  0  0  0
  2  4  2  0  0  0  0
  2  5  1  0  0  0  0
  3  6  1  0  0  0  0
  4  7  1  0  0  0  0
  4  8  1  0  0  0  0
  5  9  2  0  0  0  0
  7 10  1  0  0  0  0
  8 11  2  0  0  0  0
  9 12  1  0  0  0  0
 12 13  1  0  0  0  0
 12 14  1  0  0  0  0
 13 15  1  0  0  0  0
 14 16  1  0  0  0  0
 15 17  1  1  0  0  0
 15 18  1  0  0  0  0
 16 19  1  1  0  0  0
 16 20  1  0  0  0  0
  6  7  1  0  0  0  0
  9 11  1  0  0  0  0
 15 16  1  0  0  0  0
  3 21  1  1  0  0  0
  3 22  1  0  0  0  0
  5 23  1  0  0  0  0
  6 24  1  1  0  0  0
  6 25  1  0  0  0  0
  8 26  1  0  0  0  0
 10 27  1  0  0  0  0
 10 28  1  0  0  0  0
 10 29  1  0  0  0  0
 11 30  1  0  0  0  0
 17 31  1  0  0  0  0
 17 32  1  0  0  0  0
 17 33  1  0  0  0  0
 18 34  1  0  0  0  0
 18 35  1  0  0  0  0
 18 36  1  0  0  0  0
 19 37  1  0  0  0  0
 19 38  1  0  0  0  0
 19 39  1  0  0  0  0
 20 40  1  0  0  0  0
 20 41  1  0  0  0  0
 20 42  1  0  0  0  0
M  END

$$$$

Actelion Java MolfileCreator 1.0

 29 30  0  0  0  0  0  0  0  0999 V2000
    6.0065   -1.6428   -0.0000 O   0  0  0  0  0  0  0  0  0  0  0  0
    5.9922   -3.4174   -0.0000 C   0  0  0  0  0  0  0  0  0  0  0  0
    7.5665   -0.7268   -0.0000 C   0  0  0  0  0  0  0  0  0  0  0  0
    7.5522   -4.3191   -0.0000 C   0  0  0  0  0  0  0  0  0  0  0  0
    9.1121   -1.5998   -0.0000 C   0  0  0  0  0  0  0  0  0  0  0  0
    9.1121   -3.4031   -0.0000 N   0  0  0  0  0  0  0  0  0  0  0  0
   10.7007   -4.2904   -0.0000 C   0  0  0  0  0  0  0  0  0  0  0  0
   12.2464   -3.3602   -0.0000 C   0  0  0  0  0  0  0  0  0  0  0  0
   10.6578   -6.0794   -0.0000 C   0  0  0  0  0  0  0  0  0  0  0  0
   13.7920   -4.2475   -0.0000 C   0  0  0  0  0  0  0  0  0  0  0  0
   12.2178   -6.9810   -0.0000 C   0  0  0  0  0  0  0  0  0  0  0  0
   13.7920   -6.0508   -0.0000 C   0  0  0  0  0  0  0  0  0  0  0  0
   15.3520   -6.9524   -0.0000 C   0  0  0  0  0  0  0  0  0  0  0  0
   16.8977   -6.0365   -0.0000 O   0  0  0  0  0  0  0  0  0  0  0  0
    4.7406   -3.3958   -0.0000 H   0  0  0  0  0  0  0  0  0  0  0  0
    5.3477   -4.4905   -0.0000 H   0  0  0  0  0  0  0  0  0  0  0  0
    8.2024    0.3545   -0.0000 H   0  0  0  0  0  0  0  0  0  0  0  0
    6.9480    0.3645   -0.0000 H   0  0  0  0  0  0  0  0  0  0  0  0
    6.9203   -5.4135   -0.0000 H   0  0  0  0  0  0  0  0  0  0  0  0
    8.1841   -5.4135   -0.0000 H   0  0  0  0  0  0  0  0  0  0  0  0
   10.3644   -1.5771   -0.0000 H   0  0  0  0  0  0  0  0  0  0  0  0
    9.7185   -0.5040   -0.0000 H   0  0  0  0  0  0  0  0  0  0  0  0
   12.2464   -2.4514   -0.0000 H   0  0  0  0  0  0  0  0  0  0  0  0
    9.8563   -6.5231   -0.0000 H   0  0  0  0  0  0  0  0  0  0  0  0
   14.5649   -3.7895   -0.0000 H   0  0  0  0  0  0  0  0  0  0  0  0
   12.2106   -7.8970   -0.0000 H   0  0  0  0  0  0  0  0  0  0  0  0
   14.7309   -8.0481   -0.0000 H   0  0  0  0  0  0  0  0  0  0  0  0
   15.9903   -8.0381   -0.0000 H   0  0  0  0  0  0  0  0  0  0  0  0
   17.3429   -4.2958   -0.0000 H   0  0  0  0  0  0  0  0  0  0  0  0
  1  2  1  0  0  0  0
  1  3  1  0  0  0  0
  2  4  1  0  0  0  0
  3  5  1  0  0  0  0
  4  6  1  0  0  0  0
  6  7  1  0  0  0  0
  7  8  2  0  0  0  0
  7  9  1  0  0  0  0
  8 10  1  0  0  0  0
  9 11  2  0  0  0  0
 10 12  2  0  0  0  0
 12 13  1  0  0  0  0
 13 14  1  0  0  0  0
  5  6  1  0  0  0  0
 11 12  1  0  0  0  0
  2 15  1  1  0  0  0
  2 16  1  0  0  0  0
  3 17  1  1  0  0  0
  3 18  1  0  0  0  0
  4 19  1  1  0  0  0
  4 20  1  0  0  0  0
  5 21  1  1  0  0  0
  5 22  1  0  0  0  0
  8 23  1  0  0  0  0
  9 24  1  0  0  0  0
 10 25  1  0  0  0  0
 11 26  1  0  0  0  0
 13 27  1  1  0  0  0
 13 28  1  0  0  0  0
 14 29  1  0  0  0  0
M  END

$$$$

Actelion Java MolfileCreator 1.0

 44 46  0  0  0  0  0  0  0  0999 V2000
    4.0636   -9.6574   -0.0000 O   0  0  0  0  0  0  0  0  0  0  0  0
    4.0495   -7.8482   -0.0000 C   0  0  0  0  0  0  0  0  0  0  0  0
    5.5901  -10.5479   -0.0000 C   0  0  0  0  0  0  0  0  0  0  0  0
    5.5760   -6.9577   -0.0000 C   0  0  0  0  0  0  0  0  0  0  0  0
    7.1308   -9.6291   -0.0000 C   0  0  0  0  0  0  0  0  0  0  0  0
    7.1025   -7.8341   -0.0000 N   0  0  0  0  0  0  0  0  0  0  0  0
    8.6431   -6.9295   -0.0000 C   0  0  0  0  0  0  0  0  0  0  0  0
   10.1979   -7.7917   -0.0000 N   0  0  0  0  0  0  0  0  0  0  0  0
    8.6290   -5.1203   -0.0000 C   0  0  0  0  0  0  0  0  0  0  0  0
   11.7386   -6.8729   -0.0000 C   0  0  0  0  0  0  0  0  0  0  0  0
   10.1555   -4.2015   -0.0000 C   0  0  0  0  0  0  0  0  0  0  0  0
   11.7244   -5.0779   -0.0000 C   0  0  0  0  0  0  0  0  0  0  0  0
   13.2368   -4.1733   -0.0000 B   0  0  0  0  0  0  0  0  0  0  0  0
   13.3923   -2.4065   -0.0000 O   0  0  0  0  0  0  0  0  0  0  0  0
   14.8340   -4.8658   -0.0000 O   0  0  0  0  0  0  0  0  0  0  0  0
   15.1026   -2.0107   -0.0000 C   0  0  0  0  0  0  0  0  0  0  0  0
   15.9930   -3.5372   -0.0000 C   0  0  0  0  0  0  0  0  0  0  0  0
   14.6079   -0.2298   -0.0000 C   0  0  0  0  0  0  0  0  0  0  0  0
   16.3605   -0.6962   -0.0000 C   0  0  0  0  0  0  0  0  0  0  0  0
   17.5478   -4.4277   -0.0000 C   0  0  0  0  0  0  0  0  0  0  0  0
   17.5478   -2.6043   -0.0000 C   0  0  0  0  0  0  0  0  0  0  0  0
    3.4390   -6.7554   -0.0000 H   0  0  0  0  0  0  0  0  0  0  0  0
    2.7978   -7.8305   -0.0000 H   0  0  0  0  0  0  0  0  0  0  0  0
    4.9585  -11.6223   -0.0000 H   0  0  0  0  0  0  0  0  0  0  0  0
    6.2049  -11.6321   -0.0000 H   0  0  0  0  0  0  0  0  0  0  0  0
    6.1933   -5.8885   -0.0000 H   0  0  0  0  0  0  0  0  0  0  0  0
    4.9587   -5.8885   -0.0000 H   0  0  0  0  0  0  0  0  0  0  0  0
    7.7742  -10.7080   -0.0000 H   0  0  0  0  0  0  0  0  0  0  0  0
    8.3868   -9.6113   -0.0000 H   0  0  0  0  0  0  0  0  0  0  0  0
    7.8587   -4.6750   -0.0000 H   0  0  0  0  0  0  0  0  0  0  0  0
   12.5160   -7.3111   -0.0000 H   0  0  0  0  0  0  0  0  0  0  0  0
   10.1343   -3.3040   -0.0000 H   0  0  0  0  0  0  0  0  0  0  0  0
   14.2616    1.0169   -0.0000 H   0  0  0  0  0  0  0  0  0  0  0  0
   15.8545    0.1165   -0.0000 H   0  0  0  0  0  0  0  0  0  0  0  0
   13.3612   -0.5761   -0.0000 H   0  0  0  0  0  0  0  0  0  0  0  0
   17.2411    0.2240   -0.0000 H   0  0  0  0  0  0  0  0  0  0  0  0
   17.2807   -1.5768   -0.0000 H   0  0  0  0  0  0  0  0  0  0  0  0
   15.4404    0.1844   -0.0000 H   0  0  0  0  0  0  0  0  0  0  0  0
   18.6362   -5.0510   -0.0000 H   0  0  0  0  0  0  0  0  0  0  0  0
   16.9245   -5.5160   -0.0000 H   0  0  0  0  0  0  0  0  0  0  0  0
   18.1711   -3.3393   -0.0000 H   0  0  0  0  0  0  0  0  0  0  0  0
   18.6362   -1.9513   -0.0000 H   0  0  0  0  0  0  0  0  0  0  0  0
   18.2008   -3.6927   -0.0000 H   0  0  0  0  0  0  0  0  0  0  0  0
   16.8948   -1.5160   -0.0000 H   0  0  0  0  0  0  0  0  0  0  0  0
  1  2  1  0  0  0  0
  1  3  1  0  0  0  0
  2  4  1  0  0  0  0
  3  5  1  0  0  0  0
  4  6  1  0  0  0  0
  6  7  1  0  0  0  0
  7  8  2  0  0  0  0
  7  9  1  0  0  0  0
  8 10  1  0  0  0  0
  9 11  2  0  0  0  0
 10 12  2  0  0  0  0
 12 13  1  0  0  0  0
 13 14  1  0  0  0  0
 13 15  1  0  0  0  0
 14 16  1  0  0  0  0
 15 17  1  0  0  0  0
 16 18  1  1  0  0  0
 16 19  1  0  0  0  0
 17 20  1  1  0  0  0
 17 21  1  0  0  0  0
  5  6  1  0  0  0  0
 11 12  1  0  0  0  0
 16 17  1  0  0  0  0
  2 22  1  1  0  0  0
  2 23  1  0  0  0  0
  3 24  1  1  0  0  0
  3 25  1  0  0  0  0
  4 26  1  1  0  0  0
  4 27  1  0  0  0  0
  5 28  1  1  0  0  0
  5 29  1  0  0  0  0
  9 30  1  0  0  0  0
 10 31  1  0  0  0  0
 11 32  1  0  0  0  0
 18 33  1  0  0  0  0
 18 34  1  0  0  0  0
 18 35  1  0  0  0  0
 19 36  1  0  0  0  0
 19 37  1  0  0  0  0
 19 38  1  0  0  0  0
 20 39  1  0  0  0  0
 20 40  1  0  0  0  0
 20 41  1  0  0  0  0
 21 42  1  0  0  0  0
 21 43  1  0  0  0  0
 21 44  1  0  0  0  0
M  END

$$$$

Actelion Java MolfileCreator 1.0

 24 25  0  0  0  0  0  0  0  0999 V2000
    2.3648   -1.5790   -0.0000 Cl  0  0  0  0  0  0  0  0  0  0  0  0
    0.8643   -0.7060   -0.0000 S   0  0  0  0  0  0  0  0  0  0  0  0
   -0.3771    0.5354   -0.0000 O   0  0  0  0  0  0  0  0  0  0  0  0
    1.6964    0.8082   -0.0000 O   0  0  0  0  0  0  0  0  0  0  0  0
   -0.6362   -1.5517   -0.0000 C   0  0  0  0  0  0  0  0  0  0  0  0
   -2.1367   -0.6787   -0.0000 C   0  0  0  0  0  0  0  0  0  0  0  0
   -0.6499   -3.2705   -0.0000 C   0  0  0  0  0  0  0  0  0  0  0  0
   -3.6373   -1.5244   -0.0000 C   0  0  0  0  0  0  0  0  0  0  0  0
   -2.1640   -4.1162   -0.0000 C   0  0  0  0  0  0  0  0  0  0  0  0
   -5.1378   -0.6514   -0.0000 C   0  0  0  0  0  0  0  0  0  0  0  0
   -3.6509   -3.2432   -0.0000 C   0  0  0  0  0  0  0  0  0  0  0  0
   -6.7201   -1.3335   -0.0000 N   0  0  0  0  0  0  0  0  0  0  0  0
   -5.3287    1.0810   -0.0000 C   0  0  0  0  0  0  0  0  0  0  0  0
   -7.8796   -0.0376   -0.0000 C   0  0  0  0  0  0  0  0  0  0  0  0
   -7.0202    1.4493   -0.0000 S   0  0  0  0  0  0  0  0  0  0  0  0
   -9.5984   -0.2013   -0.0000 C   0  0  0  0  0  0  0  0  0  0  0  0
   -2.1367    0.1807   -0.0000 H   0  0  0  0  0  0  0  0  0  0  0  0
    0.1004   -3.7070   -0.0000 H   0  0  0  0  0  0  0  0  0  0  0  0
   -2.1777   -4.9756   -0.0000 H   0  0  0  0  0  0  0  0  0  0  0  0
   -4.4012   -3.6661   -0.0000 H   0  0  0  0  0  0  0  0  0  0  0  0
   -4.5785    1.7630   -0.0000 H   0  0  0  0  0  0  0  0  0  0  0  0
  -10.8015   -0.3158   -0.0000 H   0  0  0  0  0  0  0  0  0  0  0  0
   -9.7130    1.0019   -0.0000 H   0  0  0  0  0  0  0  0  0  0  0  0
   -9.4838   -1.4044   -0.0000 H   0  0  0  0  0  0  0  0  0  0  0  0
  1  2  1  0  0  0  0
  2  3  2  0  0  0  0
  2  4  2  0  0  0  0
  2  5  1  1  0  0  0
  5  6  2  0  0  0  0
  5  7  1  0  0  0  0
  6  8  1  0  0  0  0
  7  9  2  0  0  0  0
  8 10  1  0  0  0  0
  8 11  2  0  0  0  0
 10 12  1  0  0  0  0
 10 13  2  0  0  0  0
 12 14  2  0  0  0  0
 13 15  1  0  0  0  0
 14 16  1  0  0  0  0
  9 11  1  0  0  0  0
 14 15  1  0  0  0  0
  6 17  1  0  0  0  0
  7 18  1  0  0  0  0
  9 19  1  0  0  0  0
 11 20  1  0  0  0  0
 13 21  1  0  0  0  0
 16 22  1  0  0  0  0
 16 23  1  0  0  0  0
 16 24  1  0  0  0  0
M  END

$$$$

Actelion Java MolfileCreator 1.0

 20 21  0  0  0  0  0  0  0  0999 V2000
   -1.5615    2.6321   -0.0000 O   0  0  0  0  0  0  0  0  0  0  0  0
   -2.9045    1.4569   -0.0000 C   0  0  0  0  0  0  0  0  0  0  0  0
   -4.6112    2.0165   -0.0000 C   0  0  0  0  0  0  0  0  0  0  0  0
   -6.0661    0.9953   -0.0000 N   0  0  0  0  0  0  0  0  0  0  0  0
   -5.1848    3.7232   -0.0000 C   0  0  0  0  0  0  0  0  0  0  0  0
   -7.5350    2.0445   -0.0000 C   0  0  0  0  0  0  0  0  0  0  0  0
   -6.2480   -0.7674   -0.0000 C   0  0  0  0  0  0  0  0  0  0  0  0
   -6.9754    3.7372   -0.0000 N   0  0  0  0  0  0  0  0  0  0  0  0
   -4.1495    5.1782   -0.0000 C   0  0  0  0  0  0  0  0  0  0  0  0
   -9.1718    1.3310   -0.0000 C   0  0  0  0  0  0  0  0  0  0  0  0
   -7.8987   -1.4949   -0.0000 C   0  0  0  0  0  0  0  0  0  0  0  0
   -9.3676   -0.4317   -0.0000 C   0  0  0  0  0  0  0  0  0  0  0  0
   -2.7226    0.5896   -0.0000 H   0  0  0  0  0  0  0  0  0  0  0  0
   -5.5135   -1.2850   -0.0000 H   0  0  0  0  0  0  0  0  0  0  0  0
   -3.4249    6.1966   -0.0000 H   0  0  0  0  0  0  0  0  0  0  0  0
   -3.1311    4.4535   -0.0000 H   0  0  0  0  0  0  0  0  0  0  0  0
   -5.1680    5.9028   -0.0000 H   0  0  0  0  0  0  0  0  0  0  0  0
   -9.8922    1.8556   -0.0000 H   0  0  0  0  0  0  0  0  0  0  0  0
   -7.9897   -2.3902   -0.0000 H   0  0  0  0  0  0  0  0  0  0  0  0
  -10.2000   -0.7814   -0.0000 H   0  0  0  0  0  0  0  0  0  0  0  0
  1  2  2  0  0  0  0
  2  3  1  0  0  0  0
  3  4  1  0  0  0  0
  3  5  2  0  0  0  0
  4  6  1  0  0  0  0
  4  7  1  0  0  0  0
  5  8  1  0  0  0  0
  5  9  1  0  0  0  0
  6 10  1  0  0  0  0
  7 11  2  0  0  0  0
 10 12  2  0  0  0  0
  6  8  2  0  0  0  0
 11 12  1  0  0  0  0
  2 13  1  0  0  0  0
  7 14  1  0  0  0  0
  9 15  1  0  0  0  0
  9 16  1  0  0  0  0
  9 17  1  0  0  0  0
 10 18  1  0  0  0  0
 11 19  1  0  0  0  0
 12 20  1  0  0  0  0
M  END

$$$$

Actelion Java MolfileCreator 1.0

 22 23  0  0  0  0  0  0  0  0999 V2000
   -0.2236    1.2068   -0.0000 O   0  0  0  0  0  0  0  0  0  0  0  0
   -1.5511    0.0453   -0.0000 C   0  0  0  0  0  0  0  0  0  0  0  0
   -3.2380    0.5984   -0.0000 C   0  0  0  0  0  0  0  0  0  0  0  0
   -4.6760   -0.4110   -0.0000 N   0  0  0  0  0  0  0  0  0  0  0  0
   -3.8049    2.2853   -0.0000 C   0  0  0  0  0  0  0  0  0  0  0  0
   -6.1279    0.6261   -0.0000 C   0  0  0  0  0  0  0  0  0  0  0  0
   -4.8558   -2.1532   -0.0000 C   0  0  0  0  0  0  0  0  0  0  0  0
   -5.5748    2.2992   -0.0000 N   0  0  0  0  0  0  0  0  0  0  0  0
   -2.7817    3.7234   -0.0000 C   0  0  0  0  0  0  0  0  0  0  0  0
   -7.7457   -0.0791   -0.0000 C   0  0  0  0  0  0  0  0  0  0  0  0
   -6.4874   -2.8723   -0.0000 C   0  0  0  0  0  0  0  0  0  0  0  0
   -7.9393   -1.8214   -0.0000 C   0  0  0  0  0  0  0  0  0  0  0  0
   -0.1063    2.9667   -0.0000 H   0  0  0  0  0  0  0  0  0  0  0  0
   -1.9371   -1.1317   -0.0000 H   0  0  0  0  0  0  0  0  0  0  0  0
   -0.7248   -0.8775   -0.0000 H   0  0  0  0  0  0  0  0  0  0  0  0
   -4.1299   -2.6648   -0.0000 H   0  0  0  0  0  0  0  0  0  0  0  0
   -2.0654    4.7300   -0.0000 H   0  0  0  0  0  0  0  0  0  0  0  0
   -1.7751    3.0071   -0.0000 H   0  0  0  0  0  0  0  0  0  0  0  0
   -3.7883    4.4396   -0.0000 H   0  0  0  0  0  0  0  0  0  0  0  0
   -8.4578    0.4394   -0.0000 H   0  0  0  0  0  0  0  0  0  0  0  0
   -6.5773   -3.7572   -0.0000 H   0  0  0  0  0  0  0  0  0  0  0  0
   -8.7620   -2.1671   -0.0000 H   0  0  0  0  0  0  0  0  0  0  0  0
  1  2  1  0  0  0  0
  2  3  1  0  0  0  0
  3  4  1  0  0  0  0
  3  5  2  0  0  0  0
  4  6  1  0  0  0  0
  4  7  1  0  0  0  0
  5  8  1  0  0  0  0
  5  9  1  0  0  0  0
  6 10  1  0  0  0  0
  7 11  2  0  0  0  0
 10 12  2  0  0  0  0
  6  8  2  0  0  0  0
 11 12  1  0  0  0  0
  1 13  1  0  0  0  0
  2 14  1  1  0  0  0
  2 15  1  0  0  0  0
  7 16  1  0  0  0  0
  9 17  1  0  0  0  0
  9 18  1  0  0  0  0
  9 19  1  0  0  0  0
 10 20  1  0  0  0  0
 11 21  1  0  0  0  0
 12 22  1  0  0  0  0
M  END

$$$$

Actelion Java MolfileCreator 1.0

 18 19  0  0  0  0  0  0  0  0999 V2000
   -3.1003   -0.2237   -0.0000 Br  0  0  0  0  0  0  0  0  0  0  0  0
   -4.7876    0.3295   -0.0000 C   0  0  0  0  0  0  0  0  0  0  0  0
   -6.2258   -0.6801   -0.0000 N   0  0  0  0  0  0  0  0  0  0  0  0
   -5.3546    2.0167   -0.0000 C   0  0  0  0  0  0  0  0  0  0  0  0
   -7.6780    0.3571   -0.0000 C   0  0  0  0  0  0  0  0  0  0  0  0
   -6.4056   -2.4227   -0.0000 C   0  0  0  0  0  0  0  0  0  0  0  0
   -7.1248    2.0305   -0.0000 N   0  0  0  0  0  0  0  0  0  0  0  0
   -4.3312    3.4550   -0.0000 C   0  0  0  0  0  0  0  0  0  0  0  0
   -9.2961   -0.3482   -0.0000 C   0  0  0  0  0  0  0  0  0  0  0  0
   -8.0376   -3.1418   -0.0000 C   0  0  0  0  0  0  0  0  0  0  0  0
   -9.4897   -2.0908   -0.0000 C   0  0  0  0  0  0  0  0  0  0  0  0
   -5.6796   -2.9344   -0.0000 H   0  0  0  0  0  0  0  0  0  0  0  0
   -3.6148    4.4618   -0.0000 H   0  0  0  0  0  0  0  0  0  0  0  0
   -3.3244    2.7386   -0.0000 H   0  0  0  0  0  0  0  0  0  0  0  0
   -5.3380    4.1714   -0.0000 H   0  0  0  0  0  0  0  0  0  0  0  0
  -10.0083    0.1704   -0.0000 H   0  0  0  0  0  0  0  0  0  0  0  0
   -8.1274   -4.0269   -0.0000 H   0  0  0  0  0  0  0  0  0  0  0  0
  -10.3126   -2.4365   -0.0000 H   0  0  0  0  0  0  0  0  0  0  0  0
  1  2  1  0  0  0  0
  2  3  1  0  0  0  0
  2  4  2  0  0  0  0
  3  5  1  0  0  0  0
  3  6  1  0  0  0  0
  4  7  1  0  0  0  0
  4  8  1  0  0  0  0
  5  9  1  0  0  0  0
  6 10  2  0  0  0  0
  9 11  2  0  0  0  0
  5  7  2  0  0  0  0
 10 11  1  0  0  0  0
  6 12  1  0  0  0  0
  8 13  1  0  0  0  0
  8 14  1  0  0  0  0
  8 15  1  0  0  0  0
  9 16  1  0  0  0  0
 10 17  1  0  0  0  0
 11 18  1  0  0  0  0
M  END

$$$$

Actelion Java MolfileCreator 1.0

 26 27  0  0  0  0  0  0  0  0999 V2000
   -3.6687    0.6443   -0.0000 N   0  0  0  0  0  0  0  0  0  0  0  0
   -4.2608   -1.0889   -0.0000 C   0  0  0  0  0  0  0  0  0  0  0  0
   -1.8489    0.6587   -0.0000 C   0  0  0  0  0  0  0  0  0  0  0  0
   -2.7732   -2.1432   -0.0000 N   0  0  0  0  0  0  0  0  0  0  0  0
   -5.9507   -1.8255   -0.0000 C   0  0  0  0  0  0  0  0  0  0  0  0
   -1.2856   -1.0744   -0.0000 C   0  0  0  0  0  0  0  0  0  0  0  0
   -0.7801    2.1608   -0.0000 C   0  0  0  0  0  0  0  0  0  0  0  0
   -2.9610   -3.9630   -0.0000 C   0  0  0  0  0  0  0  0  0  0  0  0
   -6.1529   -3.6453   -0.0000 C   0  0  0  0  0  0  0  0  0  0  0  0
    0.4476   -1.6233   -0.0000 C   0  0  0  0  0  0  0  0  0  0  0  0
   -4.6653   -4.7141   -0.0000 C   0  0  0  0  0  0  0  0  0  0  0  0
    1.8052   -0.3812   -0.0000 N   0  0  0  0  0  0  0  0  0  0  0  0
    3.5384   -0.9300   -0.0000 C   0  0  0  0  0  0  0  0  0  0  0  0
   -6.6945   -1.2839   -0.0000 H   0  0  0  0  0  0  0  0  0  0  0  0
   -0.0319    3.2122   -0.0000 H   0  0  0  0  0  0  0  0  0  0  0  0
    0.2714    1.4126   -0.0000 H   0  0  0  0  0  0  0  0  0  0  0  0
   -1.8315    2.9089   -0.0000 H   0  0  0  0  0  0  0  0  0  0  0  0
   -2.2027   -4.4974   -0.0000 H   0  0  0  0  0  0  0  0  0  0  0  0
   -6.9978   -4.0208   -0.0000 H   0  0  0  0  0  0  0  0  0  0  0  0
    0.0486   -2.8399   -0.0000 H   0  0  0  0  0  0  0  0  0  0  0  0
    1.3017   -2.5771   -0.0000 H   0  0  0  0  0  0  0  0  0  0  0  0
   -4.7736   -5.6240   -0.0000 H   0  0  0  0  0  0  0  0  0  0  0  0
    1.6175    0.5143   -0.0000 H   0  0  0  0  0  0  0  0  0  0  0  0
    4.7516   -1.3142   -0.0000 H   0  0  0  0  0  0  0  0  0  0  0  0
    3.1542   -2.1432   -0.0000 H   0  0  0  0  0  0  0  0  0  0  0  0
    3.9226    0.2832   -0.0000 H   0  0  0  0  0  0  0  0  0  0  0  0
  1  2  2  0  0  0  0
  1  3  1  0  0  0  0
  2  4  1  0  0  0  0
  2  5  1  0  0  0  0
  3  6  2  0  0  0  0
  3  7  1  0  0  0  0
  4  8  1  0  0  0  0
  5  9  2  0  0  0  0
  6 10  1  0  0  0  0
  8 11  2  0  0  0  0
 10 12  1  0  0  0  0
 12 13  1  0  0  0  0
  4  6  1  0  0  0  0
  9 11  1  0  0  0  0
  5 14  1  0  0  0  0
  7 15  1  0  0  0  0
  7 16  1  0  0  0  0
  7 17  1  0  0  0  0
  8 18  1  0  0  0  0
  9 19  1  0  0  0  0
 10 20  1  1  0  0  0
 10 21  1  0  0  0  0
 11 22  1  0  0  0  0
 12 23  1  0  0  0  0
 13 24  1  0  0  0  0
 13 25  1  0  0  0  0
 13 26  1  0  0  0  0
M  END

$$$$

Actelion Java MolfileCreator 1.0

 22 23  0  0  0  0  0  0  0  0999 V2000
    4.4795   -0.8502   -0.0000 O   0  0  0  0  0  0  0  0  0  0  0  0
    2.9309   -1.7230   -0.0000 C   0  0  0  0  0  0  0  0  0  0  0  0
    1.3823   -0.8220   -0.0000 N   0  0  0  0  0  0  0  0  0  0  0  0
   -0.1663   -1.6949   -0.0000 C   0  0  0  0  0  0  0  0  0  0  0  0
   -1.7149   -0.7939   -0.0000 C   0  0  0  0  0  0  0  0  0  0  0  0
   -0.1803   -3.4687   -0.0000 C   0  0  0  0  0  0  0  0  0  0  0  0
   -3.2635   -1.6667   -0.0000 C   0  0  0  0  0  0  0  0  0  0  0  0
   -1.7430   -4.3415   -0.0000 C   0  0  0  0  0  0  0  0  0  0  0  0
   -4.8120   -0.7657   -0.0000 N   0  0  0  0  0  0  0  0  0  0  0  0
   -3.2775   -3.4406   -0.0000 C   0  0  0  0  0  0  0  0  0  0  0  0
   -5.0091    1.0222   -0.0000 C   0  0  0  0  0  0  0  0  0  0  0  0
   -6.4451   -1.4696   -0.0000 C   0  0  0  0  0  0  0  0  0  0  0  0
   -6.7548    1.4023   -0.0000 C   0  0  0  0  0  0  0  0  0  0  0  0
   -7.6417   -0.1322   -0.0000 C   0  0  0  0  0  0  0  0  0  0  0  0
   -1.7149    0.0931   -0.0000 H   0  0  0  0  0  0  0  0  0  0  0  0
    0.5939   -3.9192   -0.0000 H   0  0  0  0  0  0  0  0  0  0  0  0
   -1.7571   -5.2285   -0.0000 H   0  0  0  0  0  0  0  0  0  0  0  0
   -4.0518   -3.8770   -0.0000 H   0  0  0  0  0  0  0  0  0  0  0  0
   -4.2348    1.7261   -0.0000 H   0  0  0  0  0  0  0  0  0  0  0  0
   -6.6633   -2.4903   -0.0000 H   0  0  0  0  0  0  0  0  0  0  0  0
   -7.1842    2.3596   -0.0000 H   0  0  0  0  0  0  0  0  0  0  0  0
   -8.6835   -0.2307   -0.0000 H   0  0  0  0  0  0  0  0  0  0  0  0
  1  2  2  0  0  0  0
  2  3  2  0  0  0  0
  3  4  1  0  0  0  0
  4  5  2  0  0  0  0
  4  6  1  0  0  0  0
  5  7  1  0  0  0  0
  6  8  2  0  0  0  0
  7  9  1  0  0  0  0
  7 10  2  0  0  0  0
  9 11  1  0  0  0  0
  9 12  1  0  0  0  0
 11 13  2  0  0  0  0
 12 14  2  0  0  0  0
  8 10  1  0  0  0  0
 13 14  1  0  0  0  0
  5 15  1  0  0  0  0
  6 16  1  0  0  0  0
  8 17  1  0  0  0  0
 10 18  1  0  0  0  0
 11 19  1  0  0  0  0
 12 20  1  0  0  0  0
 13 21  1  0  0  0  0
 14 22  1  0  0  0  0
M  END

$$$$

Actelion Java MolfileCreator 1.0

 25 26  0  0  0  0  0  0  0  0999 V2000
   -1.4095   -3.9215   -0.0000 O   0  0  0  0  0  0  0  0  0  0  0  0
   -2.8673   -2.8802   -0.0000 C   0  0  0  0  0  0  0  0  0  0  0  0
   -0.0072   -2.8802   -0.0000 C   0  0  0  0  0  0  0  0  0  0  0  0
   -2.3397   -1.1724   -0.0000 N   0  0  0  0  0  0  0  0  0  0  0  0
   -4.5612   -3.4078   -0.0000 C   0  0  0  0  0  0  0  0  0  0  0  0
   -0.5625   -1.1724   -0.0000 C   0  0  0  0  0  0  0  0  0  0  0  0
    1.6729   -3.4078   -0.0000 C   0  0  0  0  0  0  0  0  0  0  0  0
   -5.8941   -2.1998   -0.0000 C   0  0  0  0  0  0  0  0  0  0  0  0
   -4.9361   -5.1155   -0.0000 C   0  0  0  0  0  0  0  0  0  0  0  0
    0.4649    0.2716   -0.0000 C   0  0  0  0  0  0  0  0  0  0  0  0
   -7.6019   -2.7274   -0.0000 C   0  0  0  0  0  0  0  0  0  0  0  0
   -6.6300   -5.6432   -0.0000 C   0  0  0  0  0  0  0  0  0  0  0  0
    2.2144    0.1050   -0.0000 O   0  0  0  0  0  0  0  0  0  0  0  0
   -7.9768   -4.4352   -0.0000 C   0  0  0  0  0  0  0  0  0  0  0  0
    2.8489   -3.7771   -0.0000 H   0  0  0  0  0  0  0  0  0  0  0  0
    1.3035   -4.5838   -0.0000 H   0  0  0  0  0  0  0  0  0  0  0  0
    2.0422   -2.2317   -0.0000 H   0  0  0  0  0  0  0  0  0  0  0  0
   -5.7067   -1.3320   -0.0000 H   0  0  0  0  0  0  0  0  0  0  0  0
   -4.2766   -5.7056   -0.0000 H   0  0  0  0  0  0  0  0  0  0  0  0
    0.5909    1.5005   -0.0000 H   0  0  0  0  0  0  0  0  0  0  0  0
   -0.5363    0.9952   -0.0000 H   0  0  0  0  0  0  0  0  0  0  0  0
   -8.2684   -2.1373   -0.0000 H   0  0  0  0  0  0  0  0  0  0  0  0
   -6.8036   -6.5109   -0.0000 H   0  0  0  0  0  0  0  0  0  0  0  0
    3.5692    1.2242   -0.0000 H   0  0  0  0  0  0  0  0  0  0  0  0
   -8.8376   -4.6851   -0.0000 H   0  0  0  0  0  0  0  0  0  0  0  0
  1  2  1  0  0  0  0
  1  3  1  0  0  0  0
  2  4  2  0  0  0  0
  2  5  1  0  0  0  0
  3  6  2  0  0  0  0
  3  7  1  0  0  0  0
  5  8  2  0  0  0  0
  5  9  1  0  0  0  0
  6 10  1  0  0  0  0
  8 11  1  0  0  0  0
  9 12  2  0  0  0  0
 10 13  1  0  0  0  0
 11 14  2  0  0  0  0
  4  6  1  0  0  0  0
 12 14  1  0  0  0  0
  7 15  1  0  0  0  0
  7 16  1  0  0  0  0
  7 17  1  0  0  0  0
  8 18  1  0  0  0  0
  9 19  1  0  0  0  0
 10 20  1  1  0  0  0
 10 21  1  0  0  0  0
 11 22  1  0  0  0  0
 12 23  1  0  0  0  0
 13 24  1  0  0  0  0
 14 25  1  0  0  0  0
M  END

$$$$

Actelion Java MolfileCreator 1.0

 25 26  0  0  0  0  0  0  0  0999 V2000
    2.9455   -1.6442   -0.0000 O   0  0  0  0  0  0  0  0  0  0  0  0
    1.3756   -2.5291   -0.0000 C   0  0  0  0  0  0  0  0  0  0  0  0
    1.3613   -4.3131   -0.0000 C   0  0  0  0  0  0  0  0  0  0  0  0
   -0.2086   -5.1980   -0.0000 C   0  0  0  0  0  0  0  0  0  0  0  0
    2.9170   -5.1980   -0.0000 C   0  0  0  0  0  0  0  0  0  0  0  0
   -1.9355   -4.6271   -0.0000 O   0  0  0  0  0  0  0  0  0  0  0  0
   -0.2229   -6.9820   -0.0000 C   0  0  0  0  0  0  0  0  0  0  0  0
    2.9027   -6.9963   -0.0000 C   0  0  0  0  0  0  0  0  0  0  0  0
   -3.0059   -6.0686   -0.0000 C   0  0  0  0  0  0  0  0  0  0  0  0
    1.3185   -7.8811   -0.0000 C   0  0  0  0  0  0  0  0  0  0  0  0
   -1.9498   -7.5243   -0.0000 C   0  0  0  0  0  0  0  0  0  0  0  0
   -3.9336   -4.4987   -0.0000 C   0  0  0  0  0  0  0  0  0  0  0  0
   -4.3047   -7.3388   -0.0000 C   0  0  0  0  0  0  0  0  0  0  0  0
    0.5978   -2.0795   -0.0000 H   0  0  0  0  0  0  0  0  0  0  0  0
    3.7020   -4.7413   -0.0000 H   0  0  0  0  0  0  0  0  0  0  0  0
    3.6877   -7.4530   -0.0000 H   0  0  0  0  0  0  0  0  0  0  0  0
    1.2971   -8.7732   -0.0000 H   0  0  0  0  0  0  0  0  0  0  0  0
   -2.8966   -8.3603   -0.0000 H   0  0  0  0  0  0  0  0  0  0  0  0
   -1.6992   -8.7622   -0.0000 H   0  0  0  0  0  0  0  0  0  0  0  0
   -4.5830   -3.3997   -0.0000 H   0  0  0  0  0  0  0  0  0  0  0  0
   -2.8347   -3.8493   -0.0000 H   0  0  0  0  0  0  0  0  0  0  0  0
   -5.0326   -5.1480   -0.0000 H   0  0  0  0  0  0  0  0  0  0  0  0
   -5.2138   -8.2280   -0.0000 H   0  0  0  0  0  0  0  0  0  0  0  0
   -5.1938   -6.4297   -0.0000 H   0  0  0  0  0  0  0  0  0  0  0  0
   -3.4155   -8.2479   -0.0000 H   0  0  0  0  0  0  0  0  0  0  0  0
  1  2  2  0  0  0  0
  2  3  1  0  0  0  0
  3  4  2  0  0  0  0
  3  5  1  0  0  0  0
  4  6  1  0  0  0  0
  4  7  1  0  0  0  0
  5  8  2  0  0  0  0
  6  9  1  0  0  0  0
  7 10  2  0  0  0  0
  7 11  1  0  0  0  0
  9 12  1  1  0  0  0
  9 13  1  0  0  0  0
  8 10  1  0  0  0  0
  9 11  1  0  0  0  0
  2 14  1  0  0  0  0
  5 15  1  0  0  0  0
  8 16  1  0  0  0  0
 10 17  1  0  0  0  0
 11 18  1  1  0  0  0
 11 19  1  0  0  0  0
 12 20  1  0  0  0  0
 12 21  1  0  0  0  0
 12 22  1  0  0  0  0
 13 23  1  0  0  0  0
 13 24  1  0  0  0  0
 13 25  1  0  0  0  0
M  END

$$$$

Actelion Java MolfileCreator 1.0

 28 29  0  0  0  0  0  0  0  0999 V2000
   -3.1807   -1.1096   -0.0000 O   0  0  0  0  0  0  0  0  0  0  0  0
   -1.4641   -1.6577   -0.0000 C   0  0  0  0  0  0  0  0  0  0  0  0
   -4.2625   -2.5665   -0.0000 C   0  0  0  0  0  0  0  0  0  0  0  0
    0.0938   -0.7345   -0.0000 C   0  0  0  0  0  0  0  0  0  0  0  0
   -1.4785   -3.4608   -0.0000 C   0  0  0  0  0  0  0  0  0  0  0  0
   -3.2095   -4.0234   -0.0000 C   0  0  0  0  0  0  0  0  0  0  0  0
   -5.2002   -0.9798   -0.0000 C   0  0  0  0  0  0  0  0  0  0  0  0
   -5.5752   -3.8503   -0.0000 C   0  0  0  0  0  0  0  0  0  0  0  0
    1.6661   -1.6289   -0.0000 C   0  0  0  0  0  0  0  0  0  0  0  0
    0.0794    1.0974   -0.0000 C   0  0  0  0  0  0  0  0  0  0  0  0
    0.0794   -4.3696   -0.0000 C   0  0  0  0  0  0  0  0  0  0  0  0
    1.6517   -3.4464   -0.0000 C   0  0  0  0  0  0  0  0  0  0  0  0
    1.6373    2.0206   -0.0000 N   0  0  0  0  0  0  0  0  0  0  0  0
   -4.1587   -4.8615   -0.0000 H   0  0  0  0  0  0  0  0  0  0  0  0
   -2.9583   -5.2645   -0.0000 H   0  0  0  0  0  0  0  0  0  0  0  0
   -5.8565    0.1310   -0.0000 H   0  0  0  0  0  0  0  0  0  0  0  0
   -4.0894   -0.3234   -0.0000 H   0  0  0  0  0  0  0  0  0  0  0  0
   -6.3109   -1.6361   -0.0000 H   0  0  0  0  0  0  0  0  0  0  0  0
   -6.4941   -4.7490   -0.0000 H   0  0  0  0  0  0  0  0  0  0  0  0
   -6.4739   -2.9315   -0.0000 H   0  0  0  0  0  0  0  0  0  0  0  0
   -4.6765   -4.7692   -0.0000 H   0  0  0  0  0  0  0  0  0  0  0  0
    2.4595   -1.1673   -0.0000 H   0  0  0  0  0  0  0  0  0  0  0  0
   -0.5576    2.2019   -0.0000 H   0  0  0  0  0  0  0  0  0  0  0  0
   -1.1956    1.0980   -0.0000 H   0  0  0  0  0  0  0  0  0  0  0  0
    0.0722   -5.2856   -0.0000 H   0  0  0  0  0  0  0  0  0  0  0  0
    2.4306   -3.8936   -0.0000 H   0  0  0  0  0  0  0  0  0  0  0  0
    2.7422    1.3993   -0.0000 H   0  0  0  0  0  0  0  0  0  0  0  0
    1.6229    3.2882   -0.0000 H   0  0  0  0  0  0  0  0  0  0  0  0
  1  2  1  0  0  0  0
  1  3  1  0  0  0  0
  2  4  2  0  0  0  0
  2  5  1  0  0  0  0
  3  6  1  0  0  0  0
  3  7  1  1  0  0  0
  3  8  1  0  0  0  0
  4  9  1  0  0  0  0
  4 10  1  0  0  0  0
  5 11  2  0  0  0  0
  9 12  2  0  0  0  0
 10 13  1  0  0  0  0
  5  6  1  0  0  0  0
 11 12  1  0  0  0  0
  6 14  1  1  0  0  0
  6 15  1  0  0  0  0
  7 16  1  0  0  0  0
  7 17  1  0  0  0  0
  7 18  1  0  0  0  0
  8 19  1  0  0  0  0
  8 20  1  0  0  0  0
  8 21  1  0  0  0  0
  9 22  1  0  0  0  0
 10 23  1  1  0  0  0
 10 24  1  0  0  0  0
 11 25  1  0  0  0  0
 12 26  1  0  0  0  0
 13 27  1  0  0  0  0
 13 28  1  0  0  0  0
M  END

$$$$

Actelion Java MolfileCreator 1.0

 26 27  0  0  0  0  0  0  0  0999 V2000
   -0.0440    1.4264   -0.0000 Cl  0  0  0  0  0  0  0  0  0  0  0  0
   -1.6096    0.5440   -0.0000 C   0  0  0  0  0  0  0  0  0  0  0  0
   -1.6238   -1.2351   -0.0000 C   0  0  0  0  0  0  0  0  0  0  0  0
   -3.1894   -2.1175   -0.0000 C   0  0  0  0  0  0  0  0  0  0  0  0
   -0.0724   -2.1175   -0.0000 C   0  0  0  0  0  0  0  0  0  0  0  0
   -4.9116   -1.5482   -0.0000 O   0  0  0  0  0  0  0  0  0  0  0  0
   -3.2037   -3.8966   -0.0000 C   0  0  0  0  0  0  0  0  0  0  0  0
   -0.0867   -3.9109   -0.0000 C   0  0  0  0  0  0  0  0  0  0  0  0
   -5.9790   -2.9857   -0.0000 C   0  0  0  0  0  0  0  0  0  0  0  0
   -1.6665   -4.7933   -0.0000 C   0  0  0  0  0  0  0  0  0  0  0  0
   -4.9258   -4.4375   -0.0000 C   0  0  0  0  0  0  0  0  0  0  0  0
   -6.9042   -1.4201   -0.0000 C   0  0  0  0  0  0  0  0  0  0  0  0
   -7.2742   -4.2525   -0.0000 C   0  0  0  0  0  0  0  0  0  0  0  0
   -2.2349    1.6283   -0.0000 H   0  0  0  0  0  0  0  0  0  0  0  0
   -2.8613    0.5446   -0.0000 H   0  0  0  0  0  0  0  0  0  0  0  0
    0.7104   -1.6621   -0.0000 H   0  0  0  0  0  0  0  0  0  0  0  0
    0.6961   -4.3663   -0.0000 H   0  0  0  0  0  0  0  0  0  0  0  0
   -1.6879   -5.6829   -0.0000 H   0  0  0  0  0  0  0  0  0  0  0  0
   -5.8700   -5.2711   -0.0000 H   0  0  0  0  0  0  0  0  0  0  0  0
   -4.6760   -5.6720   -0.0000 H   0  0  0  0  0  0  0  0  0  0  0  0
   -7.5518   -0.3242   -0.0000 H   0  0  0  0  0  0  0  0  0  0  0  0
   -5.8082   -0.7726   -0.0000 H   0  0  0  0  0  0  0  0  0  0  0  0
   -8.0001   -2.0677   -0.0000 H   0  0  0  0  0  0  0  0  0  0  0  0
   -8.1809   -5.1392   -0.0000 H   0  0  0  0  0  0  0  0  0  0  0  0
   -8.1609   -3.3458   -0.0000 H   0  0  0  0  0  0  0  0  0  0  0  0
   -6.3875   -5.1591   -0.0000 H   0  0  0  0  0  0  0  0  0  0  0  0
  1  2  1  0  0  0  0
  2  3  1  0  0  0  0
  3  4  2  0  0  0  0
  3  5  1  0  0  0  0
  4  6  1  0  0  0  0
  4  7  1  0  0  0  0
  5  8  2  0  0  0  0
  6  9  1  0  0  0  0
  7 10  2  0  0  0  0
  7 11  1  0  0  0  0
  9 12  1  1  0  0  0
  9 13  1  0  0  0  0
  8 10  1  0  0  0  0
  9 11  1  0  0  0  0
  2 14  1  1  0  0  0
  2 15  1  0  0  0  0
  5 16  1  0  0  0  0
  8 17  1  0  0  0  0
 10 18  1  0  0  0  0
 11 19  1  1  0  0  0
 11 20  1  0  0  0  0
 12 21  1  0  0  0  0
 12 22  1  0  0  0  0
 12 23  1  0  0  0  0
 13 24  1  0  0  0  0
 13 25  1  0  0  0  0
 13 26  1  0  0  0  0
M  END

$$$$

Actelion Java MolfileCreator 1.0

 31 32  0  0  0  0  0  0  0  0999 V2000
   -5.5684    0.2805   -0.0000 O   0  0  0  0  0  0  0  0  0  0  0  0
   -3.8357   -0.2728   -0.0000 C   0  0  0  0  0  0  0  0  0  0  0  0
   -6.6605   -1.1901   -0.0000 C   0  0  0  0  0  0  0  0  0  0  0  0
   -2.2631    0.6591   -0.0000 C   0  0  0  0  0  0  0  0  0  0  0  0
   -3.8502   -2.0929   -0.0000 C   0  0  0  0  0  0  0  0  0  0  0  0
   -5.5975   -2.6608   -0.0000 C   0  0  0  0  0  0  0  0  0  0  0  0
   -7.6069    0.4116   -0.0000 C   0  0  0  0  0  0  0  0  0  0  0  0
   -7.9855   -2.4861   -0.0000 C   0  0  0  0  0  0  0  0  0  0  0  0
   -0.6760   -0.2437   -0.0000 C   0  0  0  0  0  0  0  0  0  0  0  0
   -2.2777    2.5083   -0.0000 C   0  0  0  0  0  0  0  0  0  0  0  0
   -2.2777   -3.0102   -0.0000 C   0  0  0  0  0  0  0  0  0  0  0  0
   -0.6905   -2.0784   -0.0000 C   0  0  0  0  0  0  0  0  0  0  0  0
   -0.7051    3.4402   -0.0000 N   0  0  0  0  0  0  0  0  0  0  0  0
   -0.7197    5.2894   -0.0000 C   0  0  0  0  0  0  0  0  0  0  0  0
   -6.5557   -3.5067   -0.0000 H   0  0  0  0  0  0  0  0  0  0  0  0
   -5.3440   -3.9135   -0.0000 H   0  0  0  0  0  0  0  0  0  0  0  0
   -8.2695    1.5327   -0.0000 H   0  0  0  0  0  0  0  0  0  0  0  0
   -6.4858    1.0741   -0.0000 H   0  0  0  0  0  0  0  0  0  0  0  0
   -8.7281   -0.2510   -0.0000 H   0  0  0  0  0  0  0  0  0  0  0  0
   -8.9130   -3.3932   -0.0000 H   0  0  0  0  0  0  0  0  0  0  0  0
   -8.8927   -1.5585   -0.0000 H   0  0  0  0  0  0  0  0  0  0  0  0
   -7.0784   -3.4136   -0.0000 H   0  0  0  0  0  0  0  0  0  0  0  0
    0.1249    0.2223   -0.0000 H   0  0  0  0  0  0  0  0  0  0  0  0
   -2.9207    3.6232   -0.0000 H   0  0  0  0  0  0  0  0  0  0  0  0
   -3.5647    2.5089   -0.0000 H   0  0  0  0  0  0  0  0  0  0  0  0
   -2.2850   -3.9349   -0.0000 H   0  0  0  0  0  0  0  0  0  0  0  0
    0.0957   -2.5297   -0.0000 H   0  0  0  0  0  0  0  0  0  0  0  0
    0.0885    2.9815   -0.0000 H   0  0  0  0  0  0  0  0  0  0  0  0
   -0.7299    6.5839   -0.0000 H   0  0  0  0  0  0  0  0  0  0  0  0
    0.5748    5.2996   -0.0000 H   0  0  0  0  0  0  0  0  0  0  0  0
   -2.0141    5.2792   -0.0000 H   0  0  0  0  0  0  0  0  0  0  0  0
  1  2  1  0  0  0  0
  1  3  1  0  0  0  0
  2  4  2  0  0  0  0
  2  5  1  0  0  0  0
  3  6  1  0  0  0  0
  3  7  1  1  0  0  0
  3  8  1  0  0  0  0
  4  9  1  0  0  0  0
  4 10  1  0  0  0  0
  5 11  2  0  0  0  0
  9 12  2  0  0  0  0
 10 13  1  0  0  0  0
 13 14  1  0  0  0  0
  5  6  1  0  0  0  0
 11 12  1  0  0  0  0
  6 15  1  1  0  0  0
  6 16  1  0  0  0  0
  7 17  1  0  0  0  0
  7 18  1  0  0  0  0
  7 19  1  0  0  0  0
  8 20  1  0  0  0  0
  8 21  1  0  0  0  0
  8 22  1  0  0  0  0
  9 23  1  0  0  0  0
 10 24  1  1  0  0  0
 10 25  1  0  0  0  0
 11 26  1  0  0  0  0
 12 27  1  0  0  0  0
 13 28  1  0  0  0  0
 14 29  1  0  0  0  0
 14 30  1  0  0  0  0
 14 31  1  0  0  0  0
M  END

$$$$

Actelion Java MolfileCreator 1.0

 19 20  0  0  0  0  0  0  0  0999 V2000
   -5.2760    4.2274   -0.0000 O   0  0  0  0  0  0  0  0  0  0  0  0
   -3.7107    3.3227   -0.0000 C   0  0  0  0  0  0  0  0  0  0  0  0
   -2.1310    4.2561   -0.0000 O   0  0  0  0  0  0  0  0  0  0  0  0
   -3.7250    1.5132   -0.0000 C   0  0  0  0  0  0  0  0  0  0  0  0
   -5.2616    0.6659   -0.0000 C   0  0  0  0  0  0  0  0  0  0  0  0
   -2.2602    0.6659   -0.0000 C   0  0  0  0  0  0  0  0  0  0  0  0
   -5.2760   -1.0286   -0.0000 C   0  0  0  0  0  0  0  0  0  0  0  0
   -6.8987    1.2116   -0.0000 C   0  0  0  0  0  0  0  0  0  0  0  0
   -2.2746   -1.0430   -0.0000 C   0  0  0  0  0  0  0  0  0  0  0  0
   -6.9131   -1.5456   -0.0000 N   0  0  0  0  0  0  0  0  0  0  0  0
   -3.7825   -1.8616   -0.0000 C   0  0  0  0  0  0  0  0  0  0  0  0
   -7.9184   -0.1670   -0.0000 C   0  0  0  0  0  0  0  0  0  0  0  0
   -1.6740    6.0332   -0.0000 H   0  0  0  0  0  0  0  0  0  0  0  0
   -1.5206    1.0967   -0.0000 H   0  0  0  0  0  0  0  0  0  0  0  0
   -7.2075    2.1738   -0.0000 H   0  0  0  0  0  0  0  0  0  0  0  0
   -1.5278   -1.4882   -0.0000 H   0  0  0  0  0  0  0  0  0  0  0  0
   -7.2290   -2.4934   -0.0000 H   0  0  0  0  0  0  0  0  0  0  0  0
   -3.7896   -2.6873   -0.0000 H   0  0  0  0  0  0  0  0  0  0  0  0
   -8.9308   -0.1670   -0.0000 H   0  0  0  0  0  0  0  0  0  0  0  0
  1  2  2  0  0  0  0
  2  3  1  0  0  0  0
  2  4  1  0  0  0  0
  4  5  2  0  0  0  0
  4  6  1  0  0  0  0
  5  7  1  0  0  0  0
  5  8  1  0  0  0  0
  6  9  2  0  0  0  0
  7 10  1  0  0  0  0
  7 11  2  0  0  0  0
  8 12  2  0  0  0  0
  9 11  1  0  0  0  0
 10 12  1  0  0  0  0
  3 13  1  0  0  0  0
  6 14  1  0  0  0  0
  8 15  1  0  0  0  0
  9 16  1  0  0  0  0
 10 17  1  0  0  0  0
 11 18  1  0  0  0  0
 12 19  1  0  0  0  0
M  END

$$$$

Actelion Java MolfileCreator 1.0

 18 19  0  0  0  0  0  0  0  0999 V2000
   14.9771   -2.0801   -0.0000 O   0  0  0  0  0  0  0  0  0  0  0  0
   13.3067   -3.0131   -0.0000 C   0  0  0  0  0  0  0  0  0  0  0  0
   13.2916   -4.9092   -0.0000 C   0  0  0  0  0  0  0  0  0  0  0  0
   11.6964   -5.7971   -0.0000 C   0  0  0  0  0  0  0  0  0  0  0  0
   14.8266   -5.7821   -0.0000 C   0  0  0  0  0  0  0  0  0  0  0  0
   11.6814   -7.5729   -0.0000 C   0  0  0  0  0  0  0  0  0  0  0  0
    9.9809   -5.2403   -0.0000 C   0  0  0  0  0  0  0  0  0  0  0  0
   14.8115   -7.5578   -0.0000 C   0  0  0  0  0  0  0  0  0  0  0  0
    9.9658   -8.1146   -0.0000 N   0  0  0  0  0  0  0  0  0  0  0  0
   13.2465   -8.4457   -0.0000 C   0  0  0  0  0  0  0  0  0  0  0  0
    8.9124   -6.6699   -0.0000 C   0  0  0  0  0  0  0  0  0  0  0  0
   12.4790   -2.5315   -0.0000 H   0  0  0  0  0  0  0  0  0  0  0  0
   15.6016   -5.3306   -0.0000 H   0  0  0  0  0  0  0  0  0  0  0  0
    9.6573   -4.2471   -0.0000 H   0  0  0  0  0  0  0  0  0  0  0  0
   15.5866   -8.0018   -0.0000 H   0  0  0  0  0  0  0  0  0  0  0  0
    9.6348   -9.1078   -0.0000 H   0  0  0  0  0  0  0  0  0  0  0  0
   13.2465   -9.3261   -0.0000 H   0  0  0  0  0  0  0  0  0  0  0  0
    7.8515   -6.6624   -0.0000 H   0  0  0  0  0  0  0  0  0  0  0  0
  1  2  2  0  0  0  0
  2  3  1  0  0  0  0
  3  4  2  0  0  0  0
  3  5  1  0  0  0  0
  4  6  1  0  0  0  0
  4  7  1  0  0  0  0
  5  8  2  0  0  0  0
  6  9  1  0  0  0  0
  6 10  2  0  0  0  0
  7 11  2  0  0  0  0
  8 10  1  0  0  0  0
  9 11  1  0  0  0  0
  2 12  1  0  0  0  0
  5 13  1  0  0  0  0
  7 14  1  0  0  0  0
  8 15  1  0  0  0  0
  9 16  1  0  0  0  0
 10 17  1  0  0  0  0
 11 18  1  0  0  0  0
M  END

$$$$

Actelion Java MolfileCreator 1.0

 18 18  0  0  0  0  0  0  0  0999 V2000
   -5.6972   -0.7590   -0.0000 Br  0  0  0  0  0  0  0  0  0  0  0  0
   -4.0796   -0.2198   -0.0000 C   0  0  0  0  0  0  0  0  0  0  0  0
   -2.7046   -1.2038   -0.0000 S   0  0  0  0  0  0  0  0  0  0  0  0
   -3.5539    1.4248   -0.0000 C   0  0  0  0  0  0  0  0  0  0  0  0
   -1.3297   -0.1928   -0.0000 C   0  0  0  0  0  0  0  0  0  0  0  0
   -1.8554    1.4382   -0.0000 C   0  0  0  0  0  0  0  0  0  0  0  0
   -4.5783    2.8267   -0.0000 C   0  0  0  0  0  0  0  0  0  0  0  0
    0.2879   -0.7051   -0.0000 C   0  0  0  0  0  0  0  0  0  0  0  0
    0.6249   -2.3631   -0.0000 O   0  0  0  0  0  0  0  0  0  0  0  0
    1.5550    0.4542   -0.0000 O   0  0  0  0  0  0  0  0  0  0  0  0
    3.1726   -0.0580   -0.0000 C   0  0  0  0  0  0  0  0  0  0  0  0
   -1.2690    2.2605   -0.0000 H   0  0  0  0  0  0  0  0  0  0  0  0
   -5.2955    3.8080   -0.0000 H   0  0  0  0  0  0  0  0  0  0  0  0
   -3.5970    3.5438   -0.0000 H   0  0  0  0  0  0  0  0  0  0  0  0
   -5.5597    2.1095   -0.0000 H   0  0  0  0  0  0  0  0  0  0  0  0
    4.3050   -0.4166   -0.0000 H   0  0  0  0  0  0  0  0  0  0  0  0
    2.8141   -1.1904   -0.0000 H   0  0  0  0  0  0  0  0  0  0  0  0
    3.5312    1.0743   -0.0000 H   0  0  0  0  0  0  0  0  0  0  0  0
  1  2  1  0  0  0  0
  2  3  1  0  0  0  0
  2  4  2  0  0  0  0
  3  5  1  0  0  0  0
  4  6  1  0  0  0  0
  4  7  1  0  0  0  0
  5  8  1  0  0  0  0
  8  9  2  0  0  0  0
  8 10  1  0  0  0  0
 10 11  1  0  0  0  0
  5  6  2  0  0  0  0
  6 12  1  0  0  0  0
  7 13  1  0  0  0  0
  7 14  1  0  0  0  0
  7 15  1  0  0  0  0
 11 16  1  0  0  0  0
 11 17  1  0  0  0  0
 11 18  1  0  0  0  0
M  END

$$$$

Actelion Java MolfileCreator 1.0

 18 18  0  0  0  0  0  0  0  0999 V2000
    9.3954   -1.9378   -0.0000 Cl  0  0  0  0  0  0  0  0  0  0  0  0
    7.8261   -2.8143   -0.0000 C   0  0  0  0  0  0  0  0  0  0  0  0
    6.2568   -1.9095   -0.0000 O   0  0  0  0  0  0  0  0  0  0  0  0
    7.8120   -4.5957   -0.0000 C   0  0  0  0  0  0  0  0  0  0  0  0
    6.2427   -5.4863   -0.0000 C   0  0  0  0  0  0  0  0  0  0  0  0
    9.3530   -5.4863   -0.0000 C   0  0  0  0  0  0  0  0  0  0  0  0
    6.2285   -7.2677   -0.0000 C   0  0  0  0  0  0  0  0  0  0  0  0
    9.3388   -7.2677   -0.0000 C   0  0  0  0  0  0  0  0  0  0  0  0
    7.7696   -8.1442   -0.0000 O   0  0  0  0  0  0  0  0  0  0  0  0
    8.5895   -4.1503   -0.0000 H   0  0  0  0  0  0  0  0  0  0  0  0
    5.6114   -4.4016   -0.0000 H   0  0  0  0  0  0  0  0  0  0  0  0
    4.9877   -5.4907   -0.0000 H   0  0  0  0  0  0  0  0  0  0  0  0
   10.5994   -5.4907   -0.0000 H   0  0  0  0  0  0  0  0  0  0  0  0
    9.9799   -4.4091   -0.0000 H   0  0  0  0  0  0  0  0  0  0  0  0
    4.9846   -7.2719   -0.0000 H   0  0  0  0  0  0  0  0  0  0  0  0
    5.6102   -8.3471   -0.0000 H   0  0  0  0  0  0  0  0  0  0  0  0
    9.9615   -8.3546   -0.0000 H   0  0  0  0  0  0  0  0  0  0  0  0
   10.5914   -7.2719   -0.0000 H   0  0  0  0  0  0  0  0  0  0  0  0
  1  2  1  0  0  0  0
  2  3  2  0  0  0  0
  2  4  1  0  0  0  0
  4  5  1  0  0  0  0
  4  6  1  0  0  0  0
  5  7  1  0  0  0  0
  6  8  1  0  0  0  0
  7  9  1  0  0  0  0
  8  9  1  0  0  0  0
  4 10  1  1  0  0  0
  5 11  1  1  0  0  0
  5 12  1  0  0  0  0
  6 13  1  1  0  0  0
  6 14  1  0  0  0  0
  7 15  1  1  0  0  0
  7 16  1  0  0  0  0
  8 17  1  1  0  0  0
  8 18  1  0  0  0  0
M  END

$$$$

Actelion Java MolfileCreator 1.0

 26 27  0  0  0  0  0  0  0  0999 V2000
    4.0540  -15.4826   -0.0000 O   0  0  0  0  0  0  0  0  0  0  0  0
    2.4661  -16.3776   -0.0000 C   0  0  0  0  0  0  0  0  0  0  0  0
    0.8783  -15.4538   -0.0000 C   0  0  0  0  0  0  0  0  0  0  0  0
   -0.7241  -16.3487   -0.0000 C   0  0  0  0  0  0  0  0  0  0  0  0
    0.8638  -13.6060   -0.0000 C   0  0  0  0  0  0  0  0  0  0  0  0
   -2.3119  -15.4249   -0.0000 C   0  0  0  0  0  0  0  0  0  0  0  0
   -0.7241  -12.6822   -0.0000 C   0  0  0  0  0  0  0  0  0  0  0  0
   -2.3264  -13.5772   -0.0000 C   0  0  0  0  0  0  0  0  0  0  0  0
   -3.9142  -12.6533   -0.0000 N   0  0  0  0  0  0  0  0  0  0  0  0
   -4.1163  -10.8200   -0.0000 C   0  0  0  0  0  0  0  0  0  0  0  0
   -5.5887  -13.3751   -0.0000 C   0  0  0  0  0  0  0  0  0  0  0  0
   -5.9063  -10.4303   -0.0000 C   0  0  0  0  0  0  0  0  0  0  0  0
   -6.8157  -12.0037   -0.0000 C   0  0  0  0  0  0  0  0  0  0  0  0
    2.4661  -17.2870   -0.0000 H   0  0  0  0  0  0  0  0  0  0  0  0
   -0.7313  -17.2582   -0.0000 H   0  0  0  0  0  0  0  0  0  0  0  0
    1.6505  -13.1441   -0.0000 H   0  0  0  0  0  0  0  0  0  0  0  0
   -3.0987  -15.8868   -0.0000 H   0  0  0  0  0  0  0  0  0  0  0  0
   -0.7168  -11.7728   -0.0000 H   0  0  0  0  0  0  0  0  0  0  0  0
   -2.8590  -10.5465   -0.0000 H   0  0  0  0  0  0  0  0  0  0  0  0
   -3.7246   -9.5944   -0.0000 H   0  0  0  0  0  0  0  0  0  0  0  0
   -6.4479  -14.3270   -0.0000 H   0  0  0  0  0  0  0  0  0  0  0  0
   -5.1939  -14.5950   -0.0000 H   0  0  0  0  0  0  0  0  0  0  0  0
   -5.7763   -9.1597   -0.0000 H   0  0  0  0  0  0  0  0  0  0  0  0
   -6.9417   -9.6824   -0.0000 H   0  0  0  0  0  0  0  0  0  0  0  0
   -7.9797  -11.4709   -0.0000 H   0  0  0  0  0  0  0  0  0  0  0  0
   -7.8591  -12.7454   -0.0000 H   0  0  0  0  0  0  0  0  0  0  0  0
  1  2  2  0  0  0  0
  2  3  1  0  0  0  0
  3  4  2  0  0  0  0
  3  5  1  0  0  0  0
  4  6  1  0  0  0  0
  5  7  2  0  0  0  0
  6  8  2  0  0  0  0
  8  9  1  0  0  0  0
  9 10  1  0  0  0  0
  9 11  1  0  0  0  0
 10 12  1  0  0  0  0
 11 13  1  0  0  0  0
  7  8  1  0  0  0  0
 12 13  1  0  0  0  0
  2 14  1  0  0  0  0
  4 15  1  0  0  0  0
  5 16  1  0  0  0  0
  6 17  1  0  0  0  0
  7 18  1  0  0  0  0
 10 19  1  1  0  0  0
 10 20  1  0  0  0  0
 11 21  1  1  0  0  0
 11 22  1  0  0  0  0
 12 23  1  1  0  0  0
 12 24  1  0  0  0  0
 13 25  1  1  0  0  0
 13 26  1  0  0  0  0
M  END

$$$$

Actelion Java MolfileCreator 1.0

 24 25  0  0  0  0  0  0  0  0999 V2000
   15.3806  -24.1321   -0.0000 Br  0  0  0  0  0  0  0  0  0  0  0  0
   13.8070  -23.2165   -0.0000 C   0  0  0  0  0  0  0  0  0  0  0  0
   12.2191  -24.1034   -0.0000 C   0  0  0  0  0  0  0  0  0  0  0  0
   13.7927  -21.3855   -0.0000 C   0  0  0  0  0  0  0  0  0  0  0  0
   10.6313  -23.1879   -0.0000 C   0  0  0  0  0  0  0  0  0  0  0  0
   12.2191  -20.4699   -0.0000 C   0  0  0  0  0  0  0  0  0  0  0  0
   10.6170  -21.3569   -0.0000 C   0  0  0  0  0  0  0  0  0  0  0  0
    9.0434  -20.4270   -0.0000 N   0  0  0  0  0  0  0  0  0  0  0  0
    7.3125  -20.9706   -0.0000 C   0  0  0  0  0  0  0  0  0  0  0  0
    9.0434  -18.6103   -0.0000 C   0  0  0  0  0  0  0  0  0  0  0  0
    6.2396  -19.4972   -0.0000 C   0  0  0  0  0  0  0  0  0  0  0  0
    7.3125  -18.0381   -0.0000 C   0  0  0  0  0  0  0  0  0  0  0  0
   12.2191  -25.0047   -0.0000 H   0  0  0  0  0  0  0  0  0  0  0  0
   14.5723  -20.9277   -0.0000 H   0  0  0  0  0  0  0  0  0  0  0  0
    9.8445  -23.6457   -0.0000 H   0  0  0  0  0  0  0  0  0  0  0  0
   12.2334  -19.5687   -0.0000 H   0  0  0  0  0  0  0  0  0  0  0  0
    6.3655  -21.8212   -0.0000 H   0  0  0  0  0  0  0  0  0  0  0  0
    7.5756  -22.2160   -0.0000 H   0  0  0  0  0  0  0  0  0  0  0  0
   10.3110  -18.4834   -0.0000 H   0  0  0  0  0  0  0  0  0  0  0  0
    9.5673  -17.4491   -0.0000 H   0  0  0  0  0  0  0  0  0  0  0  0
    5.1424  -18.8540   -0.0000 H   0  0  0  0  0  0  0  0  0  0  0  0
    5.1339  -20.1257   -0.0000 H   0  0  0  0  0  0  0  0  0  0  0  0
    7.5780  -16.7941   -0.0000 H   0  0  0  0  0  0  0  0  0  0  0  0
    6.3680  -17.1861   -0.0000 H   0  0  0  0  0  0  0  0  0  0  0  0
  1  2  1  0  0  0  0
  2  3  2  0  0  0  0
  2  4  1  0  0  0  0
  3  5  1  0  0  0  0
  4  6  2  0  0  0  0
  5  7  2  0  0  0  0
  7  8  1  0  0  0  0
  8  9  1  0  0  0  0
  8 10  1  0  0  0  0
  9 11  1  0  0  0  0
 10 12  1  0  0  0  0
  6  7  1  0  0  0  0
 11 12  1  0  0  0  0
  3 13  1  0  0  0  0
  4 14  1  0  0  0  0
  5 15  1  0  0  0  0
  6 16  1  0  0  0  0
  9 17  1  1  0  0  0
  9 18  1  0  0  0  0
 10 19  1  1  0  0  0
 10 20  1  0  0  0  0
 11 21  1  1  0  0  0
 11 22  1  0  0  0  0
 12 23  1  1  0  0  0
 12 24  1  0  0  0  0
M  END

$$$$

Actelion Java MolfileCreator 1.0

 30 31  0  0  0  0  0  0  0  0999 V2000
    0.6928   -2.9645   -0.0000 O   0  0  0  0  0  0  0  0  0  0  0  0
    0.6786   -1.1502   -0.0000 C   0  0  0  0  0  0  0  0  0  0  0  0
    2.2214   -0.2359   -0.0000 O   0  0  0  0  0  0  0  0  0  0  0  0
   -0.8929   -0.2359   -0.0000 C   0  0  0  0  0  0  0  0  0  0  0  0
    3.7643   -1.1216   -0.0000 C   0  0  0  0  0  0  0  0  0  0  0  0
   -2.4786   -1.1216   -0.0000 C   0  0  0  0  0  0  0  0  0  0  0  0
   -0.9072    1.5927   -0.0000 C   0  0  0  0  0  0  0  0  0  0  0  0
   -4.0501   -0.2073   -0.0000 C   0  0  0  0  0  0  0  0  0  0  0  0
   -2.4786    2.5070   -0.0000 C   0  0  0  0  0  0  0  0  0  0  0  0
   -4.0644    1.6213   -0.0000 C   0  0  0  0  0  0  0  0  0  0  0  0
   -5.6358    2.5355   -0.0000 N   0  0  0  0  0  0  0  0  0  0  0  0
   -5.8358    4.3499   -0.0000 C   0  0  0  0  0  0  0  0  0  0  0  0
   -7.2930    1.8213   -0.0000 C   0  0  0  0  0  0  0  0  0  0  0  0
   -7.6073    4.7356   -0.0000 C   0  0  0  0  0  0  0  0  0  0  0  0
   -8.5073    3.1784   -0.0000 C   0  0  0  0  0  0  0  0  0  0  0  0
    4.8443   -1.7417   -0.0000 H   0  0  0  0  0  0  0  0  0  0  0  0
    3.1443   -2.2017   -0.0000 H   0  0  0  0  0  0  0  0  0  0  0  0
    4.3843   -0.0416   -0.0000 H   0  0  0  0  0  0  0  0  0  0  0  0
   -2.4858   -2.0217   -0.0000 H   0  0  0  0  0  0  0  0  0  0  0  0
   -0.1286    2.0498   -0.0000 H   0  0  0  0  0  0  0  0  0  0  0  0
   -4.8287   -0.6645   -0.0000 H   0  0  0  0  0  0  0  0  0  0  0  0
   -2.4715    3.4070   -0.0000 H   0  0  0  0  0  0  0  0  0  0  0  0
   -4.5915    4.6206   -0.0000 H   0  0  0  0  0  0  0  0  0  0  0  0
   -5.4481    5.5628   -0.0000 H   0  0  0  0  0  0  0  0  0  0  0  0
   -8.1432    0.8792   -0.0000 H   0  0  0  0  0  0  0  0  0  0  0  0
   -6.9023    0.6139   -0.0000 H   0  0  0  0  0  0  0  0  0  0  0  0
   -7.4786    5.9930   -0.0000 H   0  0  0  0  0  0  0  0  0  0  0  0
   -8.6319    5.4757   -0.0000 H   0  0  0  0  0  0  0  0  0  0  0  0
   -9.6592    3.7057   -0.0000 H   0  0  0  0  0  0  0  0  0  0  0  0
   -9.5399    2.4445   -0.0000 H   0  0  0  0  0  0  0  0  0  0  0  0
  1  2  2  0  0  0  0
  2  3  1  0  0  0  0
  2  4  1  0  0  0  0
  3  5  1  0  0  0  0
  4  6  2  0  0  0  0
  4  7  1  0  0  0  0
  6  8  1  0  0  0  0
  7  9  2  0  0  0  0
  8 10  2  0  0  0  0
 10 11  1  0  0  0  0
 11 12  1  0  0  0  0
 11 13  1  0  0  0  0
 12 14  1  0  0  0  0
 13 15  1  0  0  0  0
  9 10  1  0  0  0  0
 14 15  1  0  0  0  0
  5 16  1  0  0  0  0
  5 17  1  0  0  0  0
  5 18  1  0  0  0  0
  6 19  1  0  0  0  0
  7 20  1  0  0  0  0
  8 21  1  0  0  0  0
  9 22  1  0  0  0  0
 12 23  1  1  0  0  0
 12 24  1  0  0  0  0
 13 25  1  1  0  0  0
 13 26  1  0  0  0  0
 14 27  1  1  0  0  0
 14 28  1  0  0  0  0
 15 29  1  1  0  0  0
 15 30  1  0  0  0  0
M  END

$$$$

Actelion Java MolfileCreator 1.0

 44 46  0  0  0  0  0  0  0  0999 V2000
[truncated: 242,516 more chars]
