# Supplementary material for: “Ask Ernö”: a self-learning tool for assignment and prediction of nuclear magnetic resonance spectra
Source: J Cheminform. 2016 May 5;8:26. doi: 10.1186/s13321-016-0134-6 (PMC4858875; doi:10.1186/s13321-016-0134-6)
Supplement: Supplementary file 4 — 10.1186/s13321-016-0134-6 Example of errors occurring during the self-learning loop. [file 13321_2016_134_MOESM4_ESM.sdf]

O1(CCCC1)
Actelion Java MolfileCreator 1.0

 13 13  0  0  0  0  0  0  0  0999 V2000
    0.0000    0.0000    0.0000 O   0  0  0  0  0  0  0  0  0  0  0  0
    0.0000   -1.8397    0.0000 C   0  0  0  0  0  0  0  0  0  0  0  0
    1.7495    0.5685    0.0000 C   0  0  0  0  0  0  0  0  0  0  0  0
    2.8309   -0.9198    0.0000 C   0  0  0  0  0  0  0  0  0  0  0  0
    1.7495   -2.4081    0.0000 C   0  0  0  0  0  0  0  0  0  0  0  0
   -1.2807   -1.9743   -0.0000 H   0  0  0  0  0  0  0  0  0  0  0  0
   -0.5237   -3.0161   -0.0000 H   0  0  0  0  0  0  0  0  0  0  0  0
    2.7065    1.4302   -0.0000 H   0  0  0  0  0  0  0  0  0  0  0  0
    1.4817    1.8280   -0.0000 H   0  0  0  0  0  0  0  0  0  0  0  0
    3.9461   -1.5637   -0.0000 H   0  0  0  0  0  0  0  0  0  0  0  0
    3.9461   -0.2760   -0.0000 H   0  0  0  0  0  0  0  0  0  0  0  0
    1.4817   -3.6677   -0.0000 H   0  0  0  0  0  0  0  0  0  0  0  0
    2.7065   -3.2698   -0.0000 H   0  0  0  0  0  0  0  0  0  0  0  0
  2  1  1  0  0  0  0
  3  1  1  0  0  0  0
  4  3  1  0  0  0  0
  5  2  1  0  0  0  0
  4  5  1  0  0  0  0
  2  6  1  1  0  0  0
  2  7  1  0  0  0  0
  3  8  1  1  0  0  0
  3  9  1  0  0  0  0
  4 10  1  1  0  0  0
  4 11  1  0  0  0  0
  5 12  1  1  0  0  0
  5 13  1  0  0  0  0
M  END

$$$$
ClC=1(C=CC=CC=1)
Actelion Java MolfileCreator 1.0

 12 12  0  0  0  0  0  0  0  0999 V2000
    1.6409    0.0000    0.0000 Cl  0  0  0  0  0  0  0  0  0  0  0  0
    0.0000   -0.9474    0.0000 C   0  0  0  0  0  0  0  0  0  0  0  0
   -1.6409    0.0000    0.0000 C   0  0  0  0  0  0  0  0  0  0  0  0
    0.0000   -2.8420    0.0000 C   0  0  0  0  0  0  0  0  0  0  0  0
   -1.6409   -3.7894    0.0000 C   0  0  0  0  0  0  0  0  0  0  0  0
   -3.2818   -0.9472    0.0000 C   0  0  0  0  0  0  0  0  0  0  0  0
   -3.2818   -2.8420    0.0000 C   0  0  0  0  0  0  0  0  0  0  0  0
   -1.6409    0.9473   -0.0000 H   0  0  0  0  0  0  0  0  0  0  0  0
    0.8205   -3.3156   -0.0000 H   0  0  0  0  0  0  0  0  0  0  0  0
   -1.6409   -4.7368   -0.0000 H   0  0  0  0  0  0  0  0  0  0  0  0
   -4.1023   -0.4734   -0.0000 H   0  0  0  0  0  0  0  0  0  0  0  0
   -4.1023   -3.3157   -0.0000 H   0  0  0  0  0  0  0  0  0  0  0  0
  2  1  1  0  0  0  0
  3  2  1  0  0  0  0
  4  2  2  0  0  0  0
  5  4  1  0  0  0  0
  6  3  2  0  0  0  0
  7  5  2  0  0  0  0
  6  7  1  0  0  0  0
  3  8  1  0  0  0  0
  4  9  1  0  0  0  0
  5 10  1  0  0  0  0
  6 11  1  0  0  0  0
  7 12  1  0  0  0  0
M  END

$$$$
N(C(C)C)(C(C)C)CC
Actelion Java MolfileCreator 1.0

 28 27  0  0  0  0  0  0  0  0999 V2000
    3.3563   -0.9689    0.0000 N   0  0  0  0  0  0  0  0  0  0  0  0
    5.0345    0.0000    0.0000 C   0  0  0  0  0  0  0  0  0  0  0  0
    3.3563   -2.9067    0.0000 C   0  0  0  0  0  0  0  0  0  0  0  0
    1.6782    0.0000    0.0000 C   0  0  0  0  0  0  0  0  0  0  0  0
    6.7128   -0.9689    0.0000 C   0  0  0  0  0  0  0  0  0  0  0  0
    5.0345    1.9378    0.0000 C   0  0  0  0  0  0  0  0  0  0  0  0
    1.6782   -3.8756    0.0000 C   0  0  0  0  0  0  0  0  0  0  0  0
    5.0345   -3.8754    0.0000 C   0  0  0  0  0  0  0  0  0  0  0  0
    0.0000   -0.9689    0.0000 C   0  0  0  0  0  0  0  0  0  0  0  0
    4.1954    0.4845   -0.0000 H   0  0  0  0  0  0  0  0  0  0  0  0
    4.1954   -2.4222   -0.0000 H   0  0  0  0  0  0  0  0  0  0  0  0
    2.3564    1.1747   -0.0000 H   0  0  0  0  0  0  0  0  0  0  0  0
    0.9999    1.1747   -0.0000 H   0  0  0  0  0  0  0  0  0  0  0  0
    7.8876   -1.6471   -0.0000 H   0  0  0  0  0  0  0  0  0  0  0  0
    6.0346   -2.1438   -0.0000 H   0  0  0  0  0  0  0  0  0  0  0  0
    7.3910    0.2059   -0.0000 H   0  0  0  0  0  0  0  0  0  0  0  0
    5.0345    3.2943   -0.0000 H   0  0  0  0  0  0  0  0  0  0  0  0
    6.3909    1.9378   -0.0000 H   0  0  0  0  0  0  0  0  0  0  0  0
    3.6780    1.9378   -0.0000 H   0  0  0  0  0  0  0  0  0  0  0  0
    0.5034   -4.5539   -0.0000 H   0  0  0  0  0  0  0  0  0  0  0  0
    0.9999   -2.7009   -0.0000 H   0  0  0  0  0  0  0  0  0  0  0  0
    2.3564   -5.0503   -0.0000 H   0  0  0  0  0  0  0  0  0  0  0  0
    6.2092   -4.5535   -0.0000 H   0  0  0  0  0  0  0  0  0  0  0  0
    4.3564   -5.0502   -0.0000 H   0  0  0  0  0  0  0  0  0  0  0  0
    5.7126   -2.7007   -0.0000 H   0  0  0  0  0  0  0  0  0  0  0  0
   -1.1747   -1.6471   -0.0000 H   0  0  0  0  0  0  0  0  0  0  0  0
   -0.6782    0.2058   -0.0000 H   0  0  0  0  0  0  0  0  0  0  0  0
    0.6782   -2.1436   -0.0000 H   0  0  0  0  0  0  0  0  0  0  0  0
  2  1  1  0  0  0  0
  3  1  1  0  0  0  0
  4  1  1  0  0  0  0
  5  2  1  0  0  0  0
  6  2  1  0  0  0  0
  7  3  1  0  0  0  0
  8  3  1  0  0  0  0
  9  4  1  0  0  0  0
  2 10  1  0  0  0  0
  3 11  1  0  0  0  0
  4 12  1  1  0  0  0
  4 13  1  0  0  0  0
  5 14  1  0  0  0  0
  5 15  1  0  0  0  0
  5 16  1  0  0  0  0
  6 17  1  0  0  0  0
  6 18  1  0  0  0  0
  6 19  1  0  0  0  0
  7 20  1  0  0  0  0
  7 21  1  0  0  0  0
  7 22  1  0  0  0  0
  8 23  1  0  0  0  0
  8 24  1  0  0  0  0
  8 25  1  0  0  0  0
  9 26  1  0  0  0  0
  9 27  1  0  0  0  0
  9 28  1  0  0  0  0
M  END

$$$$
S(=O)(C=1(C=CC=CC=1))C=2(C=CC=CC=2)
Actelion Java MolfileCreator 1.0

 24 25  0  0  0  0  0  0  0  0999 V2000
    1.6238    0.0000    0.0000 S   0  0  0  0  0  0  0  0  0  0  0  0
    3.2475   -0.9375    0.0000 O   0  0  0  0  0  0  0  0  0  0  0  0
    1.6238    1.8750    0.0000 C   0  0  0  0  0  0  0  0  0  0  0  0
    0.0000   -0.9375    0.0000 C   0  0  0  0  0  0  0  0  0  0  0  0
   -1.6238    0.0000    0.0000 C   0  0  0  0  0  0  0  0  0  0  0  0
    0.0000   -2.8123    0.0000 C   0  0  0  0  0  0  0  0  0  0  0  0
    3.2475    2.8123    0.0000 C   0  0  0  0  0  0  0  0  0  0  0  0
    0.0000    2.8123    0.0000 C   0  0  0  0  0  0  0  0  0  0  0  0
   -1.6238   -3.7499    0.0000 C   0  0  0  0  0  0  0  0  0  0  0  0
   -3.2475   -0.9373    0.0000 C   0  0  0  0  0  0  0  0  0  0  0  0
    3.2475    4.6876    0.0000 C   0  0  0  0  0  0  0  0  0  0  0  0
    0.0000    4.6876    0.0000 C   0  0  0  0  0  0  0  0  0  0  0  0
   -3.2475   -2.8123    0.0000 C   0  0  0  0  0  0  0  0  0  0  0  0
    1.6238    5.6251    0.0000 C   0  0  0  0  0  0  0  0  0  0  0  0
   -1.6238    0.9374   -0.0000 H   0  0  0  0  0  0  0  0  0  0  0  0
    0.8119   -3.2810   -0.0000 H   0  0  0  0  0  0  0  0  0  0  0  0
    4.0594    2.3434   -0.0000 H   0  0  0  0  0  0  0  0  0  0  0  0
   -0.8119    2.3434   -0.0000 H   0  0  0  0  0  0  0  0  0  0  0  0
   -1.6238   -4.6874   -0.0000 H   0  0  0  0  0  0  0  0  0  0  0  0
   -4.0594   -0.4685   -0.0000 H   0  0  0  0  0  0  0  0  0  0  0  0
    4.0594    5.1564   -0.0000 H   0  0  0  0  0  0  0  0  0  0  0  0
   -0.8119    5.1564   -0.0000 H   0  0  0  0  0  0  0  0  0  0  0  0
   -4.0594   -3.2811   -0.0000 H   0  0  0  0  0  0  0  0  0  0  0  0
    1.6238    6.5626   -0.0000 H   0  0  0  0  0  0  0  0  0  0  0  0
  2  1  2  0  0  0  0
  3  1  1  0  0  0  0
  4  1  1  0  0  0  0
  5  4  1  0  0  0  0
  6  4  2  0  0  0  0
  7  3  1  0  0  0  0
  8  3  2  0  0  0  0
  9  6  1  0  0  0  0
 10  5  2  0  0  0  0
 11  7  2  0  0  0  0
 12  8  1  0  0  0  0
 13  9  2  0  0  0  0
 14 12  2  0  0  0  0
 10 13  1  0  0  0  0
 11 14  1  0  0  0  0
  5 15  1  0  0  0  0
  6 16  1  0  0  0  0
  7 17  1  0  0  0  0
  8 18  1  0  0  0  0
  9 19  1  0  0  0  0
 10 20  1  0  0  0  0
 11 21  1  0  0  0  0
 12 22  1  0  0  0  0
 13 23  1  0  0  0  0
 14 24  1  0  0  0  0
M  END

$$$$
C=1(C(=CC=CC=1C)C)
Actelion Java MolfileCreator 1.0

 18 18  0  0  0  0  0  0  0  0999 V2000
    3.2933   -0.9505    0.0000 C   0  0  0  0  0  0  0  0  0  0  0  0
    4.9400    0.0000    0.0000 C   0  0  0  0  0  0  0  0  0  0  0  0
    1.6467    0.0000    0.0000 C   0  0  0  0  0  0  0  0  0  0  0  0
    3.2933    2.8522    0.0000 C   0  0  0  0  0  0  0  0  0  0  0  0
    4.9400    1.9013    0.0000 C   0  0  0  0  0  0  0  0  0  0  0  0
    1.6467    1.9013    0.0000 C   0  0  0  0  0  0  0  0  0  0  0  0
    0.0000   -0.9507    0.0000 C   0  0  0  0  0  0  0  0  0  0  0  0
    6.5869   -0.9505    0.0000 C   0  0  0  0  0  0  0  0  0  0  0  0
    3.2933   -1.9011   -0.0000 H   0  0  0  0  0  0  0  0  0  0  0  0
    3.2933    3.8031   -0.0000 H   0  0  0  0  0  0  0  0  0  0  0  0
    5.7633    2.3765   -0.0000 H   0  0  0  0  0  0  0  0  0  0  0  0
    0.8233    2.3765   -0.0000 H   0  0  0  0  0  0  0  0  0  0  0  0
   -1.1527   -1.6162   -0.0000 H   0  0  0  0  0  0  0  0  0  0  0  0
   -0.6655    0.2019   -0.0000 H   0  0  0  0  0  0  0  0  0  0  0  0
    0.6655   -2.1034   -0.0000 H   0  0  0  0  0  0  0  0  0  0  0  0
    7.7397   -1.6159   -0.0000 H   0  0  0  0  0  0  0  0  0  0  0  0
    5.9215   -2.1033   -0.0000 H   0  0  0  0  0  0  0  0  0  0  0  0
    7.2522    0.2023   -0.0000 H   0  0  0  0  0  0  0  0  0  0  0  0
  2  1  1  0  0  0  0
  3  1  2  0  0  0  0
  4  6  2  0  0  0  0
  5  2  2  0  0  0  0
  6  3  1  0  0  0  0
  7  3  1  0  0  0  0
  8  2  1  0  0  0  0
  4  5  1  0  0  0  0
  1  9  1  0  0  0  0
  4 10  1  0  0  0  0
  5 11  1  0  0  0  0
  6 12  1  0  0  0  0
  7 13  1  0  0  0  0
  7 14  1  0  0  0  0
  7 15  1  0  0  0  0
  8 16  1  0  0  0  0
  8 17  1  0  0  0  0
  8 18  1  0  0  0  0
M  END

$$$$
[N+](C1(=C(N)C=CC=C1))([O-])=O
Actelion Java MolfileCreator 1.0

 16 16  0  0  0  0  0  0  0  0999 V2000
    1.5511    0.0000    0.0000 N   0  0  0  0  0  0  0  0  0  0  0  0
    3.1021   -0.8955    0.0000 C   0  0  0  0  0  0  0  0  0  0  0  0
    1.5511    1.7911    0.0000 O   0  0  0  0  0  0  0  0  0  0  0  0
    0.0000   -0.8955    0.0000 O   0  0  0  0  0  0  0  0  0  0  0  0
    3.1021   -2.6866    0.0000 C   0  0  0  0  0  0  0  0  0  0  0  0
    1.5511   -3.5819    0.0000 N   0  0  0  0  0  0  0  0  0  0  0  0
    4.6532    0.0000    0.0000 C   0  0  0  0  0  0  0  0  0  0  0  0
    4.6532   -3.5821    0.0000 C   0  0  0  0  0  0  0  0  0  0  0  0
    6.2044   -0.8955    0.0000 C   0  0  0  0  0  0  0  0  0  0  0  0
    6.2044   -2.6866    0.0000 C   0  0  0  0  0  0  0  0  0  0  0  0
    0.4654   -2.9550   -0.0000 H   0  0  0  0  0  0  0  0  0  0  0  0
    1.5510   -4.8356   -0.0000 H   0  0  0  0  0  0  0  0  0  0  0  0
    4.6531    0.8955   -0.0000 H   0  0  0  0  0  0  0  0  0  0  0  0
    4.6531   -4.4776   -0.0000 H   0  0  0  0  0  0  0  0  0  0  0  0
    6.9800   -0.4478   -0.0000 H   0  0  0  0  0  0  0  0  0  0  0  0
    6.9800   -3.1343   -0.0000 H   0  0  0  0  0  0  0  0  0  0  0  0
  2  1  1  0  0  0  0
  3  1  1  0  0  0  0
  4  1  2  0  0  0  0
  5  2  2  0  0  0  0
  6  5  1  0  0  0  0
  7  2  1  0  0  0  0
  8  5  1  0  0  0  0
  9  7  2  0  0  0  0
 10  9  1  0  0  0  0
  8 10  2  0  0  0  0
  6 11  1  0  0  0  0
  6 12  1  0  0  0  0
  7 13  1  0  0  0  0
  8 14  1  0  0  0  0
  9 15  1  0  0  0  0
 10 16  1  0  0  0  0
M  CHG  2   1   1   3  -1
M  END

$$$$
O2(C1(=C(C=CC=C1)CC=3(C2=CC=CC=3)))
Actelion Java MolfileCreator 1.0

 24 26  0  0  0  0  0  0  0  0999 V2000
   -1.5783    0.9112    0.0000 O   0  0  0  0  0  0  0  0  0  0  0  0
   -3.1565    0.0000    0.0000 C   0  0  0  0  0  0  0  0  0  0  0  0
    0.0000    0.0000    0.0000 C   0  0  0  0  0  0  0  0  0  0  0  0
    0.0000   -1.8225    0.0000 C   0  0  0  0  0  0  0  0  0  0  0  0
   -3.1565   -1.8223    0.0000 C   0  0  0  0  0  0  0  0  0  0  0  0
   -1.5783   -2.7335    0.0000 C   0  0  0  0  0  0  0  0  0  0  0  0
   -4.7348    0.9112    0.0000 C   0  0  0  0  0  0  0  0  0  0  0  0
    1.5783    0.9111    0.0000 C   0  0  0  0  0  0  0  0  0  0  0  0
    1.5783   -2.7337    0.0000 C   0  0  0  0  0  0  0  0  0  0  0  0
   -4.7348   -2.7335    0.0000 C   0  0  0  0  0  0  0  0  0  0  0  0
   -6.3133    0.0000    0.0000 C   0  0  0  0  0  0  0  0  0  0  0  0
   -6.3133   -1.8223    0.0000 C   0  0  0  0  0  0  0  0  0  0  0  0
    3.1565   -1.8223    0.0000 C   0  0  0  0  0  0  0  0  0  0  0  0
    3.1565    0.0000    0.0000 C   0  0  0  0  0  0  0  0  0  0  0  0
   -2.2161   -3.8383   -0.0000 H   0  0  0  0  0  0  0  0  0  0  0  0
   -0.9404   -3.8383   -0.0000 H   0  0  0  0  0  0  0  0  0  0  0  0
   -4.7347    1.8225   -0.0000 H   0  0  0  0  0  0  0  0  0  0  0  0
    1.5783    1.8221   -0.0000 H   0  0  0  0  0  0  0  0  0  0  0  0
    1.5783   -3.6451   -0.0000 H   0  0  0  0  0  0  0  0  0  0  0  0
   -4.7347   -3.6448   -0.0000 H   0  0  0  0  0  0  0  0  0  0  0  0
   -7.1025    0.4555   -0.0000 H   0  0  0  0  0  0  0  0  0  0  0  0
   -7.1025   -2.2778   -0.0000 H   0  0  0  0  0  0  0  0  0  0  0  0
    3.9457   -2.2777   -0.0000 H   0  0  0  0  0  0  0  0  0  0  0  0
    3.9457    0.4556   -0.0000 H   0  0  0  0  0  0  0  0  0  0  0  0
  2  1  1  0  0  0  0
  3  1  1  0  0  0  0
  4  3  1  0  0  0  0
  5  2  2  0  0  0  0
  6  4  1  0  0  0  0
  7  2  1  0  0  0  0
  8  3  2  0  0  0  0
  9  4  2  0  0  0  0
 10  5  1  0  0  0  0
 11  7  2  0  0  0  0
 12 11  1  0  0  0  0
 13 14  2  0  0  0  0
 14  8  1  0  0  0  0
  5  6  1  0  0  0  0
  9 13  1  0  0  0  0
 10 12  2  0  0  0  0
  6 15  1  1  0  0  0
  6 16  1  0  0  0  0
  7 17  1  0  0  0  0
  8 18  1  0  0  0  0
  9 19  1  0  0  0  0
 10 20  1  0  0  0  0
 11 21  1  0  0  0  0
 12 22  1  0  0  0  0
 13 23  1  0  0  0  0
 14 24  1  0  0  0  0
M  END

$$$$
C(O)(C)(C)C
Actelion Java MolfileCreator 1.0

 15 14  0  0  0  0  0  0  0  0999 V2000
    1.6094    0.0000    0.0000 C   0  0  0  0  0  0  0  0  0  0  0  0
    3.2188   -0.9292    0.0000 O   0  0  0  0  0  0  0  0  0  0  0  0
    1.6094    1.8584    0.0000 C   0  0  0  0  0  0  0  0  0  0  0  0
    1.6094   -1.8584    0.0000 C   0  0  0  0  0  0  0  0  0  0  0  0
    0.0000   -0.9292    0.0000 C   0  0  0  0  0  0  0  0  0  0  0  0
    5.0139   -0.4483   -0.0000 H   0  0  0  0  0  0  0  0  0  0  0  0
    1.6094    3.1593   -0.0000 H   0  0  0  0  0  0  0  0  0  0  0  0
    2.9103    1.8584   -0.0000 H   0  0  0  0  0  0  0  0  0  0  0  0
    0.3085    1.8584   -0.0000 H   0  0  0  0  0  0  0  0  0  0  0  0
    1.6094   -3.1593   -0.0000 H   0  0  0  0  0  0  0  0  0  0  0  0
    0.3085   -1.8584   -0.0000 H   0  0  0  0  0  0  0  0  0  0  0  0
    2.9103   -1.8584   -0.0000 H   0  0  0  0  0  0  0  0  0  0  0  0
   -1.1266   -1.5797   -0.0000 H   0  0  0  0  0  0  0  0  0  0  0  0
   -0.6504    0.1974   -0.0000 H   0  0  0  0  0  0  0  0  0  0  0  0
    0.6504   -2.0558   -0.0000 H   0  0  0  0  0  0  0  0  0  0  0  0
  2  1  1  0  0  0  0
  3  1  1  0  0  0  0
  4  1  1  0  0  0  0
  5  1  1  0  0  0  0
  2  6  1  0  0  0  0
  3  7  1  0  0  0  0
  3  8  1  0  0  0  0
  3  9  1  0  0  0  0
  4 10  1  0  0  0  0
  4 11  1  0  0  0  0
  4 12  1  0  0  0  0
  5 13  1  0  0  0  0
  5 14  1  0  0  0  0
  5 15  1  0  0  0  0
M  END

$$$$
S(C1(=CC=C([N+]([O-])=O)C=C1))(=O)(=O)Cl
Actelion Java MolfileCreator 1.0

 17 17  0  0  0  0  0  0  0  0999 V2000
    7.3612   -3.3998    0.0000 S   0  0  0  0  0  0  0  0  0  0  0  0
    1.4722    0.0000    0.0000 N   0  0  0  0  0  0  0  0  0  0  0  0
    5.8890   -2.5498    0.0000 C   0  0  0  0  0  0  0  0  0  0  0  0
    2.9444   -0.8500    0.0000 C   0  0  0  0  0  0  0  0  0  0  0  0
    6.5112   -4.8722    0.0000 O   0  0  0  0  0  0  0  0  0  0  0  0
    8.2112   -1.9276    0.0000 O   0  0  0  0  0  0  0  0  0  0  0  0
    1.4722    1.7000    0.0000 O   0  0  0  0  0  0  0  0  0  0  0  0
    0.0000   -0.8500    0.0000 O   0  0  0  0  0  0  0  0  0  0  0  0
    8.8334   -4.2500    0.0000 Cl  0  0  0  0  0  0  0  0  0  0  0  0
    5.8890   -0.8500    0.0000 C   0  0  0  0  0  0  0  0  0  0  0  0
    4.4166   -3.3998    0.0000 C   0  0  0  0  0  0  0  0  0  0  0  0
    2.9444   -2.5500    0.0000 C   0  0  0  0  0  0  0  0  0  0  0  0
    4.4166    0.0000    0.0000 C   0  0  0  0  0  0  0  0  0  0  0  0
    6.6252   -0.4251   -0.0000 H   0  0  0  0  0  0  0  0  0  0  0  0
    4.4165   -4.2498   -0.0000 H   0  0  0  0  0  0  0  0  0  0  0  0
    2.2083   -2.9751   -0.0000 H   0  0  0  0  0  0  0  0  0  0  0  0
    4.4165    0.8500   -0.0000 H   0  0  0  0  0  0  0  0  0  0  0  0
  2  4  1  0  0  0  0
  3  1  1  0  0  0  0
  4 12  1  0  0  0  0
  5  1  2  0  0  0  0
  6  1  2  0  0  0  0
  7  2  1  0  0  0  0
  8  2  2  0  0  0  0
  9  1  1  0  0  0  0
 10  3  2  0  0  0  0
 11  3  1  0  0  0  0
 12 11  2  0  0  0  0
 13 10  1  0  0  0  0
 13  4  2  0  0  0  0
 10 14  1  0  0  0  0
 11 15  1  0  0  0  0
 12 16  1  0  0  0  0
 13 17  1  0  0  0  0
M  CHG  2   2   1   7  -1
M  END

$$$$
C(OC1(=CC=CC=C1))(=O)C
Actelion Java MolfileCreator 1.0

 18 18  0  0  0  0  0  0  0  0999 V2000
    3.2031   -0.9247    0.0000 C   0  0  0  0  0  0  0  0  0  0  0  0
    1.6015    0.0000    0.0000 O   0  0  0  0  0  0  0  0  0  0  0  0
    4.8046    0.0000    0.0000 O   0  0  0  0  0  0  0  0  0  0  0  0
    0.0000   -0.9247    0.0000 C   0  0  0  0  0  0  0  0  0  0  0  0
    3.2031   -2.7740    0.0000 C   0  0  0  0  0  0  0  0  0  0  0  0
   -1.6015    0.0000    0.0000 C   0  0  0  0  0  0  0  0  0  0  0  0
    0.0000   -2.7739    0.0000 C   0  0  0  0  0  0  0  0  0  0  0  0
   -1.6015   -3.6985    0.0000 C   0  0  0  0  0  0  0  0  0  0  0  0
   -3.2031   -0.9245    0.0000 C   0  0  0  0  0  0  0  0  0  0  0  0
   -3.2031   -2.7739    0.0000 C   0  0  0  0  0  0  0  0  0  0  0  0
    3.2031   -4.0686   -0.0000 H   0  0  0  0  0  0  0  0  0  0  0  0
    1.9085   -2.7740   -0.0000 H   0  0  0  0  0  0  0  0  0  0  0  0
    4.4977   -2.7740   -0.0000 H   0  0  0  0  0  0  0  0  0  0  0  0
   -1.6015    0.9246   -0.0000 H   0  0  0  0  0  0  0  0  0  0  0  0
    0.8008   -3.2361   -0.0000 H   0  0  0  0  0  0  0  0  0  0  0  0
   -1.6015   -4.6232   -0.0000 H   0  0  0  0  0  0  0  0  0  0  0  0
   -4.0039   -0.4621   -0.0000 H   0  0  0  0  0  0  0  0  0  0  0  0
   -4.0039   -3.2362   -0.0000 H   0  0  0  0  0  0  0  0  0  0  0  0
  2  1  1  0  0  0  0
  3  1  2  0  0  0  0
  4  2  1  0  0  0  0
  5  1  1  0  0  0  0
  6  4  2  0  0  0  0
  7  4  1  0  0  0  0
  8  7  2  0  0  0  0
  9  6  1  0  0  0  0
 10  8  1  0  0  0  0
 10  9  2  0  0  0  0
  5 11  1  0  0  0  0
  5 12  1  0  0  0  0
  5 13  1  0  0  0  0
  6 14  1  0  0  0  0
  7 15  1  0  0  0  0
  8 16  1  0  0  0  0
  9 17  1  0  0  0  0
 10 18  1  0  0  0  0
M  END

$$$$
C(C=1(C=CC(=CC=1)OC))(C2(=CC=C(C=C2)OC))(C=3(C=CC=CC=3))Cl
Actelion Java MolfileCreator 1.0

 43 45  0  0  0  0  0  0  0  0999 V2000
    8.0754   -3.7297    0.0000 C   0  0  0  0  0  0  0  0  0  0  0  0
    9.6905   -2.7972    0.0000 C   0  0  0  0  0  0  0  0  0  0  0  0
    6.4604   -2.7972    0.0000 C   0  0  0  0  0  0  0  0  0  0  0  0
    9.6905   -4.6624    0.0000 C   0  0  0  0  0  0  0  0  0  0  0  0
   11.2255   -3.4283    0.0000 C   0  0  0  0  0  0  0  0  0  0  0  0
    9.6905   -0.9325    0.0000 C   0  0  0  0  0  0  0  0  0  0  0  0
    6.4604   -0.9325    0.0000 C   0  0  0  0  0  0  0  0  0  0  0  0
    4.8451   -3.7297    0.0000 C   0  0  0  0  0  0  0  0  0  0  0  0
    8.0754   -5.5947    0.0000 Cl  0  0  0  0  0  0  0  0  0  0  0  0
   12.9207   -0.9325    0.0000 C   0  0  0  0  0  0  0  0  0  0  0  0
    3.2301   -0.9325    0.0000 C   0  0  0  0  0  0  0  0  0  0  0  0
   12.9207   -2.7972    0.0000 C   0  0  0  0  0  0  0  0  0  0  0  0
    4.8451    0.0000    0.0000 C   0  0  0  0  0  0  0  0  0  0  0  0
    3.2301   -2.7974    0.0000 C   0  0  0  0  0  0  0  0  0  0  0  0
   11.3055    0.0000    0.0000 C   0  0  0  0  0  0  0  0  0  0  0  0
   14.5358    0.0000    0.0000 O   0  0  0  0  0  0  0  0  0  0  0  0
    1.6150    0.0000    0.0000 O   0  0  0  0  0  0  0  0  0  0  0  0
    9.6905   -6.5273    0.0000 C   0  0  0  0  0  0  0  0  0  0  0  0
   11.3848   -4.0281    0.0000 C   0  0  0  0  0  0  0  0  0  0  0  0
   14.5358    1.8648    0.0000 C   0  0  0  0  0  0  0  0  0  0  0  0
    0.0000   -0.9325    0.0000 C   0  0  0  0  0  0  0  0  0  0  0  0
   12.9207   -4.6624    0.0000 C   0  0  0  0  0  0  0  0  0  0  0  0
   11.3055   -7.4598    0.0000 C   0  0  0  0  0  0  0  0  0  0  0  0
   12.9207   -6.5273    0.0000 C   0  0  0  0  0  0  0  0  0  0  0  0
   11.1454   -4.0594   -0.0000 H   0  0  0  0  0  0  0  0  0  0  0  0
    8.8829   -0.4663   -0.0000 H   0  0  0  0  0  0  0  0  0  0  0  0
    7.2680   -0.4663   -0.0000 H   0  0  0  0  0  0  0  0  0  0  0  0
    4.8450   -4.6621   -0.0000 H   0  0  0  0  0  0  0  0  0  0  0  0
   13.7684   -3.4141   -0.0000 H   0  0  0  0  0  0  0  0  0  0  0  0
    4.8450    0.9325   -0.0000 H   0  0  0  0  0  0  0  0  0  0  0  0
    2.4226   -3.2638   -0.0000 H   0  0  0  0  0  0  0  0  0  0  0  0
   11.3054    0.9325   -0.0000 H   0  0  0  0  0  0  0  0  0  0  0  0
    8.8829   -6.9936   -0.0000 H   0  0  0  0  0  0  0  0  0  0  0  0
   11.4639   -3.3938   -0.0000 H   0  0  0  0  0  0  0  0  0  0  0  0
   14.5358    3.1701   -0.0000 H   0  0  0  0  0  0  0  0  0  0  0  0
   15.8411    1.8648   -0.0000 H   0  0  0  0  0  0  0  0  0  0  0  0
   13.2305    1.8648   -0.0000 H   0  0  0  0  0  0  0  0  0  0  0  0
   -1.1305   -1.5852   -0.0000 H   0  0  0  0  0  0  0  0  0  0  0  0
   -0.6527    0.1981   -0.0000 H   0  0  0  0  0  0  0  0  0  0  0  0
    0.6527   -2.0630   -0.0000 H   0  0  0  0  0  0  0  0  0  0  0  0
   13.6887   -4.0470   -0.0000 H   0  0  0  0  0  0  0  0  0  0  0  0
   11.3054   -8.3923   -0.0000 H   0  0  0  0  0  0  0  0  0  0  0  0
   13.7284   -6.9936   -0.0000 H   0  0  0  0  0  0  0  0  0  0  0  0
  2  1  1  0  0  0  0
  3  1  1  0  0  0  0
  4  1  1  0  0  0  0
  5  2  1  0  0  0  0
  6  2  2  0  0  0  0
  7  3  2  0  0  0  0
  8  3  1  0  0  0  0
  9  1  1  0  0  0  0
 10 15  2  0  0  0  0
 11 14  1  0  0  0  0
 12  5  2  0  0  0  0
 13  7  1  0  0  0  0
 14  8  2  0  0  0  0
 15  6  1  0  0  0  0
 16 10  1  0  0  0  0
 17 11  1  0  0  0  0
 18  4  1  0  0  0  0
 19  4  2  0  0  0  0
 20 16  1  0  0  0  0
 21 17  1  0  0  0  0
 22 19  1  0  0  0  0
 23 18  2  0  0  0  0
 24 22  2  0  0  0  0
 13 11  2  0  0  0  0
 10 12  1  0  0  0  0
 23 24  1  0  0  0  0
  5 25  1  0  0  0  0
  6 26  1  0  0  0  0
  7 27  1  0  0  0  0
  8 28  1  0  0  0  0
 12 29  1  0  0  0  0
 13 30  1  0  0  0  0
 14 31  1  0  0  0  0
 15 32  1  0  0  0  0
 18 33  1  0  0  0  0
 19 34  1  0  0  0  0
 20 35  1  0  0  0  0
 20 36  1  0  0  0  0
 20 37  1  0  0  0  0
 21 38  1  0  0  0  0
 21 39  1  0  0  0  0
 21 40  1  0  0  0  0
 22 41  1  0  0  0  0
 23 42  1  0  0  0  0
 24 43  1  0  0  0  0
M  END

$$$$
[N+](C1(=CC=C(OC(=O)C)C=C1))([O-])=O
Actelion Java MolfileCreator 1.0

 20 20  0  0  0  0  0  0  0  0999 V2000
   -4.5580   -3.5087    0.0000 N   0  0  0  0  0  0  0  0  0  0  0  0
   -3.0386   -2.6314    0.0000 C   0  0  0  0  0  0  0  0  0  0  0  0
   -6.0775   -2.6314    0.0000 O   0  0  0  0  0  0  0  0  0  0  0  0
   -4.5580   -5.2631    0.0000 O   0  0  0  0  0  0  0  0  0  0  0  0
    3.0386   -0.8772    0.0000 C   0  0  0  0  0  0  0  0  0  0  0  0
    1.5193    0.0000    0.0000 O   0  0  0  0  0  0  0  0  0  0  0  0
    4.5580    0.0000    0.0000 O   0  0  0  0  0  0  0  0  0  0  0  0
   -1.5193   -3.5087    0.0000 C   0  0  0  0  0  0  0  0  0  0  0  0
   -3.0386   -0.8770    0.0000 C   0  0  0  0  0  0  0  0  0  0  0  0
    0.0000   -0.8772    0.0000 C   0  0  0  0  0  0  0  0  0  0  0  0
    0.0000   -2.6316    0.0000 C   0  0  0  0  0  0  0  0  0  0  0  0
   -1.5193    0.0000    0.0000 C   0  0  0  0  0  0  0  0  0  0  0  0
    3.0386   -2.6316    0.0000 C   0  0  0  0  0  0  0  0  0  0  0  0
   -1.5193   -4.3858   -0.0000 H   0  0  0  0  0  0  0  0  0  0  0  0
   -3.7983   -0.4383   -0.0000 H   0  0  0  0  0  0  0  0  0  0  0  0
    0.7597   -3.0703   -0.0000 H   0  0  0  0  0  0  0  0  0  0  0  0
   -1.5193    0.8771   -0.0000 H   0  0  0  0  0  0  0  0  0  0  0  0
    3.0386   -3.8597   -0.0000 H   0  0  0  0  0  0  0  0  0  0  0  0
    1.8106   -2.6316   -0.0000 H   0  0  0  0  0  0  0  0  0  0  0  0
    4.2667   -2.6316   -0.0000 H   0  0  0  0  0  0  0  0  0  0  0  0
  2  1  1  0  0  0  0
  3  1  1  0  0  0  0
  4  1  2  0  0  0  0
  5  6  1  0  0  0  0
  6 10  1  0  0  0  0
  7  5  2  0  0  0  0
  8  2  2  0  0  0  0
  9  2  1  0  0  0  0
 10 12  1  0  0  0  0
 11  8  1  0  0  0  0
 12  9  2  0  0  0  0
 13  5  1  0  0  0  0
 10 11  2  0  0  0  0
  8 14  1  0  0  0  0
  9 15  1  0  0  0  0
 11 16  1  0  0  0  0
 12 17  1  0  0  0  0
 13 18  1  0  0  0  0
 13 19  1  0  0  0  0
 13 20  1  0  0  0  0
M  CHG  2   1   1   3  -1
M  END

$$$$
C1(N(C)C)(=CC=C(C=O)C=C1)
Actelion Java MolfileCreator 1.0

 22 22  0  0  0  0  0  0  0  0999 V2000
    3.2292   -0.9322    0.0000 C   0  0  0  0  0  0  0  0  0  0  0  0
    1.6146    0.0000    0.0000 N   0  0  0  0  0  0  0  0  0  0  0  0
    3.2292   -2.7965    0.0000 C   0  0  0  0  0  0  0  0  0  0  0  0
    4.8438    0.0000    0.0000 C   0  0  0  0  0  0  0  0  0  0  0  0
    8.0732   -5.5931    0.0000 O   0  0  0  0  0  0  0  0  0  0  0  0
    8.0732   -3.7287    0.0000 C   0  0  0  0  0  0  0  0  0  0  0  0
    6.4586   -2.7965    0.0000 C   0  0  0  0  0  0  0  0  0  0  0  0
    6.4586   -0.9320    0.0000 C   0  0  0  0  0  0  0  0  0  0  0  0
    4.8438   -3.7287    0.0000 C   0  0  0  0  0  0  0  0  0  0  0  0
    1.6146    1.8644    0.0000 C   0  0  0  0  0  0  0  0  0  0  0  0
    0.0000   -0.9322    0.0000 C   0  0  0  0  0  0  0  0  0  0  0  0
    2.4219   -3.2625   -0.0000 H   0  0  0  0  0  0  0  0  0  0  0  0
    4.8437    0.9321   -0.0000 H   0  0  0  0  0  0  0  0  0  0  0  0
    8.8805   -3.2626   -0.0000 H   0  0  0  0  0  0  0  0  0  0  0  0
    7.2660   -0.4658   -0.0000 H   0  0  0  0  0  0  0  0  0  0  0  0
    4.8437   -4.6609   -0.0000 H   0  0  0  0  0  0  0  0  0  0  0  0
    1.6146    3.1695   -0.0000 H   0  0  0  0  0  0  0  0  0  0  0  0
    2.9197    1.8644   -0.0000 H   0  0  0  0  0  0  0  0  0  0  0  0
    0.3095    1.8644   -0.0000 H   0  0  0  0  0  0  0  0  0  0  0  0
   -1.1302   -1.5848   -0.0000 H   0  0  0  0  0  0  0  0  0  0  0  0
   -0.6526    0.1980   -0.0000 H   0  0  0  0  0  0  0  0  0  0  0  0
    0.6526   -2.0624   -0.0000 H   0  0  0  0  0  0  0  0  0  0  0  0
  2  1  1  0  0  0  0
  3  1  2  0  0  0  0
  4  1  1  0  0  0  0
  5  6  2  0  0  0  0
  6  7  1  0  0  0  0
  7  8  1  0  0  0  0
  8  4  2  0  0  0  0
  9  3  1  0  0  0  0
 10  2  1  0  0  0  0
 11  2  1  0  0  0  0
  9  7  2  0  0  0  0
  3 12  1  0  0  0  0
  4 13  1  0  0  0  0
  6 14  1  0  0  0  0
  8 15  1  0  0  0  0
  9 16  1  0  0  0  0
 10 17  1  0  0  0  0
 10 18  1  0  0  0  0
 10 19  1  0  0  0  0
 11 20  1  0  0  0  0
 11 21  1  0  0  0  0
 11 22  1  0  0  0  0
M  END

$$$$
C=1(CC)(C=CC=CC=1)
Actelion Java MolfileCreator 1.0

 18 18  0  0  0  0  0  0  0  0999 V2000
    3.3403   -0.9643    0.0000 C   0  0  0  0  0  0  0  0  0  0  0  0
    1.6701    0.0000    0.0000 C   0  0  0  0  0  0  0  0  0  0  0  0
    3.3403   -2.8929    0.0000 C   0  0  0  0  0  0  0  0  0  0  0  0
    5.0104    0.0000    0.0000 C   0  0  0  0  0  0  0  0  0  0  0  0
    0.0000   -0.9643    0.0000 C   0  0  0  0  0  0  0  0  0  0  0  0
    5.0104   -3.8571    0.0000 C   0  0  0  0  0  0  0  0  0  0  0  0
    6.6808   -0.9643    0.0000 C   0  0  0  0  0  0  0  0  0  0  0  0
    6.6808   -2.8929    0.0000 C   0  0  0  0  0  0  0  0  0  0  0  0
    2.3451    1.1691   -0.0000 H   0  0  0  0  0  0  0  0  0  0  0  0
    0.9952    1.1691   -0.0000 H   0  0  0  0  0  0  0  0  0  0  0  0
    2.5052   -3.3750   -0.0000 H   0  0  0  0  0  0  0  0  0  0  0  0
    5.0103    0.9643   -0.0000 H   0  0  0  0  0  0  0  0  0  0  0  0
   -1.1691   -1.6393   -0.0000 H   0  0  0  0  0  0  0  0  0  0  0  0
   -0.6750    0.2048   -0.0000 H   0  0  0  0  0  0  0  0  0  0  0  0
    0.6750   -2.1334   -0.0000 H   0  0  0  0  0  0  0  0  0  0  0  0
    5.0103   -4.8214   -0.0000 H   0  0  0  0  0  0  0  0  0  0  0  0
    7.5159   -0.4821   -0.0000 H   0  0  0  0  0  0  0  0  0  0  0  0
    7.5159   -3.3750   -0.0000 H   0  0  0  0  0  0  0  0  0  0  0  0
  2  1  1  0  0  0  0
  3  1  1  0  0  0  0
  4  1  2  0  0  0  0
  5  2  1  0  0  0  0
  6  3  2  0  0  0  0
  7  4  1  0  0  0  0
  8  7  2  0  0  0  0
  8  6  1  0  0  0  0
  2  9  1  1  0  0  0
  2 10  1  0  0  0  0
  3 11  1  0  0  0  0
  4 12  1  0  0  0  0
  5 13  1  0  0  0  0
  5 14  1  0  0  0  0
  5 15  1  0  0  0  0
  6 16  1  0  0  0  0
  7 17  1  0  0  0  0
  8 18  1  0  0  0  0
M  END

$$$$
OCCOCCOCCO
Actelion Java MolfileCreator 1.0

 24 23  0  0  0  0  0  0  0  0999 V2000
   13.8609    0.0000    0.0000 O   0  0  0  0  0  0  0  0  0  0  0  0
    0.0000   -0.8892    0.0000 O   0  0  0  0  0  0  0  0  0  0  0  0
    4.6202    0.0000    0.0000 O   0  0  0  0  0  0  0  0  0  0  0  0
    9.2405   -0.8892    0.0000 O   0  0  0  0  0  0  0  0  0  0  0  0
    1.5401    0.0000    0.0000 C   0  0  0  0  0  0  0  0  0  0  0  0
   12.3208   -0.8892    0.0000 C   0  0  0  0  0  0  0  0  0  0  0  0
   10.7806    0.0000    0.0000 C   0  0  0  0  0  0  0  0  0  0  0  0
    3.0801   -0.8892    0.0000 C   0  0  0  0  0  0  0  0  0  0  0  0
    7.7005    0.0000    0.0000 C   0  0  0  0  0  0  0  0  0  0  0  0
    6.1604   -0.8892    0.0000 C   0  0  0  0  0  0  0  0  0  0  0  0
   14.3211    1.7177   -0.0000 H   0  0  0  0  0  0  0  0  0  0  0  0
   -0.4602   -2.6069   -0.0000 H   0  0  0  0  0  0  0  0  0  0  0  0
    2.1625    1.0780   -0.0000 H   0  0  0  0  0  0  0  0  0  0  0  0
    0.9176    1.0780   -0.0000 H   0  0  0  0  0  0  0  0  0  0  0  0
   11.6985   -1.9673   -0.0000 H   0  0  0  0  0  0  0  0  0  0  0  0
   12.9434   -1.9672   -0.0000 H   0  0  0  0  0  0  0  0  0  0  0  0
   11.4029    1.0782   -0.0000 H   0  0  0  0  0  0  0  0  0  0  0  0
   10.1580    1.0780   -0.0000 H   0  0  0  0  0  0  0  0  0  0  0  0
    2.4577   -1.9672   -0.0000 H   0  0  0  0  0  0  0  0  0  0  0  0
    3.7025   -1.9672   -0.0000 H   0  0  0  0  0  0  0  0  0  0  0  0
    8.3229    1.0780   -0.0000 H   0  0  0  0  0  0  0  0  0  0  0  0
    7.0781    1.0780   -0.0000 H   0  0  0  0  0  0  0  0  0  0  0  0
    5.5381   -1.9673   -0.0000 H   0  0  0  0  0  0  0  0  0  0  0  0
    6.7830   -1.9672   -0.0000 H   0  0  0  0  0  0  0  0  0  0  0  0
  2  5  1  0  0  0  0
  3 10  1  0  0  0  0
  4  7  1  0  0  0  0
  5  8  1  0  0  0  0
  6  1  1  0  0  0  0
  7  6  1  0  0  0  0
  8  3  1  0  0  0  0
  9  4  1  0  0  0  0
 10  9  1  0  0  0  0
  1 11  1  0  0  0  0
  2 12  1  0  0  0  0
  5 13  1  1  0  0  0
  5 14  1  0  0  0  0
  6 15  1  1  0  0  0
  6 16  1  0  0  0  0
  7 17  1  1  0  0  0
  7 18  1  0  0  0  0
  8 19  1  1  0  0  0
  8 20  1  0  0  0  0
  9 21  1  1  0  0  0
  9 22  1  0  0  0  0
 10 23  1  1  0  0  0
 10 24  1  0  0  0  0
M  END

$$$$
C(C(=O)C)(=NO)C
Actelion Java MolfileCreator 1.0

 14 13  0  0  0  0  0  0  0  0999 V2000
    3.0155   -0.8705    0.0000 C   0  0  0  0  0  0  0  0  0  0  0  0
    4.5233    0.0000    0.0000 C   0  0  0  0  0  0  0  0  0  0  0  0
    1.5078    0.0000    0.0000 N   0  0  0  0  0  0  0  0  0  0  0  0
    6.0313   -0.8705    0.0000 O   0  0  0  0  0  0  0  0  0  0  0  0
    0.0000   -0.8705    0.0000 O   0  0  0  0  0  0  0  0  0  0  0  0
    3.0155   -2.6116    0.0000 C   0  0  0  0  0  0  0  0  0  0  0  0
    4.5233    1.7411    0.0000 C   0  0  0  0  0  0  0  0  0  0  0  0
   -0.4506   -2.5523   -0.0000 H   0  0  0  0  0  0  0  0  0  0  0  0
    3.0155   -3.8304   -0.0000 H   0  0  0  0  0  0  0  0  0  0  0  0
    1.7968   -2.6116   -0.0000 H   0  0  0  0  0  0  0  0  0  0  0  0
    4.2343   -2.6116   -0.0000 H   0  0  0  0  0  0  0  0  0  0  0  0
    4.5233    2.9598   -0.0000 H   0  0  0  0  0  0  0  0  0  0  0  0
    5.7421    1.7411   -0.0000 H   0  0  0  0  0  0  0  0  0  0  0  0
    3.3046    1.7411   -0.0000 H   0  0  0  0  0  0  0  0  0  0  0  0
  2  1  1  0  0  0  0
  3  1  2  3  0  0  0
  4  2  2  0  0  0  0
  5  3  1  0  0  0  0
  6  1  1  0  0  0  0
  7  2  1  0  0  0  0
  5  8  1  0  0  0  0
  6  9  1  0  0  0  0
  6 10  1  0  0  0  0
  6 11  1  0  0  0  0
  7 12  1  0  0  0  0
  7 13  1  0  0  0  0
  7 14  1  0  0  0  0
M  END

$$$$
O1(C(=O)CCC1=O)
Actelion Java MolfileCreator 1.0

 11 11  0  0  0  0  0  0  0  0999 V2000
    2.9961   -0.6848    0.0000 O   0  0  0  0  0  0  0  0  0  0  0  0
    4.1228    0.5664    0.0000 C   0  0  0  0  0  0  0  0  0  0  0  0
    1.4581    0.0000    0.0000 C   0  0  0  0  0  0  0  0  0  0  0  0
    5.7972    0.3903    0.0000 O   0  0  0  0  0  0  0  0  0  0  0  0
    0.0000   -0.8418    0.0000 O   0  0  0  0  0  0  0  0  0  0  0  0
    3.2810    2.0245    0.0000 C   0  0  0  0  0  0  0  0  0  0  0  0
    1.6340    1.6744    0.0000 C   0  0  0  0  0  0  0  0  0  0  0  0
    4.2345    2.7172   -0.0000 H   0  0  0  0  0  0  0  0  0  0  0  0
    3.1579    3.1966   -0.0000 H   0  0  0  0  0  0  0  0  0  0  0  0
    1.2697    2.7953   -0.0000 H   0  0  0  0  0  0  0  0  0  0  0  0
    0.4812    1.9194   -0.0000 H   0  0  0  0  0  0  0  0  0  0  0  0
  2  1  1  0  0  0  0
  3  1  1  0  0  0  0
  4  2  2  0  0  0  0
  5  3  2  0  0  0  0
  6  2  1  0  0  0  0
  7  3  1  0  0  0  0
  7  6  1  0  0  0  0
  6  8  1  1  0  0  0
  6  9  1  0  0  0  0
  7 10  1  1  0  0  0
  7 11  1  0  0  0  0
M  END

$$$$
[N+](C2(=C1(C(C=CC=C1)=CC=C2)))([O-])=O
Actelion Java MolfileCreator 1.0

 20 21  0  0  0  0  0  0  0  0999 V2000
    1.5588    0.0000    0.0000 N   0  0  0  0  0  0  0  0  0  0  0  0
    3.1176   -0.9000    0.0000 C   0  0  0  0  0  0  0  0  0  0  0  0
    3.1176   -2.7000    0.0000 C   0  0  0  0  0  0  0  0  0  0  0  0
    1.5588    1.8000    0.0000 O   0  0  0  0  0  0  0  0  0  0  0  0
    0.0000   -0.9000    0.0000 O   0  0  0  0  0  0  0  0  0  0  0  0
    4.6764   -3.6000    0.0000 C   0  0  0  0  0  0  0  0  0  0  0  0
    4.6764    0.0000    0.0000 C   0  0  0  0  0  0  0  0  0  0  0  0
    1.5588   -3.5998    0.0000 C   0  0  0  0  0  0  0  0  0  0  0  0
    6.2354   -0.9000    0.0000 C   0  0  0  0  0  0  0  0  0  0  0  0
    6.2354   -2.7000    0.0000 C   0  0  0  0  0  0  0  0  0  0  0  0
    4.6764   -5.4000    0.0000 C   0  0  0  0  0  0  0  0  0  0  0  0
    1.5588   -5.3998    0.0000 C   0  0  0  0  0  0  0  0  0  0  0  0
    3.1176   -6.2999    0.0000 C   0  0  0  0  0  0  0  0  0  0  0  0
    4.6763    0.9000   -0.0000 H   0  0  0  0  0  0  0  0  0  0  0  0
    0.7794   -3.1497   -0.0000 H   0  0  0  0  0  0  0  0  0  0  0  0
    7.0149   -0.4500   -0.0000 H   0  0  0  0  0  0  0  0  0  0  0  0
    7.0149   -3.1500   -0.0000 H   0  0  0  0  0  0  0  0  0  0  0  0
    5.4558   -5.8501   -0.0000 H   0  0  0  0  0  0  0  0  0  0  0  0
    0.7794   -5.8499   -0.0000 H   0  0  0  0  0  0  0  0  0  0  0  0
    3.1176   -7.1998   -0.0000 H   0  0  0  0  0  0  0  0  0  0  0  0
  2  1  1  0  0  0  0
  3  2  2  0  0  0  0
  4  1  1  0  0  0  0
  5  1  2  0  0  0  0
  6  3  1  0  0  0  0
  7  2  1  0  0  0  0
  8  3  1  0  0  0  0
  9  7  2  0  0  0  0
 10  9  1  0  0  0  0
 11  6  1  0  0  0  0
 12  8  2  0  0  0  0
 13 12  1  0  0  0  0
  6 10  2  0  0  0  0
 11 13  2  0  0  0  0
  7 14  1  0  0  0  0
  8 15  1  0  0  0  0
  9 16  1  0  0  0  0
 10 17  1  0  0  0  0
 11 18  1  0  0  0  0
 12 19  1  0  0  0  0
 13 20  1  0  0  0  0
M  CHG  2   1   1   4  -1
M  END

$$$$
P(C1(=CC=CC=C1))(C=2(C=CC=CC=2))C3(=CC=CC=C3)
Actelion Java MolfileCreator 1.0

 34 36  0  0  0  0  0  0  0  0999 V2000
    1.6408    0.0000    0.0000 P   0  0  0  0  0  0  0  0  0  0  0  0
    3.2817   -0.9474    0.0000 C   0  0  0  0  0  0  0  0  0  0  0  0
    1.6408    1.8947    0.0000 C   0  0  0  0  0  0  0  0  0  0  0  0
    0.0000   -0.9474    0.0000 C   0  0  0  0  0  0  0  0  0  0  0  0
    3.2817   -2.8421    0.0000 C   0  0  0  0  0  0  0  0  0  0  0  0
    4.9225    0.0000    0.0000 C   0  0  0  0  0  0  0  0  0  0  0  0
    3.2817    2.8419    0.0000 C   0  0  0  0  0  0  0  0  0  0  0  0
    0.0000    2.8419    0.0000 C   0  0  0  0  0  0  0  0  0  0  0  0
   -1.6408    0.0000    0.0000 C   0  0  0  0  0  0  0  0  0  0  0  0
    0.0000   -2.8419    0.0000 C   0  0  0  0  0  0  0  0  0  0  0  0
    6.5636   -0.9474    0.0000 C   0  0  0  0  0  0  0  0  0  0  0  0
    4.9225   -3.7895    0.0000 C   0  0  0  0  0  0  0  0  0  0  0  0
    3.2817    4.7369    0.0000 C   0  0  0  0  0  0  0  0  0  0  0  0
    0.0000    4.7369    0.0000 C   0  0  0  0  0  0  0  0  0  0  0  0
   -3.2817   -0.9472    0.0000 C   0  0  0  0  0  0  0  0  0  0  0  0
   -1.6408   -3.7893    0.0000 C   0  0  0  0  0  0  0  0  0  0  0  0
    6.5636   -2.8421    0.0000 C   0  0  0  0  0  0  0  0  0  0  0  0
    1.6408    5.6842    0.0000 C   0  0  0  0  0  0  0  0  0  0  0  0
   -3.2817   -2.8419    0.0000 C   0  0  0  0  0  0  0  0  0  0  0  0
    2.4613   -3.3158   -0.0000 H   0  0  0  0  0  0  0  0  0  0  0  0
    4.9225    0.9474   -0.0000 H   0  0  0  0  0  0  0  0  0  0  0  0
    4.1021    2.3681   -0.0000 H   0  0  0  0  0  0  0  0  0  0  0  0
   -0.8204    2.3681   -0.0000 H   0  0  0  0  0  0  0  0  0  0  0  0
   -1.6408    0.9473   -0.0000 H   0  0  0  0  0  0  0  0  0  0  0  0
    0.8204   -3.3155   -0.0000 H   0  0  0  0  0  0  0  0  0  0  0  0
    7.3841   -0.4737   -0.0000 H   0  0  0  0  0  0  0  0  0  0  0  0
    4.9225   -4.7369   -0.0000 H   0  0  0  0  0  0  0  0  0  0  0  0
    4.1021    5.2106   -0.0000 H   0  0  0  0  0  0  0  0  0  0  0  0
   -0.8204    5.2106   -0.0000 H   0  0  0  0  0  0  0  0  0  0  0  0
   -4.1021   -0.4734   -0.0000 H   0  0  0  0  0  0  0  0  0  0  0  0
   -1.6408   -4.7367   -0.0000 H   0  0  0  0  0  0  0  0  0  0  0  0
    7.3841   -3.3158   -0.0000 H   0  0  0  0  0  0  0  0  0  0  0  0
    1.6408    6.6316   -0.0000 H   0  0  0  0  0  0  0  0  0  0  0  0
   -4.1021   -3.3156   -0.0000 H   0  0  0  0  0  0  0  0  0  0  0  0
  2  1  1  0  0  0  0
  3  1  1  0  0  0  0
  4  1  1  0  0  0  0
  5  2  2  0  0  0  0
  6  2  1  0  0  0  0
  7  3  1  0  0  0  0
  8  3  2  0  0  0  0
  9  4  2  0  0  0  0
 10  4  1  0  0  0  0
 11  6  2  0  0  0  0
 12  5  1  0  0  0  0
 13  7  2  0  0  0  0
 14  8  1  0  0  0  0
 15  9  1  0  0  0  0
 16 10  2  0  0  0  0
 17 11  1  0  0  0  0
 18 14  2  0  0  0  0
 19 16  1  0  0  0  0
 15 19  2  0  0  0  0
 13 18  1  0  0  0  0
 12 17  2  0  0  0  0
  5 20  1  0  0  0  0
  6 21  1  0  0  0  0
  7 22  1  0  0  0  0
  8 23  1  0  0  0  0
  9 24  1  0  0  0  0
 10 25  1  0  0  0  0
 11 26  1  0  0  0  0
 12 27  1  0  0  0  0
 13 28  1  0  0  0  0
 14 29  1  0  0  0  0
 15 30  1  0  0  0  0
 16 31  1  0  0  0  0
 17 32  1  0  0  0  0
 18 33  1  0  0  0  0
 19 34  1  0  0  0  0
M  END

$$$$
O=S(OC)(OC)=O
Actelion Java MolfileCreator 1.0

 13 12  0  0  0  0  0  0  0  0999 V2000
    3.9388   -2.4106    0.0000 O   0  0  0  0  0  0  0  0  0  0  0  0
    3.0565   -0.8823    0.0000 S   0  0  0  0  0  0  0  0  0  0  0  0
    2.1741   -2.4106    0.0000 O   0  0  0  0  0  0  0  0  0  0  0  0
    4.5847    0.0000    0.0000 O   0  0  0  0  0  0  0  0  0  0  0  0
    1.5282    0.0000    0.0000 O   0  0  0  0  0  0  0  0  0  0  0  0
    6.1131   -0.8823    0.0000 C   0  0  0  0  0  0  0  0  0  0  0  0
    0.0000   -0.8823    0.0000 C   0  0  0  0  0  0  0  0  0  0  0  0
    7.1830   -1.5000   -0.0000 H   0  0  0  0  0  0  0  0  0  0  0  0
    5.4954   -1.9522   -0.0000 H   0  0  0  0  0  0  0  0  0  0  0  0
    6.7307    0.1875   -0.0000 H   0  0  0  0  0  0  0  0  0  0  0  0
   -1.0698   -1.5000   -0.0000 H   0  0  0  0  0  0  0  0  0  0  0  0
   -0.6176    0.1874   -0.0000 H   0  0  0  0  0  0  0  0  0  0  0  0
    0.6176   -1.9521   -0.0000 H   0  0  0  0  0  0  0  0  0  0  0  0
  2  4  1  0  0  0  0
  2  5  1  0  0  0  0
  2  3  2  0  0  0  0
  4  6  1  0  0  0  0
  1  2  2  0  0  0  0
  5  7  1  0  0  0  0
  6  8  1  0  0  0  0
  6  9  1  0  0  0  0
  6 10  1  0  0  0  0
  7 11  1  0  0  0  0
  7 12  1  0  0  0  0
  7 13  1  0  0  0  0
M  END

$$$$
P(CCCC)(CCCC)CCCC
Actelion Java MolfileCreator 1.0

 40 39  0  0  0  0  0  0  0  0999 V2000
    6.5583   -0.9466    0.0000 P   0  0  0  0  0  0  0  0  0  0  0  0
    8.1978    0.0000    0.0000 C   0  0  0  0  0  0  0  0  0  0  0  0
    6.5583   -2.8398    0.0000 C   0  0  0  0  0  0  0  0  0  0  0  0
    4.9186    0.0000    0.0000 C   0  0  0  0  0  0  0  0  0  0  0  0
    9.8373   -0.9466    0.0000 C   0  0  0  0  0  0  0  0  0  0  0  0
    8.1978   -3.7864    0.0000 C   0  0  0  0  0  0  0  0  0  0  0  0
    3.2790   -0.9466    0.0000 C   0  0  0  0  0  0  0  0  0  0  0  0
   11.4768    0.0000    0.0000 C   0  0  0  0  0  0  0  0  0  0  0  0
    8.1978   -5.6796    0.0000 C   0  0  0  0  0  0  0  0  0  0  0  0
    1.6395    0.0000    0.0000 C   0  0  0  0  0  0  0  0  0  0  0  0
   13.1165   -0.9466    0.0000 C   0  0  0  0  0  0  0  0  0  0  0  0
    9.8373   -6.6262    0.0000 C   0  0  0  0  0  0  0  0  0  0  0  0
    0.0000   -0.9466    0.0000 C   0  0  0  0  0  0  0  0  0  0  0  0
    8.8604    1.1477   -0.0000 H   0  0  0  0  0  0  0  0  0  0  0  0
    7.5352    1.1477   -0.0000 H   0  0  0  0  0  0  0  0  0  0  0  0
    5.2330   -2.8398   -0.0000 H   0  0  0  0  0  0  0  0  0  0  0  0
    5.8957   -3.9875   -0.0000 H   0  0  0  0  0  0  0  0  0  0  0  0
    5.5811    1.1478   -0.0000 H   0  0  0  0  0  0  0  0  0  0  0  0
    4.2558    1.1477   -0.0000 H   0  0  0  0  0  0  0  0  0  0  0  0
    9.1747   -2.0943   -0.0000 H   0  0  0  0  0  0  0  0  0  0  0  0
   10.4999   -2.0943   -0.0000 H   0  0  0  0  0  0  0  0  0  0  0  0
    9.5230   -3.7864   -0.0000 H   0  0  0  0  0  0  0  0  0  0  0  0
    8.8604   -2.6387   -0.0000 H   0  0  0  0  0  0  0  0  0  0  0  0
    2.6164   -2.0943   -0.0000 H   0  0  0  0  0  0  0  0  0  0  0  0
    3.9416   -2.0943   -0.0000 H   0  0  0  0  0  0  0  0  0  0  0  0
   12.1394    1.1478   -0.0000 H   0  0  0  0  0  0  0  0  0  0  0  0
   10.8141    1.1477   -0.0000 H   0  0  0  0  0  0  0  0  0  0  0  0
    6.8726   -5.6796   -0.0000 H   0  0  0  0  0  0  0  0  0  0  0  0
    7.5352   -6.8273   -0.0000 H   0  0  0  0  0  0  0  0  0  0  0  0
    2.3021    1.1477   -0.0000 H   0  0  0  0  0  0  0  0  0  0  0  0
    0.9769    1.1477   -0.0000 H   0  0  0  0  0  0  0  0  0  0  0  0
   14.2643   -1.6092   -0.0000 H   0  0  0  0  0  0  0  0  0  0  0  0
   12.4539   -2.0944   -0.0000 H   0  0  0  0  0  0  0  0  0  0  0  0
   13.7792    0.2012   -0.0000 H   0  0  0  0  0  0  0  0  0  0  0  0
   10.9850   -7.2889   -0.0000 H   0  0  0  0  0  0  0  0  0  0  0  0
    9.1747   -7.7739   -0.0000 H   0  0  0  0  0  0  0  0  0  0  0  0
   10.4999   -5.4786   -0.0000 H   0  0  0  0  0  0  0  0  0  0  0  0
   -1.1477   -1.6092   -0.0000 H   0  0  0  0  0  0  0  0  0  0  0  0
   -0.6626    0.2011   -0.0000 H   0  0  0  0  0  0  0  0  0  0  0  0
    0.6626   -2.0943   -0.0000 H   0  0  0  0  0  0  0  0  0  0  0  0
  2  1  1  0  0  0  0
  3  1  1  0  0  0  0
  4  1  1  0  0  0  0
  5  2  1  0  0  0  0
  6  3  1  0  0  0  0
  7  4  1  0  0  0  0
  8  5  1  0  0  0  0
  9  6  1  0  0  0  0
 10  7  1  0  0  0  0
 11  8  1  0  0  0  0
 12  9  1  0  0  0  0
 13 10  1  0  0  0  0
  2 14  1  1  0  0  0
  2 15  1  0  0  0  0
  3 16  1  1  0  0  0
  3 17  1  0  0  0  0
  4 18  1  1  0  0  0
  4 19  1  0  0  0  0
  5 20  1  1  0  0  0
  5 21  1  0  0  0  0
  6 22  1  1  0  0  0
  6 23  1  0  0  0  0
  7 24  1  1  0  0  0
  7 25  1  0  0  0  0
  8 26  1  1  0  0  0
  8 27  1  0  0  0  0
  9 28  1  1  0  0  0
  9 29  1  0  0  0  0
 10 30  1  1  0  0  0
 10 31  1  0  0  0  0
 11 32  1  0  0  0  0
 11 33  1  0  0  0  0
 11 34  1  0  0  0  0
 12 35  1  0  0  0  0
 12 36  1  0  0  0  0
 12 37  1  0  0  0  0
 13 38  1  0  0  0  0
 13 39  1  0  0  0  0
 13 40  1  0  0  0  0
M  END

$$$$
C2(C1(=C(C=CC=C1)OC3(=C2C=CC=C3)))(=O)
Actelion Java MolfileCreator 1.0

 23 25  0  0  0  0  0  0  0  0999 V2000
    1.5465    0.0000    0.0000 C   0  0  0  0  0  0  0  0  0  0  0  0
    3.0929   -0.8929    0.0000 C   0  0  0  0  0  0  0  0  0  0  0  0
    1.5465    1.7856    0.0000 C   0  0  0  0  0  0  0  0  0  0  0  0
    4.6394    1.7856    0.0000 O   0  0  0  0  0  0  0  0  0  0  0  0
    3.0929    2.6786    0.0000 C   0  0  0  0  0  0  0  0  0  0  0  0
    4.6394    0.0000    0.0000 C   0  0  0  0  0  0  0  0  0  0  0  0
    0.0000   -0.8929    0.0000 O   0  0  0  0  0  0  0  0  0  0  0  0
    0.0000    2.6784    0.0000 C   0  0  0  0  0  0  0  0  0  0  0  0
    3.0929   -2.6784    0.0000 C   0  0  0  0  0  0  0  0  0  0  0  0
    6.1860   -0.8927    0.0000 C   0  0  0  0  0  0  0  0  0  0  0  0
    3.0929    4.4643    0.0000 C   0  0  0  0  0  0  0  0  0  0  0  0
    4.6394   -3.5713    0.0000 C   0  0  0  0  0  0  0  0  0  0  0  0
    0.0000    4.4642    0.0000 C   0  0  0  0  0  0  0  0  0  0  0  0
    6.1860   -2.6786    0.0000 C   0  0  0  0  0  0  0  0  0  0  0  0
    1.5465    5.3570    0.0000 C   0  0  0  0  0  0  0  0  0  0  0  0
   -0.7732    2.2320   -0.0000 H   0  0  0  0  0  0  0  0  0  0  0  0
    2.3197   -3.1248   -0.0000 H   0  0  0  0  0  0  0  0  0  0  0  0
    6.9593   -0.4461   -0.0000 H   0  0  0  0  0  0  0  0  0  0  0  0
    3.8661    4.9109   -0.0000 H   0  0  0  0  0  0  0  0  0  0  0  0
    4.6393   -4.4641   -0.0000 H   0  0  0  0  0  0  0  0  0  0  0  0
   -0.7732    4.9106   -0.0000 H   0  0  0  0  0  0  0  0  0  0  0  0
    6.9593   -3.1252   -0.0000 H   0  0  0  0  0  0  0  0  0  0  0  0
    1.5465    6.2498   -0.0000 H   0  0  0  0  0  0  0  0  0  0  0  0
  2  1  1  0  0  0  0
  3  1  1  0  0  0  0
  4  5  1  0  0  0  0
  5  3  2  0  0  0  0
  6  2  2  0  0  0  0
  7  1  2  0  0  0  0
  8  3  1  0  0  0  0
  9  2  1  0  0  0  0
 10  6  1  0  0  0  0
 11  5  1  0  0  0  0
 12  9  2  0  0  0  0
 13  8  2  0  0  0  0
 14 12  1  0  0  0  0
 15 13  1  0  0  0  0
  4  6  1  0  0  0  0
 15 11  2  0  0  0  0
 14 10  2  0  0  0  0
  8 16  1  0  0  0  0
  9 17  1  0  0  0  0
 10 18  1  0  0  0  0
 11 19  1  0  0  0  0
 12 20  1  0  0  0  0
 13 21  1  0  0  0  0
 14 22  1  0  0  0  0
 15 23  1  0  0  0  0
M  END

$$$$
O=CC=1(C=CC(=CC=1)F)
Actelion Java MolfileCreator 1.0

 14 14  0  0  0  0  0  0  0  0999 V2000
    3.1629   -0.9131    0.0000 O   0  0  0  0  0  0  0  0  0  0  0  0
    1.5814    0.0000    0.0000 C   0  0  0  0  0  0  0  0  0  0  0  0
   -3.1629   -2.7390    0.0000 C   0  0  0  0  0  0  0  0  0  0  0  0
    0.0000   -0.9131    0.0000 C   0  0  0  0  0  0  0  0  0  0  0  0
   -4.7443   -3.6521    0.0000 F   0  0  0  0  0  0  0  0  0  0  0  0
   -1.5814   -3.6521    0.0000 C   0  0  0  0  0  0  0  0  0  0  0  0
   -3.1629   -0.9129    0.0000 C   0  0  0  0  0  0  0  0  0  0  0  0
    0.0000   -2.7392    0.0000 C   0  0  0  0  0  0  0  0  0  0  0  0
   -1.5814    0.0000    0.0000 C   0  0  0  0  0  0  0  0  0  0  0  0
    1.5814    0.9131   -0.0000 H   0  0  0  0  0  0  0  0  0  0  0  0
   -1.5814   -4.5651   -0.0000 H   0  0  0  0  0  0  0  0  0  0  0  0
   -3.9536   -0.4563   -0.0000 H   0  0  0  0  0  0  0  0  0  0  0  0
    0.7907   -3.1958   -0.0000 H   0  0  0  0  0  0  0  0  0  0  0  0
   -1.5814    0.9130   -0.0000 H   0  0  0  0  0  0  0  0  0  0  0  0
  2  1  2  0  0  0  0
  3  7  2  0  0  0  0
  4  2  1  0  0  0  0
  5  3  1  0  0  0  0
  6  8  2  0  0  0  0
  7  9  1  0  0  0  0
  8  4  1  0  0  0  0
  9  4  2  0  0  0  0
  6  3  1  0  0  0  0
  2 10  1  0  0  0  0
  6 11  1  0  0  0  0
  7 12  1  0  0  0  0
  8 13  1  0  0  0  0
  9 14  1  0  0  0  0
M  END

$$$$
C=12(N(CCCN=1)CCCCC2)
Actelion Java MolfileCreator 1.0

 27 28  0  0  0  0  0  0  0  0999 V2000
    0.0000    0.0000    0.0000 C   0  0  0  0  0  0  0  0  0  0  0  0
    0.0000   -1.8104    0.0000 N   0  0  0  0  0  0  0  0  0  0  0  0
    1.5678    0.9050    0.0000 N   0  0  0  0  0  0  0  0  0  0  0  0
    1.5678   -2.7156    0.0000 C   0  0  0  0  0  0  0  0  0  0  0  0
    3.1357    0.0000    0.0000 C   0  0  0  0  0  0  0  0  0  0  0  0
   -1.4154   -2.9391    0.0000 C   0  0  0  0  0  0  0  0  0  0  0  0
    3.1357   -1.8102    0.0000 C   0  0  0  0  0  0  0  0  0  0  0  0
   -1.4154    1.1286    0.0000 C   0  0  0  0  0  0  0  0  0  0  0  0
   -3.1804   -2.5362    0.0000 C   0  0  0  0  0  0  0  0  0  0  0  0
   -3.1804    0.7258    0.0000 C   0  0  0  0  0  0  0  0  0  0  0  0
   -3.9659   -0.9050    0.0000 C   0  0  0  0  0  0  0  0  0  0  0  0
    0.9342   -3.8132   -0.0000 H   0  0  0  0  0  0  0  0  0  0  0  0
    2.2015   -3.8132   -0.0000 H   0  0  0  0  0  0  0  0  0  0  0  0
    4.4029    0.0000   -0.0000 H   0  0  0  0  0  0  0  0  0  0  0  0
    3.7692    1.0974   -0.0000 H   0  0  0  0  0  0  0  0  0  0  0  0
   -1.7889   -4.1500   -0.0000 H   0  0  0  0  0  0  0  0  0  0  0  0
   -0.5534   -3.8680   -0.0000 H   0  0  0  0  0  0  0  0  0  0  0  0
    3.7695   -2.9076   -0.0000 H   0  0  0  0  0  0  0  0  0  0  0  0
    4.4029   -1.8100   -0.0000 H   0  0  0  0  0  0  0  0  0  0  0  0
   -0.5534    2.0575   -0.0000 H   0  0  0  0  0  0  0  0  0  0  0  0
   -1.7889    2.3396   -0.0000 H   0  0  0  0  0  0  0  0  0  0  0  0
   -4.3600   -2.9993   -0.0000 H   0  0  0  0  0  0  0  0  0  0  0  0
   -3.3692   -3.7894   -0.0000 H   0  0  0  0  0  0  0  0  0  0  0  0
   -3.3693    1.9788   -0.0000 H   0  0  0  0  0  0  0  0  0  0  0  0
   -4.3600    1.1887   -0.0000 H   0  0  0  0  0  0  0  0  0  0  0  0
   -5.0632   -0.2712   -0.0000 H   0  0  0  0  0  0  0  0  0  0  0  0
   -5.0635   -1.5384   -0.0000 H   0  0  0  0  0  0  0  0  0  0  0  0
  2  1  1  0  0  0  0
  3  1  2  0  0  0  0
  4  2  1  0  0  0  0
  5  3  1  0  0  0  0
  6  2  1  0  0  0  0
  7  5  1  0  0  0  0
  8  1  1  0  0  0  0
  9  6  1  0  0  0  0
 10  8  1  0  0  0  0
 11 10  1  0  0  0  0
 11  9  1  0  0  0  0
  7  4  1  0  0  0  0
  4 12  1  1  0  0  0
  4 13  1  0  0  0  0
  5 14  1  1  0  0  0
  5 15  1  0  0  0  0
  6 16  1  1  0  0  0
  6 17  1  0  0  0  0
  7 18  1  1  0  0  0
  7 19  1  0  0  0  0
  8 20  1  1  0  0  0
  8 21  1  0  0  0  0
  9 22  1  1  0  0  0
  9 23  1  0  0  0  0
 10 24  1  1  0  0  0
 10 25  1  0  0  0  0
 11 26  1  1  0  0  0
 11 27  1  0  0  0  0
M  END

$$$$
C(=C)OCC
Actelion Java MolfileCreator 1.0

 13 12  0  0  0  0  0  0  0  0999 V2000
    4.9749    0.0000    0.0000 C   0  0  0  0  0  0  0  0  0  0  0  0
    6.6334   -0.9574    0.0000 C   0  0  0  0  0  0  0  0  0  0  0  0
    3.3166   -0.9574    0.0000 O   0  0  0  0  0  0  0  0  0  0  0  0
    1.6583    0.0000    0.0000 C   0  0  0  0  0  0  0  0  0  0  0  0
    0.0000   -0.9574    0.0000 C   0  0  0  0  0  0  0  0  0  0  0  0
    4.9748    0.9574   -0.0000 H   0  0  0  0  0  0  0  0  0  0  0  0
    6.6334   -2.2980   -0.0000 H   0  0  0  0  0  0  0  0  0  0  0  0
    7.7943   -0.2871   -0.0000 H   0  0  0  0  0  0  0  0  0  0  0  0
    2.3285    1.1608   -0.0000 H   0  0  0  0  0  0  0  0  0  0  0  0
    0.9881    1.1608   -0.0000 H   0  0  0  0  0  0  0  0  0  0  0  0
   -1.1608   -1.6277   -0.0000 H   0  0  0  0  0  0  0  0  0  0  0  0
   -0.6702    0.2034   -0.0000 H   0  0  0  0  0  0  0  0  0  0  0  0
    0.6702   -2.1183   -0.0000 H   0  0  0  0  0  0  0  0  0  0  0  0
  2  1  2  0  0  0  0
  3  1  1  0  0  0  0
  4  3  1  0  0  0  0
  5  4  1  0  0  0  0
  1  6  1  0  0  0  0
  2  7  1  0  0  0  0
  2  8  1  0  0  0  0
  4  9  1  1  0  0  0
  4 10  1  0  0  0  0
  5 11  1  0  0  0  0
  5 12  1  0  0  0  0
  5 13  1  0  0  0  0
M  END

$$$$
C(=O)(Cl)CCC(=O)Cl
Actelion Java MolfileCreator 1.0

 12 11  0  0  0  0  0  0  0  0999 V2000
    1.4581    0.0000    0.0000 C   0  0  0  0  0  0  0  0  0  0  0  0
    5.8324   -0.8418    0.0000 C   0  0  0  0  0  0  0  0  0  0  0  0
    7.2905    0.0000    0.0000 O   0  0  0  0  0  0  0  0  0  0  0  0
    1.4581    1.6837    0.0000 O   0  0  0  0  0  0  0  0  0  0  0  0
    0.0000   -0.8418    0.0000 Cl  0  0  0  0  0  0  0  0  0  0  0  0
    5.8324   -2.5255    0.0000 Cl  0  0  0  0  0  0  0  0  0  0  0  0
    2.9161   -0.8418    0.0000 C   0  0  0  0  0  0  0  0  0  0  0  0
    4.3742    0.0000    0.0000 C   0  0  0  0  0  0  0  0  0  0  0  0
    2.3269   -1.8625   -0.0000 H   0  0  0  0  0  0  0  0  0  0  0  0
    3.5054   -1.8625   -0.0000 H   0  0  0  0  0  0  0  0  0  0  0  0
    4.9634    1.0208   -0.0000 H   0  0  0  0  0  0  0  0  0  0  0  0
    3.7848    1.0206   -0.0000 H   0  0  0  0  0  0  0  0  0  0  0  0
  2  8  1  0  0  0  0
  3  2  2  0  0  0  0
  4  1  2  0  0  0  0
  5  1  1  0  0  0  0
  6  2  1  0  0  0  0
  7  1  1  0  0  0  0
  8  7  1  0  0  0  0
  7  9  1  1  0  0  0
  7 10  1  0  0  0  0
  8 11  1  1  0  0  0
  8 12  1  0  0  0  0
M  END

$$$$
N=1(C=CC=CC=1)
Actelion Java MolfileCreator 1.0

 11 11  0  0  0  0  0  0  0  0999 V2000
    0.0000    0.0000    0.0000 N   0  0  0  0  0  0  0  0  0  0  0  0
    0.0000   -1.9413    0.0000 C   0  0  0  0  0  0  0  0  0  0  0  0
    1.6811    0.9704    0.0000 C   0  0  0  0  0  0  0  0  0  0  0  0
    1.6811   -2.9119    0.0000 C   0  0  0  0  0  0  0  0  0  0  0  0
    3.3623    0.0000    0.0000 C   0  0  0  0  0  0  0  0  0  0  0  0
    3.3623   -1.9411    0.0000 C   0  0  0  0  0  0  0  0  0  0  0  0
   -0.8406   -2.4266   -0.0000 H   0  0  0  0  0  0  0  0  0  0  0  0
    1.6811    1.9409   -0.0000 H   0  0  0  0  0  0  0  0  0  0  0  0
    1.6811   -3.8826   -0.0000 H   0  0  0  0  0  0  0  0  0  0  0  0
    4.2028    0.4853   -0.0000 H   0  0  0  0  0  0  0  0  0  0  0  0
    4.2028   -2.4262   -0.0000 H   0  0  0  0  0  0  0  0  0  0  0  0
  2  1  1  0  0  0  0
  3  1  2  0  0  0  0
  4  2  2  0  0  0  0
  5  3  1  0  0  0  0
  6  5  2  0  0  0  0
  4  6  1  0  0  0  0
  2  7  1  0  0  0  0
  3  8  1  0  0  0  0
  4  9  1  0  0  0  0
  5 10  1  0  0  0  0
  6 11  1  0  0  0  0
M  END

$$$$
C1(=CC=C(C=C1)C)(O)
Actelion Java MolfileCreator 1.0

 16 16  0  0  0  0  0  0  0  0999 V2000
    4.7598    1.8319    0.0000 C   0  0  0  0  0  0  0  0  0  0  0  0
    1.5866    0.0000    0.0000 C   0  0  0  0  0  0  0  0  0  0  0  0
    3.1732    2.7480    0.0000 C   0  0  0  0  0  0  0  0  0  0  0  0
    4.7598    0.0000    0.0000 C   0  0  0  0  0  0  0  0  0  0  0  0
    3.1732   -0.9159    0.0000 C   0  0  0  0  0  0  0  0  0  0  0  0
    1.5866    1.8321    0.0000 C   0  0  0  0  0  0  0  0  0  0  0  0
    6.3466    2.7480    0.0000 O   0  0  0  0  0  0  0  0  0  0  0  0
    0.0000   -0.9161    0.0000 C   0  0  0  0  0  0  0  0  0  0  0  0
    3.1732    3.6640   -0.0000 H   0  0  0  0  0  0  0  0  0  0  0  0
    5.5532   -0.4580   -0.0000 H   0  0  0  0  0  0  0  0  0  0  0  0
    3.1732   -1.8318   -0.0000 H   0  0  0  0  0  0  0  0  0  0  0  0
    0.7933    2.2902   -0.0000 H   0  0  0  0  0  0  0  0  0  0  0  0
    6.8209    4.5178   -0.0000 H   0  0  0  0  0  0  0  0  0  0  0  0
   -1.1106   -1.5573   -0.0000 H   0  0  0  0  0  0  0  0  0  0  0  0
   -0.6412    0.1946   -0.0000 H   0  0  0  0  0  0  0  0  0  0  0  0
    0.6412   -2.0267   -0.0000 H   0  0  0  0  0  0  0  0  0  0  0  0
  2  5  1  0  0  0  0
  3  1  2  0  0  0  0
  4  1  1  0  0  0  0
  5  4  2  0  0  0  0
  6  3  1  0  0  0  0
  7  1  1  0  0  0  0
  8  2  1  0  0  0  0
  6  2  2  0  0  0  0
  3  9  1  0  0  0  0
  4 10  1  0  0  0  0
  5 11  1  0  0  0  0
  6 12  1  0  0  0  0
  7 13  1  0  0  0  0
  8 14  1  0  0  0  0
  8 15  1  0  0  0  0
  8 16  1  0  0  0  0
M  END

$$$$
C(=NC=1(C=CC=CC=1))=S
Actelion Java MolfileCreator 1.0

 14 14  0  0  0  0  0  0  0  0999 V2000
   -3.1629    0.0000    0.0000 C   0  0  0  0  0  0  0  0  0  0  0  0
   -1.5815    0.9129    0.0000 N   0  0  0  0  0  0  0  0  0  0  0  0
   -4.7444   -0.9131    0.0000 S   0  0  0  0  0  0  0  0  0  0  0  0
    0.0000    0.0000    0.0000 C   0  0  0  0  0  0  0  0  0  0  0  0
    0.0000   -1.8262    0.0000 C   0  0  0  0  0  0  0  0  0  0  0  0
    1.5815    0.9129    0.0000 C   0  0  0  0  0  0  0  0  0  0  0  0
    3.1629    0.0000    0.0000 C   0  0  0  0  0  0  0  0  0  0  0  0
    1.5815   -2.7393    0.0000 C   0  0  0  0  0  0  0  0  0  0  0  0
    3.1629   -1.8260    0.0000 C   0  0  0  0  0  0  0  0  0  0  0  0
   -0.7907   -2.2827   -0.0000 H   0  0  0  0  0  0  0  0  0  0  0  0
    1.5815    1.8258   -0.0000 H   0  0  0  0  0  0  0  0  0  0  0  0
    3.9537    0.4565   -0.0000 H   0  0  0  0  0  0  0  0  0  0  0  0
    1.5815   -3.6524   -0.0000 H   0  0  0  0  0  0  0  0  0  0  0  0
    3.9537   -2.2824   -0.0000 H   0  0  0  0  0  0  0  0  0  0  0  0
  2  1  2  0  0  0  0
  3  1  2  0  0  0  0
  4  2  1  0  0  0  0
  5  4  1  0  0  0  0
  6  4  2  0  0  0  0
  7  6  1  0  0  0  0
  8  5  2  0  0  0  0
  9  7  2  0  0  0  0
  9  8  1  0  0  0  0
  5 10  1  0  0  0  0
  6 11  1  0  0  0  0
  7 12  1  0  0  0  0
  8 13  1  0  0  0  0
  9 14  1  0  0  0  0
M  END

$$$$
ICC
Actelion Java MolfileCreator 1.0

  8  7  0  0  0  0  0  0  0  0999 V2000
    3.3066   -0.9546    0.0000 I   0  0  0  0  0  0  0  0  0  0  0  0
    1.6533    0.0000    0.0000 C   0  0  0  0  0  0  0  0  0  0  0  0
    0.0000   -0.9546    0.0000 C   0  0  0  0  0  0  0  0  0  0  0  0
    2.3215    1.1573   -0.0000 H   0  0  0  0  0  0  0  0  0  0  0  0
    0.9851    1.1573   -0.0000 H   0  0  0  0  0  0  0  0  0  0  0  0
   -1.1573   -1.6228   -0.0000 H   0  0  0  0  0  0  0  0  0  0  0  0
   -0.6682    0.2027   -0.0000 H   0  0  0  0  0  0  0  0  0  0  0  0
    0.6682   -2.1119   -0.0000 H   0  0  0  0  0  0  0  0  0  0  0  0
  2  1  1  0  0  0  0
  3  2  1  0  0  0  0
  2  4  1  1  0  0  0
  2  5  1  0  0  0  0
  3  6  1  0  0  0  0
  3  7  1  0  0  0  0
  3  8  1  0  0  0  0
M  END

$$$$
N#CCC(=O)OCC
Actelion Java MolfileCreator 1.0

 15 14  0  0  0  0  0  0  0  0999 V2000
    9.1697    0.8824    0.0000 N   0  0  0  0  0  0  0  0  0  0  0  0
    7.6414    0.0000    0.0000 C   0  0  0  0  0  0  0  0  0  0  0  0
    4.5847    0.0000    0.0000 C   0  0  0  0  0  0  0  0  0  0  0  0
    6.1132   -0.8824    0.0000 C   0  0  0  0  0  0  0  0  0  0  0  0
    4.5847    1.7647    0.0000 O   0  0  0  0  0  0  0  0  0  0  0  0
    3.0565   -0.8824    0.0000 O   0  0  0  0  0  0  0  0  0  0  0  0
    1.5282    0.0000    0.0000 C   0  0  0  0  0  0  0  0  0  0  0  0
    0.0000   -0.8824    0.0000 C   0  0  0  0  0  0  0  0  0  0  0  0
    5.4956   -1.9522   -0.0000 H   0  0  0  0  0  0  0  0  0  0  0  0
    6.7309   -1.9521   -0.0000 H   0  0  0  0  0  0  0  0  0  0  0  0
    2.1459    1.0698   -0.0000 H   0  0  0  0  0  0  0  0  0  0  0  0
    0.9106    1.0698   -0.0000 H   0  0  0  0  0  0  0  0  0  0  0  0
   -1.0698   -1.5000   -0.0000 H   0  0  0  0  0  0  0  0  0  0  0  0
   -0.6177    0.1874   -0.0000 H   0  0  0  0  0  0  0  0  0  0  0  0
    0.6177   -1.9521   -0.0000 H   0  0  0  0  0  0  0  0  0  0  0  0
  2  1  3  0  0  0  0
  3  4  1  0  0  0  0
  4  2  1  0  0  0  0
  5  3  2  0  0  0  0
  6  3  1  0  0  0  0
  7  6  1  0  0  0  0
  8  7  1  0  0  0  0
  4  9  1  1  0  0  0
  4 10  1  0  0  0  0
  7 11  1  1  0  0  0
  7 12  1  0  0  0  0
  8 13  1  0  0  0  0
  8 14  1  0  0  0  0
  8 15  1  0  0  0  0
M  END

$$$$
C(=O)(OC(C)C)C
Actelion Java MolfileCreator 1.0

 17 16  0  0  0  0  0  0  0  0999 V2000
    4.8713    0.0000    0.0000 C   0  0  0  0  0  0  0  0  0  0  0  0
    6.4952   -0.9375    0.0000 O   0  0  0  0  0  0  0  0  0  0  0  0
    3.2475   -0.9375    0.0000 O   0  0  0  0  0  0  0  0  0  0  0  0
    1.6238    0.0000    0.0000 C   0  0  0  0  0  0  0  0  0  0  0  0
    4.8713    1.8750    0.0000 C   0  0  0  0  0  0  0  0  0  0  0  0
    1.6238    1.8750    0.0000 C   0  0  0  0  0  0  0  0  0  0  0  0
    0.0000   -0.9375    0.0000 C   0  0  0  0  0  0  0  0  0  0  0  0
    1.6238   -0.9375   -0.0000 H   0  0  0  0  0  0  0  0  0  0  0  0
    4.8713    3.1875   -0.0000 H   0  0  0  0  0  0  0  0  0  0  0  0
    6.1838    1.8750   -0.0000 H   0  0  0  0  0  0  0  0  0  0  0  0
    3.5588    1.8750   -0.0000 H   0  0  0  0  0  0  0  0  0  0  0  0
    1.6238    3.1875   -0.0000 H   0  0  0  0  0  0  0  0  0  0  0  0
    2.9363    1.8750   -0.0000 H   0  0  0  0  0  0  0  0  0  0  0  0
    0.3113    1.8750   -0.0000 H   0  0  0  0  0  0  0  0  0  0  0  0
   -1.1366   -1.5938   -0.0000 H   0  0  0  0  0  0  0  0  0  0  0  0
   -0.6563    0.1991   -0.0000 H   0  0  0  0  0  0  0  0  0  0  0  0
    0.6563   -2.0741   -0.0000 H   0  0  0  0  0  0  0  0  0  0  0  0
  2  1  2  0  0  0  0
  3  1  1  0  0  0  0
  4  3  1  0  0  0  0
  5  1  1  0  0  0  0
  6  4  1  0  0  0  0
  7  4  1  0  0  0  0
  4  8  1  0  0  0  0
  5  9  1  0  0  0  0
  5 10  1  0  0  0  0
  5 11  1  0  0  0  0
  6 12  1  0  0  0  0
  6 13  1  0  0  0  0
  6 14  1  0  0  0  0
  7 15  1  0  0  0  0
  7 16  1  0  0  0  0
  7 17  1  0  0  0  0
M  END

$$$$
N1(C(C=2(C=CC=CC=2C1=O))=O)(CC[Br])
Actelion Java MolfileCreator 1.0

 22 23  0  0  0  0  0  0  0  0999 V2000
    4.5269    0.0000    0.0000 N   0  0  0  0  0  0  0  0  0  0  0  0
    6.1188   -0.7087    0.0000 C   0  0  0  0  0  0  0  0  0  0  0  0
    4.7092    1.7329    0.0000 C   0  0  0  0  0  0  0  0  0  0  0  0
    7.2847    0.5862    0.0000 C   0  0  0  0  0  0  0  0  0  0  0  0
    6.4135    2.0951    0.0000 C   0  0  0  0  0  0  0  0  0  0  0  0
    3.4142    2.8987    0.0000 O   0  0  0  0  0  0  0  0  0  0  0  0
    6.4811   -2.4130    0.0000 O   0  0  0  0  0  0  0  0  0  0  0  0
    3.0179   -0.8712    0.0000 C   0  0  0  0  0  0  0  0  0  0  0  0
    9.0271    0.5862    0.0000 C   0  0  0  0  0  0  0  0  0  0  0  0
    7.2847    3.6041    0.0000 C   0  0  0  0  0  0  0  0  0  0  0  0
    0.0000   -0.8712    0.0000 Br  0  0  0  0  0  0  0  0  0  0  0  0
    1.5090    0.0000    0.0000 C   0  0  0  0  0  0  0  0  0  0  0  0
    9.0271    3.6041    0.0000 C   0  0  0  0  0  0  0  0  0  0  0  0
    9.8984    2.0951    0.0000 C   0  0  0  0  0  0  0  0  0  0  0  0
    2.4081   -1.9275   -0.0000 H   0  0  0  0  0  0  0  0  0  0  0  0
    3.6278   -1.9275   -0.0000 H   0  0  0  0  0  0  0  0  0  0  0  0
    9.4628   -0.1683   -0.0000 H   0  0  0  0  0  0  0  0  0  0  0  0
    6.8491    4.3586   -0.0000 H   0  0  0  0  0  0  0  0  0  0  0  0
    2.1188    1.0563   -0.0000 H   0  0  0  0  0  0  0  0  0  0  0  0
    0.8991    1.0563   -0.0000 H   0  0  0  0  0  0  0  0  0  0  0  0
    9.4628    4.3586   -0.0000 H   0  0  0  0  0  0  0  0  0  0  0  0
   10.7696    2.0951   -0.0000 H   0  0  0  0  0  0  0  0  0  0  0  0
  2  1  1  0  0  0  0
  3  1  1  0  0  0  0
  4  2  1  0  0  0  0
  5  3  1  0  0  0  0
  6  3  2  0  0  0  0
  7  2  2  0  0  0  0
  8  1  1  0  0  0  0
  9  4  1  0  0  0  0
 10  5  1  0  0  0  0
 11 12  1  0  0  0  0
 12  8  1  0  0  0  0
 13 10  2  0  0  0  0
 14  9  2  0  0  0  0
  5  4  2  0  0  0  0
 13 14  1  0  0  0  0
  8 15  1  1  0  0  0
  8 16  1  0  0  0  0
  9 17  1  0  0  0  0
 10 18  1  0  0  0  0
 12 19  1  1  0  0  0
 12 20  1  0  0  0  0
 13 21  1  0  0  0  0
 14 22  1  0  0  0  0
M  END

$$$$
C(=O)(O)C[Br]
Actelion Java MolfileCreator 1.0

  8  7  0  0  0  0  0  0  0  0999 V2000
    2.8416   -0.8203    0.0000 C   0  0  0  0  0  0  0  0  0  0  0  0
    4.2624    0.0000    0.0000 O   0  0  0  0  0  0  0  0  0  0  0  0
    2.8416   -2.4610    0.0000 O   0  0  0  0  0  0  0  0  0  0  0  0
    0.0000   -0.8203    0.0000 Br  0  0  0  0  0  0  0  0  0  0  0  0
    1.4208    0.0000    0.0000 C   0  0  0  0  0  0  0  0  0  0  0  0
    4.0017   -3.6211   -0.0000 H   0  0  0  0  0  0  0  0  0  0  0  0
    1.9950    0.9946   -0.0000 H   0  0  0  0  0  0  0  0  0  0  0  0
    0.8466    0.9946   -0.0000 H   0  0  0  0  0  0  0  0  0  0  0  0
  2  1  2  0  0  0  0
  3  1  1  0  0  0  0
  4  5  1  0  0  0  0
  5  1  1  0  0  0  0
  3  6  1  0  0  0  0
  5  7  1  1  0  0  0
  5  8  1  0  0  0  0
M  END

$$$$
C(C1(=CC=CC=C1))(C2(=CC=CC=C2))(C=3(C=CC=CC=3))[Br]
Actelion Java MolfileCreator 1.0

 35 37  0  0  0  0  0  0  0  0999 V2000
    1.6619    0.0000    0.0000 C   0  0  0  0  0  0  0  0  0  0  0  0
    3.3237   -0.9595    0.0000 C   0  0  0  0  0  0  0  0  0  0  0  0
    1.6619    1.9190    0.0000 C   0  0  0  0  0  0  0  0  0  0  0  0
    1.6619   -1.9190    0.0000 C   0  0  0  0  0  0  0  0  0  0  0  0
    0.0000   -0.9595    0.0000 Br  0  0  0  0  0  0  0  0  0  0  0  0
    3.7528   -2.6638    0.0000 C   0  0  0  0  0  0  0  0  0  0  0  0
    4.9856    0.0000    0.0000 C   0  0  0  0  0  0  0  0  0  0  0  0
    3.3237    2.8783    0.0000 C   0  0  0  0  0  0  0  0  0  0  0  0
    0.0000    2.8783    0.0000 C   0  0  0  0  0  0  0  0  0  0  0  0
    0.0000   -2.8783    0.0000 C   0  0  0  0  0  0  0  0  0  0  0  0
    3.1092   -2.9858    0.0000 C   0  0  0  0  0  0  0  0  0  0  0  0
    4.9856   -3.8380    0.0000 C   0  0  0  0  0  0  0  0  0  0  0  0
    6.6477   -0.9595    0.0000 C   0  0  0  0  0  0  0  0  0  0  0  0
    3.3237    4.7975    0.0000 C   0  0  0  0  0  0  0  0  0  0  0  0
    0.0000    4.7975    0.0000 C   0  0  0  0  0  0  0  0  0  0  0  0
    0.0000   -4.7974    0.0000 C   0  0  0  0  0  0  0  0  0  0  0  0
    3.3237   -4.7975    0.0000 C   0  0  0  0  0  0  0  0  0  0  0  0
    6.6477   -2.8785    0.0000 C   0  0  0  0  0  0  0  0  0  0  0  0
    1.6619    5.7571    0.0000 C   0  0  0  0  0  0  0  0  0  0  0  0
    1.6619   -5.7571    0.0000 C   0  0  0  0  0  0  0  0  0  0  0  0
    3.3510   -2.9288   -0.0000 H   0  0  0  0  0  0  0  0  0  0  0  0
    4.9855    0.9595   -0.0000 H   0  0  0  0  0  0  0  0  0  0  0  0
    4.1547    2.3984   -0.0000 H   0  0  0  0  0  0  0  0  0  0  0  0
   -0.8309    2.3984   -0.0000 H   0  0  0  0  0  0  0  0  0  0  0  0
   -0.8309   -2.3985   -0.0000 H   0  0  0  0  0  0  0  0  0  0  0  0
    3.7256   -2.6133   -0.0000 H   0  0  0  0  0  0  0  0  0  0  0  0
    4.7710   -4.9049   -0.0000 H   0  0  0  0  0  0  0  0  0  0  0  0
    7.4787   -0.4798   -0.0000 H   0  0  0  0  0  0  0  0  0  0  0  0
    4.1547    5.2774   -0.0000 H   0  0  0  0  0  0  0  0  0  0  0  0
   -0.8309    5.2774   -0.0000 H   0  0  0  0  0  0  0  0  0  0  0  0
   -0.8309   -5.2770   -0.0000 H   0  0  0  0  0  0  0  0  0  0  0  0
    4.2620   -5.2237   -0.0000 H   0  0  0  0  0  0  0  0  0  0  0  0
    7.4787   -3.3583   -0.0000 H   0  0  0  0  0  0  0  0  0  0  0  0
    1.6619    6.7166   -0.0000 H   0  0  0  0  0  0  0  0  0  0  0  0
    1.6619   -6.7167   -0.0000 H   0  0  0  0  0  0  0  0  0  0  0  0
  2  1  1  0  0  0  0
  3  1  1  0  0  0  0
  4  1  1  0  0  0  0
  5  1  1  0  0  0  0
  6  2  2  0  0  0  0
  7  2  1  0  0  0  0
  8  3  2  0  0  0  0
  9  3  1  0  0  0  0
 10  4  1  0  0  0  0
 11  4  2  0  0  0  0
 12  6  1  0  0  0  0
 13  7  2  0  0  0  0
 14  8  1  0  0  0  0
 15  9  2  0  0  0  0
 16 10  2  0  0  0  0
 17 11  1  0  0  0  0
 18 13  1  0  0  0  0
 19 15  1  0  0  0  0
 20 17  2  0  0  0  0
 16 20  1  0  0  0  0
 14 19  2  0  0  0  0
 12 18  2  0  0  0  0
  6 21  1  0  0  0  0
  7 22  1  0  0  0  0
  8 23  1  0  0  0  0
  9 24  1  0  0  0  0
 10 25  1  0  0  0  0
 11 26  1  0  0  0  0
 12 27  1  0  0  0  0
 13 28  1  0  0  0  0
 14 29  1  0  0  0  0
 15 30  1  0  0  0  0
 16 31  1  0  0  0  0
 17 32  1  0  0  0  0
 18 33  1  0  0  0  0
 19 34  1  0  0  0  0
 20 35  1  0  0  0  0
M  END

$$$$
C(C=C)(=O)OC
Actelion Java MolfileCreator 1.0

 12 11  0  0  0  0  0  0  0  0999 V2000
    3.1753   -0.9167    0.0000 C   0  0  0  0  0  0  0  0  0  0  0  0
    4.7630    0.0000    0.0000 C   0  0  0  0  0  0  0  0  0  0  0  0
    3.1753   -2.7500    0.0000 O   0  0  0  0  0  0  0  0  0  0  0  0
    6.3508   -0.9167    0.0000 C   0  0  0  0  0  0  0  0  0  0  0  0
    1.5877    0.0000    0.0000 O   0  0  0  0  0  0  0  0  0  0  0  0
    0.0000   -0.9167    0.0000 C   0  0  0  0  0  0  0  0  0  0  0  0
    4.7629    0.9167   -0.0000 H   0  0  0  0  0  0  0  0  0  0  0  0
    6.3509   -2.2001   -0.0000 H   0  0  0  0  0  0  0  0  0  0  0  0
    7.4623   -0.2749   -0.0000 H   0  0  0  0  0  0  0  0  0  0  0  0
   -1.1114   -1.5583   -0.0000 H   0  0  0  0  0  0  0  0  0  0  0  0
   -0.6417    0.1947   -0.0000 H   0  0  0  0  0  0  0  0  0  0  0  0
    0.6417   -2.0280   -0.0000 H   0  0  0  0  0  0  0  0  0  0  0  0
  2  1  1  0  0  0  0
  3  1  2  0  0  0  0
  4  2  2  0  0  0  0
  5  1  1  0  0  0  0
  6  5  1  0  0  0  0
  2  7  1  0  0  0  0
  4  8  1  0  0  0  0
  4  9  1  0  0  0  0
  6 10  1  0  0  0  0
  6 11  1  0  0  0  0
  6 12  1  0  0  0  0
M  END

$$$$
C=1(C([Br])=CC=CC=1OC)
Actelion Java MolfileCreator 1.0

 16 16  0  0  0  0  0  0  0  0999 V2000
    3.1732   -2.7479    0.0000 C   0  0  0  0  0  0  0  0  0  0  0  0
    4.7597   -3.6640    0.0000 C   0  0  0  0  0  0  0  0  0  0  0  0
    3.1732   -0.9160    0.0000 C   0  0  0  0  0  0  0  0  0  0  0  0
    4.7597   -5.4962    0.0000 Br  0  0  0  0  0  0  0  0  0  0  0  0
    1.5866    0.0000    0.0000 O   0  0  0  0  0  0  0  0  0  0  0  0
    6.3465   -0.9160    0.0000 C   0  0  0  0  0  0  0  0  0  0  0  0
    6.3465   -2.7479    0.0000 C   0  0  0  0  0  0  0  0  0  0  0  0
    4.7597    0.0000    0.0000 C   0  0  0  0  0  0  0  0  0  0  0  0
    0.0000   -0.9160    0.0000 C   0  0  0  0  0  0  0  0  0  0  0  0
    2.3799   -3.2059   -0.0000 H   0  0  0  0  0  0  0  0  0  0  0  0
    7.1399   -0.4581   -0.0000 H   0  0  0  0  0  0  0  0  0  0  0  0
    7.1399   -3.2059   -0.0000 H   0  0  0  0  0  0  0  0  0  0  0  0
    4.7596    0.9160   -0.0000 H   0  0  0  0  0  0  0  0  0  0  0  0
   -1.1106   -1.5573   -0.0000 H   0  0  0  0  0  0  0  0  0  0  0  0
   -0.6412    0.1946   -0.0000 H   0  0  0  0  0  0  0  0  0  0  0  0
    0.6412   -2.0266   -0.0000 H   0  0  0  0  0  0  0  0  0  0  0  0
  2  1  1  0  0  0  0
  3  1  2  0  0  0  0
  4  2  1  0  0  0  0
  5  3  1  0  0  0  0
  6  8  2  0  0  0  0
  7  2  2  0  0  0  0
  8  3  1  0  0  0  0
  9  5  1  0  0  0  0
  6  7  1  0  0  0  0
  1 10  1  0  0  0  0
  6 11  1  0  0  0  0
  7 12  1  0  0  0  0
  8 13  1  0  0  0  0
  9 14  1  0  0  0  0
  9 15  1  0  0  0  0
  9 16  1  0  0  0  0
M  END

$$$$
C(OC(C)(C)C)(=O)C[Br]
Actelion Java MolfileCreator 1.0

 20 19  0  0  0  0  0  0  0  0999 V2000
    3.1442   -0.9077    0.0000 C   0  0  0  0  0  0  0  0  0  0  0  0
    4.7162    0.0000    0.0000 O   0  0  0  0  0  0  0  0  0  0  0  0
    3.1442   -2.7230    0.0000 O   0  0  0  0  0  0  0  0  0  0  0  0
    6.2885   -0.9077    0.0000 C   0  0  0  0  0  0  0  0  0  0  0  0
    0.0000   -0.9077    0.0000 Br  0  0  0  0  0  0  0  0  0  0  0  0
    1.5721    0.0000    0.0000 C   0  0  0  0  0  0  0  0  0  0  0  0
    7.1962    0.6644    0.0000 C   0  0  0  0  0  0  0  0  0  0  0  0
    7.8606   -1.8152    0.0000 C   0  0  0  0  0  0  0  0  0  0  0  0
    5.3808   -2.4797    0.0000 C   0  0  0  0  0  0  0  0  0  0  0  0
    2.2074    1.1005   -0.0000 H   0  0  0  0  0  0  0  0  0  0  0  0
    0.9367    1.1005   -0.0000 H   0  0  0  0  0  0  0  0  0  0  0  0
    7.8315    1.7649   -0.0000 H   0  0  0  0  0  0  0  0  0  0  0  0
    8.2966    0.0290   -0.0000 H   0  0  0  0  0  0  0  0  0  0  0  0
    6.0957    1.2998   -0.0000 H   0  0  0  0  0  0  0  0  0  0  0  0
    8.9610   -2.4504   -0.0000 H   0  0  0  0  0  0  0  0  0  0  0  0
    7.2253   -2.9156   -0.0000 H   0  0  0  0  0  0  0  0  0  0  0  0
    8.4958   -0.7147   -0.0000 H   0  0  0  0  0  0  0  0  0  0  0  0
    4.7455   -3.5802   -0.0000 H   0  0  0  0  0  0  0  0  0  0  0  0
    4.2804   -1.8444   -0.0000 H   0  0  0  0  0  0  0  0  0  0  0  0
    6.4813   -3.1151   -0.0000 H   0  0  0  0  0  0  0  0  0  0  0  0
  2  1  1  0  0  0  0
  3  1  2  0  0  0  0
  4  2  1  0  0  0  0
  5  6  1  0  0  0  0
  6  1  1  0  0  0  0
  7  4  1  0  0  0  0
  8  4  1  0  0  0  0
  9  4  1  0  0  0  0
  6 10  1  1  0  0  0
  6 11  1  0  0  0  0
  7 12  1  0  0  0  0
  7 13  1  0  0  0  0
  7 14  1  0  0  0  0
  8 15  1  0  0  0  0
  8 16  1  0  0  0  0
  8 17  1  0  0  0  0
  9 18  1  0  0  0  0
  9 19  1  0  0  0  0
  9 20  1  0  0  0  0
M  END

$$$$
ClCCC[Br]
Actelion Java MolfileCreator 1.0

 11 10  0  0  0  0  0  0  0  0999 V2000
    6.3368   -0.9146    0.0000 Cl  0  0  0  0  0  0  0  0  0  0  0  0
    0.0000   -0.9146    0.0000 Br  0  0  0  0  0  0  0  0  0  0  0  0
    3.1683   -0.9146    0.0000 C   0  0  0  0  0  0  0  0  0  0  0  0
    1.5842    0.0000    0.0000 C   0  0  0  0  0  0  0  0  0  0  0  0
    4.7525    0.0000    0.0000 C   0  0  0  0  0  0  0  0  0  0  0  0
    2.5281   -2.0236   -0.0000 H   0  0  0  0  0  0  0  0  0  0  0  0
    3.8085   -2.0236   -0.0000 H   0  0  0  0  0  0  0  0  0  0  0  0
    2.2244    1.1089   -0.0000 H   0  0  0  0  0  0  0  0  0  0  0  0
    0.9439    1.1089   -0.0000 H   0  0  0  0  0  0  0  0  0  0  0  0
    5.3926    1.1090   -0.0000 H   0  0  0  0  0  0  0  0  0  0  0  0
    4.1121    1.1089   -0.0000 H   0  0  0  0  0  0  0  0  0  0  0  0
  2  4  1  0  0  0  0
  3  5  1  0  0  0  0
  4  3  1  0  0  0  0
  5  1  1  0  0  0  0
  3  6  1  1  0  0  0
  3  7  1  0  0  0  0
  4  8  1  1  0  0  0
  4  9  1  0  0  0  0
  5 10  1  1  0  0  0
  5 11  1  0  0  0  0
M  END

$$$$
C(=O)(N)N
Actelion Java MolfileCreator 1.0

  8  7  0  0  0  0  0  0  0  0999 V2000
    1.5678    0.0000    0.0000 C   0  0  0  0  0  0  0  0  0  0  0  0
    3.1356   -0.9052    0.0000 O   0  0  0  0  0  0  0  0  0  0  0  0
    1.5678    1.8104    0.0000 N   0  0  0  0  0  0  0  0  0  0  0  0
    0.0000   -0.9052    0.0000 N   0  0  0  0  0  0  0  0  0  0  0  0
    2.6653    2.4440   -0.0000 H   0  0  0  0  0  0  0  0  0  0  0  0
    0.4703    2.4440   -0.0000 H   0  0  0  0  0  0  0  0  0  0  0  0
   -1.0975   -0.2716   -0.0000 H   0  0  0  0  0  0  0  0  0  0  0  0
    0.0000   -2.1724   -0.0000 H   0  0  0  0  0  0  0  0  0  0  0  0
  2  1  2  0  0  0  0
  3  1  1  0  0  0  0
  4  1  1  0  0  0  0
  3  5  1  0  0  0  0
  3  6  1  0  0  0  0
  4  7  1  0  0  0  0
  4  8  1  0  0  0  0
M  END

$$$$
N1(C=O)(CCCCC1)
Actelion Java MolfileCreator 1.0

 19 19  0  0  0  0  0  0  0  0999 V2000
    3.1846   -0.9193    0.0000 N   0  0  0  0  0  0  0  0  0  0  0  0
    1.5923    0.0000    0.0000 C   0  0  0  0  0  0  0  0  0  0  0  0
    0.0000   -0.9193    0.0000 O   0  0  0  0  0  0  0  0  0  0  0  0
    3.1846   -2.7580    0.0000 C   0  0  0  0  0  0  0  0  0  0  0  0
    4.7769    0.0000    0.0000 C   0  0  0  0  0  0  0  0  0  0  0  0
    6.3694   -0.9193    0.0000 C   0  0  0  0  0  0  0  0  0  0  0  0
    4.7769   -3.6774    0.0000 C   0  0  0  0  0  0  0  0  0  0  0  0
    6.3694   -2.7580    0.0000 C   0  0  0  0  0  0  0  0  0  0  0  0
    1.5923    0.9193   -0.0000 H   0  0  0  0  0  0  0  0  0  0  0  0
    1.8975   -2.7580   -0.0000 H   0  0  0  0  0  0  0  0  0  0  0  0
    2.5411   -3.8727   -0.0000 H   0  0  0  0  0  0  0  0  0  0  0  0
    5.4204    1.1147   -0.0000 H   0  0  0  0  0  0  0  0  0  0  0  0
    4.1332    1.1146   -0.0000 H   0  0  0  0  0  0  0  0  0  0  0  0
    7.6565   -0.9194   -0.0000 H   0  0  0  0  0  0  0  0  0  0  0  0
    7.0130    0.1953   -0.0000 H   0  0  0  0  0  0  0  0  0  0  0  0
    4.1332   -4.7920   -0.0000 H   0  0  0  0  0  0  0  0  0  0  0  0
    5.4204   -4.7921   -0.0000 H   0  0  0  0  0  0  0  0  0  0  0  0
    7.0130   -3.8727   -0.0000 H   0  0  0  0  0  0  0  0  0  0  0  0
    7.6565   -2.7580   -0.0000 H   0  0  0  0  0  0  0  0  0  0  0  0
  2  1  1  0  0  0  0
  3  2  2  0  0  0  0
  4  1  1  0  0  0  0
  5  1  1  0  0  0  0
  6  5  1  0  0  0  0
  7  4  1  0  0  0  0
  8  6  1  0  0  0  0
  7  8  1  0  0  0  0
  2  9  1  0  0  0  0
  4 10  1  1  0  0  0
  4 11  1  0  0  0  0
  5 12  1  1  0  0  0
  5 13  1  0  0  0  0
  6 14  1  1  0  0  0
  6 15  1  0  0  0  0
  7 16  1  1  0  0  0
  7 17  1  0  0  0  0
  8 18  1  1  0  0  0
  8 19  1  0  0  0  0
M  END

$$$$
C1(NC=2(C=CC=CC=2C1=O))(=O)
Actelion Java MolfileCreator 1.0

 16 17  0  0  0  0  0  0  0  0999 V2000
    3.1107   -0.7109    0.0000 C   0  0  0  0  0  0  0  0  0  0  0  0
    4.2804    0.5880    0.0000 N   0  0  0  0  0  0  0  0  0  0  0  0
    1.5138    0.0000    0.0000 C   0  0  0  0  0  0  0  0  0  0  0  0
    1.6965    1.7384    0.0000 C   0  0  0  0  0  0  0  0  0  0  0  0
    3.4064    2.1019    0.0000 C   0  0  0  0  0  0  0  0  0  0  0  0
    3.4741   -2.4207    0.0000 O   0  0  0  0  0  0  0  0  0  0  0  0
    0.0000   -0.8740    0.0000 O   0  0  0  0  0  0  0  0  0  0  0  0
    0.5269    3.0374    0.0000 C   0  0  0  0  0  0  0  0  0  0  0  0
    3.9466    3.7643    0.0000 C   0  0  0  0  0  0  0  0  0  0  0  0
    1.0670    4.7000    0.0000 C   0  0  0  0  0  0  0  0  0  0  0  0
    2.7768    5.0634    0.0000 C   0  0  0  0  0  0  0  0  0  0  0  0
    5.3024    0.4806   -0.0000 H   0  0  0  0  0  0  0  0  0  0  0  0
   -0.3280    2.8556   -0.0000 H   0  0  0  0  0  0  0  0  0  0  0  0
    4.8015    3.9459   -0.0000 H   0  0  0  0  0  0  0  0  0  0  0  0
    0.4822    5.3496   -0.0000 H   0  0  0  0  0  0  0  0  0  0  0  0
    3.0468    5.8947   -0.0000 H   0  0  0  0  0  0  0  0  0  0  0  0
  2  1  1  0  0  0  0
  3  1  1  0  0  0  0
  4  3  1  0  0  0  0
  5  2  1  0  0  0  0
  6  1  2  0  0  0  0
  7  3  2  0  0  0  0
  8  4  1  0  0  0  0
  9  5  1  0  0  0  0
 10  8  2  0  0  0  0
 11  9  2  0  0  0  0
  5  4  2  0  0  0  0
 10 11  1  0  0  0  0
  2 12  1  0  0  0  0
  8 13  1  0  0  0  0
  9 14  1  0  0  0  0
 10 15  1  0  0  0  0
 11 16  1  0  0  0  0
M  END

$$$$
O=CC=1(C=CC(=CC=1)O)
Actelion Java MolfileCreator 1.0

 15 15  0  0  0  0  0  0  0  0999 V2000
    3.1177   -0.9000    0.0000 O   0  0  0  0  0  0  0  0  0  0  0  0
    1.5588    0.0000    0.0000 C   0  0  0  0  0  0  0  0  0  0  0  0
    0.0000   -0.9000    0.0000 C   0  0  0  0  0  0  0  0  0  0  0  0
   -3.1177   -2.6999    0.0000 C   0  0  0  0  0  0  0  0  0  0  0  0
   -1.5588    0.0000    0.0000 C   0  0  0  0  0  0  0  0  0  0  0  0
    0.0000   -2.6999    0.0000 C   0  0  0  0  0  0  0  0  0  0  0  0
   -3.1177   -0.8998    0.0000 C   0  0  0  0  0  0  0  0  0  0  0  0
   -1.5588   -3.5999    0.0000 C   0  0  0  0  0  0  0  0  0  0  0  0
   -4.6765   -3.5999    0.0000 O   0  0  0  0  0  0  0  0  0  0  0  0
    1.5588    0.9000   -0.0000 H   0  0  0  0  0  0  0  0  0  0  0  0
   -1.5588    0.8999   -0.0000 H   0  0  0  0  0  0  0  0  0  0  0  0
    0.7794   -3.1498   -0.0000 H   0  0  0  0  0  0  0  0  0  0  0  0
   -3.8971   -0.4497   -0.0000 H   0  0  0  0  0  0  0  0  0  0  0  0
   -1.5588   -4.5000   -0.0000 H   0  0  0  0  0  0  0  0  0  0  0  0
   -5.1424   -5.3386   -0.0000 H   0  0  0  0  0  0  0  0  0  0  0  0
  2  1  2  0  0  0  0
  3  2  1  0  0  0  0
  4  8  2  0  0  0  0
  5  3  1  0  0  0  0
  6  3  2  0  0  0  0
  7  5  2  0  0  0  0
  8  6  1  0  0  0  0
  9  4  1  0  0  0  0
  7  4  1  0  0  0  0
  2 10  1  0  0  0  0
  5 11  1  0  0  0  0
  6 12  1  0  0  0  0
  7 13  1  0  0  0  0
  8 14  1  0  0  0  0
  9 15  1  0  0  0  0
M  END

$$$$
C(OC)OC
Actelion Java MolfileCreator 1.0

 13 12  0  0  0  0  0  0  0  0999 V2000
    3.2475   -0.9375    0.0000 C   0  0  0  0  0  0  0  0  0  0  0  0
    4.8712    0.0000    0.0000 O   0  0  0  0  0  0  0  0  0  0  0  0
    1.6237    0.0000    0.0000 O   0  0  0  0  0  0  0  0  0  0  0  0
    6.4951   -0.9375    0.0000 C   0  0  0  0  0  0  0  0  0  0  0  0
    0.0000   -0.9375    0.0000 C   0  0  0  0  0  0  0  0  0  0  0  0
    2.5912   -2.0741   -0.0000 H   0  0  0  0  0  0  0  0  0  0  0  0
    3.9037   -2.0741   -0.0000 H   0  0  0  0  0  0  0  0  0  0  0  0
    7.6319   -1.5937   -0.0000 H   0  0  0  0  0  0  0  0  0  0  0  0
    5.8389   -2.0742   -0.0000 H   0  0  0  0  0  0  0  0  0  0  0  0
    7.1514    0.1993   -0.0000 H   0  0  0  0  0  0  0  0  0  0  0  0
   -1.1366   -1.5937   -0.0000 H   0  0  0  0  0  0  0  0  0  0  0  0
   -0.6562    0.1991   -0.0000 H   0  0  0  0  0  0  0  0  0  0  0  0
    0.6562   -2.0741   -0.0000 H   0  0  0  0  0  0  0  0  0  0  0  0
  2  1  1  0  0  0  0
  3  1  1  0  0  0  0
  4  2  1  0  0  0  0
  5  3  1  0  0  0  0
  1  6  1  1  0  0  0
  1  7  1  0  0  0  0
  4  8  1  0  0  0  0
  4  9  1  0  0  0  0
  4 10  1  0  0  0  0
  5 11  1  0  0  0  0
  5 12  1  0  0  0  0
  5 13  1  0  0  0  0
M  END

$$$$
N1(C(C=CC1=O)=O)
Actelion Java MolfileCreator 1.0

 10 10  0  0  0  0  0  0  0  0999 V2000
    3.0460   -0.6961    0.0000 N   0  0  0  0  0  0  0  0  0  0  0  0
    4.1914    0.5758    0.0000 C   0  0  0  0  0  0  0  0  0  0  0  0
    1.4823    0.0000    0.0000 C   0  0  0  0  0  0  0  0  0  0  0  0
    3.3356    2.0581    0.0000 C   0  0  0  0  0  0  0  0  0  0  0  0
    1.6612    1.7023    0.0000 C   0  0  0  0  0  0  0  0  0  0  0  0
    5.8937    0.3968    0.0000 O   0  0  0  0  0  0  0  0  0  0  0  0
    0.0000   -0.8558    0.0000 O   0  0  0  0  0  0  0  0  0  0  0  0
    3.2550   -1.6802   -0.0000 H   0  0  0  0  0  0  0  0  0  0  0  0
    3.7448    2.9772   -0.0000 H   0  0  0  0  0  0  0  0  0  0  0  0
    0.9134    2.3755   -0.0000 H   0  0  0  0  0  0  0  0  0  0  0  0
  2  1  1  0  0  0  0
  3  1  1  0  0  0  0
  4  2  1  0  0  0  0
  5  3  1  0  0  0  0
  6  2  2  0  0  0  0
  7  3  2  0  0  0  0
  4  5  2  0  0  0  0
  1  8  1  0  0  0  0
  4  9  1  0  0  0  0
  5 10  1  0  0  0  0
M  END

$$$$
C(OC(C)(C)C)(=O)N
Actelion Java MolfileCreator 1.0

 19 18  0  0  0  0  0  0  0  0999 V2000
    3.1814   -0.9184    0.0000 C   0  0  0  0  0  0  0  0  0  0  0  0
    1.5907    0.0000    0.0000 O   0  0  0  0  0  0  0  0  0  0  0  0
    4.7721    0.0000    0.0000 O   0  0  0  0  0  0  0  0  0  0  0  0
    0.0000   -0.9184    0.0000 C   0  0  0  0  0  0  0  0  0  0  0  0
    3.1814   -2.7552    0.0000 N   0  0  0  0  0  0  0  0  0  0  0  0
    0.9182   -2.5091    0.0000 C   0  0  0  0  0  0  0  0  0  0  0  0
   -1.5907   -1.8366    0.0000 C   0  0  0  0  0  0  0  0  0  0  0  0
   -0.9182    0.6723    0.0000 C   0  0  0  0  0  0  0  0  0  0  0  0
    2.0679   -3.3981   -0.0000 H   0  0  0  0  0  0  0  0  0  0  0  0
    4.2949   -3.3981   -0.0000 H   0  0  0  0  0  0  0  0  0  0  0  0
    1.5610   -3.6226   -0.0000 H   0  0  0  0  0  0  0  0  0  0  0  0
   -0.1953   -3.1519   -0.0000 H   0  0  0  0  0  0  0  0  0  0  0  0
    2.0317   -1.8663   -0.0000 H   0  0  0  0  0  0  0  0  0  0  0  0
   -2.7042   -2.4794   -0.0000 H   0  0  0  0  0  0  0  0  0  0  0  0
   -2.2335   -0.7232   -0.0000 H   0  0  0  0  0  0  0  0  0  0  0  0
   -0.9479   -2.9501   -0.0000 H   0  0  0  0  0  0  0  0  0  0  0  0
   -1.5610    1.7858   -0.0000 H   0  0  0  0  0  0  0  0  0  0  0  0
    0.1953    1.3150   -0.0000 H   0  0  0  0  0  0  0  0  0  0  0  0
   -2.0317    0.0295   -0.0000 H   0  0  0  0  0  0  0  0  0  0  0  0
  2  1  1  0  0  0  0
  3  1  2  0  0  0  0
  4  2  1  0  0  0  0
  5  1  1  0  0  0  0
  6  4  1  0  0  0  0
  7  4  1  0  0  0  0
  8  4  1  0  0  0  0
  5  9  1  0  0  0  0
  5 10  1  0  0  0  0
  6 11  1  0  0  0  0
  6 12  1  0  0  0  0
  6 13  1  0  0  0  0
  7 14  1  0  0  0  0
  7 15  1  0  0  0  0
  7 16  1  0  0  0  0
  8 17  1  0  0  0  0
  8 18  1  0  0  0  0
  8 19  1  0  0  0  0
M  END

$$$$
C(C=C)(=O)OCC
Actelion Java MolfileCreator 1.0

 15 14  0  0  0  0  0  0  0  0999 V2000
    4.7858    0.0000    0.0000 C   0  0  0  0  0  0  0  0  0  0  0  0
    6.3813   -0.9211    0.0000 C   0  0  0  0  0  0  0  0  0  0  0  0
    4.7858    1.8421    0.0000 O   0  0  0  0  0  0  0  0  0  0  0  0
    7.9766    0.0000    0.0000 C   0  0  0  0  0  0  0  0  0  0  0  0
    3.1906   -0.9211    0.0000 O   0  0  0  0  0  0  0  0  0  0  0  0
    1.5953    0.0000    0.0000 C   0  0  0  0  0  0  0  0  0  0  0  0
    0.0000   -0.9211    0.0000 C   0  0  0  0  0  0  0  0  0  0  0  0
    6.3814   -1.8421   -0.0000 H   0  0  0  0  0  0  0  0  0  0  0  0
    9.0933   -0.6447   -0.0000 H   0  0  0  0  0  0  0  0  0  0  0  0
    7.9766    1.2895   -0.0000 H   0  0  0  0  0  0  0  0  0  0  0  0
    2.2400    1.1167   -0.0000 H   0  0  0  0  0  0  0  0  0  0  0  0
    0.9506    1.1167   -0.0000 H   0  0  0  0  0  0  0  0  0  0  0  0
   -1.1167   -1.5658   -0.0000 H   0  0  0  0  0  0  0  0  0  0  0  0
   -0.6447    0.1956   -0.0000 H   0  0  0  0  0  0  0  0  0  0  0  0
    0.6447   -2.0378   -0.0000 H   0  0  0  0  0  0  0  0  0  0  0  0
  2  1  1  0  0  0  0
  3  1  2  0  0  0  0
  4  2  2  0  0  0  0
  5  1  1  0  0  0  0
  6  5  1  0  0  0  0
  7  6  1  0  0  0  0
  2  8  1  0  0  0  0
  4  9  1  0  0  0  0
  4 10  1  0  0  0  0
  6 11  1  1  0  0  0
  6 12  1  0  0  0  0
  7 13  1  0  0  0  0
  7 14  1  0  0  0  0
  7 15  1  0  0  0  0
M  END

$$$$
C(C1(=CC=C(C=C1)O))(=O)OC
Actelion Java MolfileCreator 1.0

 19 19  0  0  0  0  0  0  0  0999 V2000
    3.0660   -0.8851    0.0000 C   0  0  0  0  0  0  0  0  0  0  0  0
    4.5990    0.0000    0.0000 C   0  0  0  0  0  0  0  0  0  0  0  0
    3.0660   -2.6553    0.0000 O   0  0  0  0  0  0  0  0  0  0  0  0
    6.1322   -0.8849    0.0000 C   0  0  0  0  0  0  0  0  0  0  0  0
    4.5990    1.7700    0.0000 C   0  0  0  0  0  0  0  0  0  0  0  0
    1.5330    0.0000    0.0000 O   0  0  0  0  0  0  0  0  0  0  0  0
    7.6652    1.7702    0.0000 C   0  0  0  0  0  0  0  0  0  0  0  0
    7.6652    0.0000    0.0000 C   0  0  0  0  0  0  0  0  0  0  0  0
    6.1322    2.6553    0.0000 C   0  0  0  0  0  0  0  0  0  0  0  0
    9.1982    2.6553    0.0000 O   0  0  0  0  0  0  0  0  0  0  0  0
    0.0000   -0.8851    0.0000 C   0  0  0  0  0  0  0  0  0  0  0  0
    6.1323   -1.7699   -0.0000 H   0  0  0  0  0  0  0  0  0  0  0  0
    3.8324    2.2124   -0.0000 H   0  0  0  0  0  0  0  0  0  0  0  0
    8.4317   -0.4426   -0.0000 H   0  0  0  0  0  0  0  0  0  0  0  0
    6.1323    3.5405   -0.0000 H   0  0  0  0  0  0  0  0  0  0  0  0
    9.6564    4.3652   -0.0000 H   0  0  0  0  0  0  0  0  0  0  0  0
   -1.0731   -1.5047   -0.0000 H   0  0  0  0  0  0  0  0  0  0  0  0
   -0.6196    0.1880   -0.0000 H   0  0  0  0  0  0  0  0  0  0  0  0
    0.6196   -1.9582   -0.0000 H   0  0  0  0  0  0  0  0  0  0  0  0
  2  1  1  0  0  0  0
  3  1  2  0  0  0  0
  4  2  2  0  0  0  0
  5  2  1  0  0  0  0
  6  1  1  0  0  0  0
  7  9  1  0  0  0  0
  8  4  1  0  0  0  0
  9  5  2  0  0  0  0
 10  7  1  0  0  0  0
 11  6  1  0  0  0  0
  7  8  2  0  0  0  0
  4 12  1  0  0  0  0
  5 13  1  0  0  0  0
  8 14  1  0  0  0  0
  9 15  1  0  0  0  0
 10 16  1  0  0  0  0
 11 17  1  0  0  0  0
 11 18  1  0  0  0  0
 11 19  1  0  0  0  0
M  END

$$$$
OCCO
Actelion Java MolfileCreator 1.0

 10  9  0  0  0  0  0  0  0  0999 V2000
    4.4966    0.0000    0.0000 O   0  0  0  0  0  0  0  0  0  0  0  0
    0.0000   -0.8654    0.0000 O   0  0  0  0  0  0  0  0  0  0  0  0
    1.4989    0.0000    0.0000 C   0  0  0  0  0  0  0  0  0  0  0  0
    2.9978   -0.8654    0.0000 C   0  0  0  0  0  0  0  0  0  0  0  0
    4.9446    1.6718   -0.0000 H   0  0  0  0  0  0  0  0  0  0  0  0
   -0.4479   -2.5372   -0.0000 H   0  0  0  0  0  0  0  0  0  0  0  0
    2.1046    1.0492   -0.0000 H   0  0  0  0  0  0  0  0  0  0  0  0
    0.8931    1.0492   -0.0000 H   0  0  0  0  0  0  0  0  0  0  0  0
    2.3920   -1.9146   -0.0000 H   0  0  0  0  0  0  0  0  0  0  0  0
    3.6035   -1.9146   -0.0000 H   0  0  0  0  0  0  0  0  0  0  0  0
  2  3  1  0  0  0  0
  3  4  1  0  0  0  0
  4  1  1  0  0  0  0
  1  5  1  0  0  0  0
  2  6  1  0  0  0  0
  3  7  1  1  0  0  0
  3  8  1  0  0  0  0
  4  9  1  1  0  0  0
  4 10  1  0  0  0  0
M  END

$$$$
N#CCCl
Actelion Java MolfileCreator 1.0

  6  5  0  0  0  0  0  0  0  0999 V2000
    0.0000   -4.2614    0.0000 N   0  0  0  0  0  0  0  0  0  0  0  0
    0.0000   -2.5568    0.0000 C   0  0  0  0  0  0  0  0  0  0  0  0
    1.4761    0.0000    0.0000 Cl  0  0  0  0  0  0  0  0  0  0  0  0
    0.0000   -0.8523    0.0000 C   0  0  0  0  0  0  0  0  0  0  0  0
   -0.5966    0.1811   -0.0000 H   0  0  0  0  0  0  0  0  0  0  0  0
   -1.1932   -0.8523   -0.0000 H   0  0  0  0  0  0  0  0  0  0  0  0
  2  1  3  0  0  0  0
  3  4  1  0  0  0  0
  4  2  1  0  0  0  0
  4  5  1  1  0  0  0
  4  6  1  0  0  0  0
M  END

$$$$
C(=O)(O)CCCCC
Actelion Java MolfileCreator 1.0

 20 19  0  0  0  0  0  0  0  0999 V2000
    7.8604    0.0000    0.0000 C   0  0  0  0  0  0  0  0  0  0  0  0
    9.4325   -0.9076    0.0000 O   0  0  0  0  0  0  0  0  0  0  0  0
    7.8604    1.8153    0.0000 O   0  0  0  0  0  0  0  0  0  0  0  0
    6.2884   -0.9076    0.0000 C   0  0  0  0  0  0  0  0  0  0  0  0
    4.7161    0.0000    0.0000 C   0  0  0  0  0  0  0  0  0  0  0  0
    1.5720    0.0000    0.0000 C   0  0  0  0  0  0  0  0  0  0  0  0
    3.1441   -0.9076    0.0000 C   0  0  0  0  0  0  0  0  0  0  0  0
    0.0000   -0.9076    0.0000 C   0  0  0  0  0  0  0  0  0  0  0  0
    6.5768    3.0989   -0.0000 H   0  0  0  0  0  0  0  0  0  0  0  0
    5.6531   -2.0082   -0.0000 H   0  0  0  0  0  0  0  0  0  0  0  0
    6.9238   -2.0081   -0.0000 H   0  0  0  0  0  0  0  0  0  0  0  0
    5.3514    1.1006   -0.0000 H   0  0  0  0  0  0  0  0  0  0  0  0
    4.0807    1.1004   -0.0000 H   0  0  0  0  0  0  0  0  0  0  0  0
    2.2074    1.1004   -0.0000 H   0  0  0  0  0  0  0  0  0  0  0  0
    0.9367    1.1004   -0.0000 H   0  0  0  0  0  0  0  0  0  0  0  0
    2.5088   -2.0081   -0.0000 H   0  0  0  0  0  0  0  0  0  0  0  0
    3.7794   -2.0081   -0.0000 H   0  0  0  0  0  0  0  0  0  0  0  0
   -1.1004   -1.5430   -0.0000 H   0  0  0  0  0  0  0  0  0  0  0  0
   -0.6354    0.1928   -0.0000 H   0  0  0  0  0  0  0  0  0  0  0  0
    0.6354   -2.0081   -0.0000 H   0  0  0  0  0  0  0  0  0  0  0  0
  2  1  2  0  0  0  0
  3  1  1  0  0  0  0
  4  1  1  0  0  0  0
  5  4  1  0  0  0  0
  6  7  1  0  0  0  0
  7  5  1  0  0  0  0
  8  6  1  0  0  0  0
  3  9  1  0  0  0  0
  4 10  1  1  0  0  0
  4 11  1  0  0  0  0
  5 12  1  1  0  0  0
  5 13  1  0  0  0  0
  6 14  1  1  0  0  0
  6 15  1  0  0  0  0
  7 16  1  1  0  0  0
  7 17  1  0  0  0  0
  8 18  1  0  0  0  0
  8 19  1  0  0  0  0
  8 20  1  0  0  0  0
M  END

$$$$
C14(C(C2(CC=C3(C(C2CC1)(CCC(OC(=O)Cl)C3)C)))CCC4C(CCCC(C)C)C)(C)
Actelion Java MolfileCreator 1.0

 76 79  0  0  1  0  0  0  0  0999 V2000
    9.8307   -2.7717    0.0000 C   0  0  0  0  0  0  0  0  0  0  0  0
   11.5501   -8.0632    0.0000 C   0  0  0  0  0  0  0  0  0  0  0  0
   13.3641   -8.4490    0.0000 C   0  0  0  0  0  0  0  0  0  0  0  0
   11.6449   -3.1573    0.0000 C   0  0  0  0  0  0  0  0  0  0  0  0
   10.9770   -6.2994    0.0000 C   0  0  0  0  0  0  0  0  0  0  0  0
   12.2179   -4.9211    0.0000 C   0  0  0  0  0  0  0  0  0  0  0  0
    9.6369   -0.9273    0.0000 C   0  0  0  0  0  0  0  0  0  0  0  0
   14.6052   -7.0706    0.0000 C   0  0  0  0  0  0  0  0  0  0  0  0
    8.5897   -4.1499    0.0000 C   0  0  0  0  0  0  0  0  0  0  0  0
   12.0284  -14.7332    0.0000 C   0  0  0  0  0  0  0  0  0  0  0  0
   14.0320   -5.3068    0.0000 C   0  0  0  0  0  0  0  0  0  0  0  0
    9.1628   -5.9139    0.0000 C   0  0  0  0  0  0  0  0  0  0  0  0
   12.5722   -1.5512    0.0000 C   0  0  0  0  0  0  0  0  0  0  0  0
   10.3092   -9.4416    0.0000 C   0  0  0  0  0  0  0  0  0  0  0  0
   11.3311   -0.1729    0.0000 C   0  0  0  0  0  0  0  0  0  0  0  0
   13.9372  -10.2127    0.0000 C   0  0  0  0  0  0  0  0  0  0  0  0
   13.2693  -13.3548    0.0000 O   0  0  0  0  0  0  0  0  0  0  0  0
   12.6015  -16.4970    0.0000 O   0  0  0  0  0  0  0  0  0  0  0  0
   12.6963  -11.5911    0.0000 C   0  0  0  0  0  0  0  0  0  0  0  0
   10.2144  -14.3474    0.0000 Cl  0  0  0  0  0  0  0  0  0  0  0  0
    8.0307    0.0000    0.0000 C   0  0  0  0  0  0  0  0  0  0  0  0
   10.8822  -11.2053    0.0000 C   0  0  0  0  0  0  0  0  0  0  0  0
    8.0669   -2.1987    0.0000 C   0  0  0  0  0  0  0  0  0  0  0  0
    9.7359   -7.6776    0.0000 C   0  0  0  0  0  0  0  0  0  0  0  0
    4.8183    0.0000    0.0000 C   0  0  0  0  0  0  0  0  0  0  0  0
    6.4246   -0.9273    0.0000 C   0  0  0  0  0  0  0  0  0  0  0  0
    8.0307    1.8546    0.0000 C   0  0  0  0  0  0  0  0  0  0  0  0
    3.2122   -0.9273    0.0000 C   0  0  0  0  0  0  0  0  0  0  0  0
    1.6061    0.0000    0.0000 C   0  0  0  0  0  0  0  0  0  0  0  0
    1.6061    1.8546    0.0000 C   0  0  0  0  0  0  0  0  0  0  0  0
    0.0000   -0.9273    0.0000 C   0  0  0  0  0  0  0  0  0  0  0  0
   12.3951   -3.2361   -0.0000 H   0  0  0  0  0  0  0  0  0  0  0  0
   10.3564   -6.9885   -0.0000 H   0  0  0  0  0  0  0  0  0  0  0  0
   12.8384   -4.2321   -0.0000 H   0  0  0  0  0  0  0  0  0  0  0  0
   10.5809   -1.4723   -0.0000 H   0  0  0  0  0  0  0  0  0  0  0  0
   15.5124   -7.2633   -0.0000 H   0  0  0  0  0  0  0  0  0  0  0  0
    7.6250   -3.2811   -0.0000 H   0  0  0  0  0  0  0  0  0  0  0  0
    7.3550   -4.5510   -0.0000 H   0  0  0  0  0  0  0  0  0  0  0  0
   15.2666   -4.9057   -0.0000 H   0  0  0  0  0  0  0  0  0  0  0  0
   14.3019   -4.0370   -0.0000 H   0  0  0  0  0  0  0  0  0  0  0  0
    7.9280   -6.3150   -0.0000 H   0  0  0  0  0  0  0  0  0  0  0  0
    8.8929   -7.1838   -0.0000 H   0  0  0  0  0  0  0  0  0  0  0  0
   13.7582   -2.0794   -0.0000 H   0  0  0  0  0  0  0  0  0  0  0  0
   13.6226   -0.7882   -0.0000 H   0  0  0  0  0  0  0  0  0  0  0  0
    9.3443   -8.5730   -0.0000 H   0  0  0  0  0  0  0  0  0  0  0  0
    9.0745   -9.8429   -0.0000 H   0  0  0  0  0  0  0  0  0  0  0  0
   12.1997    0.7921   -0.0000 H   0  0  0  0  0  0  0  0  0  0  0  0
   10.9297    1.0618   -0.0000 H   0  0  0  0  0  0  0  0  0  0  0  0
   14.9020  -11.0813   -0.0000 H   0  0  0  0  0  0  0  0  0  0  0  0
   15.1718   -9.8114   -0.0000 H   0  0  0  0  0  0  0  0  0  0  0  0
   12.0758  -12.2801   -0.0000 H   0  0  0  0  0  0  0  0  0  0  0  0
    8.8338    0.4637   -0.0000 H   0  0  0  0  0  0  0  0  0  0  0  0
    9.6476  -11.6064   -0.0000 H   0  0  0  0  0  0  0  0  0  0  0  0
   10.6122  -12.4751   -0.0000 H   0  0  0  0  0  0  0  0  0  0  0  0
    6.8323   -1.7975   -0.0000 H   0  0  0  0  0  0  0  0  0  0  0  0
    8.4681   -0.9640   -0.0000 H   0  0  0  0  0  0  0  0  0  0  0  0
    7.6657   -3.4333   -0.0000 H   0  0  0  0  0  0  0  0  0  0  0  0
    8.4659   -7.4077   -0.0000 H   0  0  0  0  0  0  0  0  0  0  0  0
   10.0058   -6.4077   -0.0000 H   0  0  0  0  0  0  0  0  0  0  0  0
    9.4660   -8.9476   -0.0000 H   0  0  0  0  0  0  0  0  0  0  0  0
    5.4674    1.1244   -0.0000 H   0  0  0  0  0  0  0  0  0  0  0  0
    4.1691    1.1243   -0.0000 H   0  0  0  0  0  0  0  0  0  0  0  0
    5.7756   -2.0517   -0.0000 H   0  0  0  0  0  0  0  0  0  0  0  0
    7.0739   -2.0516   -0.0000 H   0  0  0  0  0  0  0  0  0  0  0  0
    8.0307    3.1529   -0.0000 H   0  0  0  0  0  0  0  0  0  0  0  0
    9.3290    1.8546   -0.0000 H   0  0  0  0  0  0  0  0  0  0  0  0
    6.7325    1.8546   -0.0000 H   0  0  0  0  0  0  0  0  0  0  0  0
    2.5631   -2.0516   -0.0000 H   0  0  0  0  0  0  0  0  0  0  0  0
    3.8613   -2.0516   -0.0000 H   0  0  0  0  0  0  0  0  0  0  0  0
    1.6061   -0.9273   -0.0000 H   0  0  0  0  0  0  0  0  0  0  0  0
    1.6061    3.1529   -0.0000 H   0  0  0  0  0  0  0  0  0  0  0  0
    2.9044    1.8546   -0.0000 H   0  0  0  0  0  0  0  0  0  0  0  0
    0.3079    1.8546   -0.0000 H   0  0  0  0  0  0  0  0  0  0  0  0
   -1.1243   -1.5764   -0.0000 H   0  0  0  0  0  0  0  0  0  0  0  0
   -0.6491    0.1970   -0.0000 H   0  0  0  0  0  0  0  0  0  0  0  0
    0.6491   -2.0516   -0.0000 H   0  0  0  0  0  0  0  0  0  0  0  0
  2  5  1  0  0  0  0
  3  2  1  0  0  0  0
  4  1  1  0  0  0  0
  5 12  1  1  0  0  0
  6  4  1  0  0  0  0
  7  1  1  0  0  0  0
  8 11  1  0  0  0  0
  9  1  1  0  0  0  0
 10 17  1  0  0  0  0
  6 11  1  6  0  0  0
 12  9  1  0  0  0  0
  4 13  1  1  0  0  0
 14  2  1  0  0  0  0
  7 15  1  1  0  0  0
 16  3  1  0  0  0  0
 19 17  1  1  0  0  0
 18 10  2  0  0  0  0
 19 22  1  0  0  0  0
 20 10  1  0  0  0  0
  7 21  1  0  0  0  0
 22 14  1  0  0  0  0
  1 23  1  1  0  0  0
  2 24  1  1  0  0  0
 25 26  1  0  0  0  0
 26 21  1  0  0  0  0
 21 27  1  1  0  0  0
 28 25  1  0  0  0  0
 29 28  1  0  0  0  0
 30 29  1  0  0  0  0
 31 29  1  0  0  0  0
 16 19  1  0  0  0  0
  3  8  2  0  0  0  0
  5  6  1  0  0  0  0
 13 15  1  0  0  0  0
  4 32  1  0  0  0  0
  5 33  1  0  0  0  0
  6 34  1  0  0  0  0
  7 35  1  0  0  0  0
  8 36  1  0  0  0  0
  9 37  1  1  0  0  0
  9 38  1  0  0  0  0
 11 39  1  1  0  0  0
 11 40  1  0  0  0  0
 12 41  1  1  0  0  0
 12 42  1  0  0  0  0
 13 43  1  1  0  0  0
 13 44  1  0  0  0  0
 14 45  1  1  0  0  0
 14 46  1  0  0  0  0
 15 47  1  1  0  0  0
 15 48  1  0  0  0  0
 16 49  1  1  0  0  0
 16 50  1  0  0  0  0
 19 51  1  0  0  0  0
 21 52  1  0  0  0  0
 22 53  1  1  0  0  0
 22 54  1  0  0  0  0
 23 55  1  0  0  0  0
 23 56  1  0  0  0  0
 23 57  1  0  0  0  0
 24 58  1  0  0  0  0
 24 59  1  0  0  0  0
 24 60  1  0  0  0  0
 25 61  1  1  0  0  0
 25 62  1  0  0  0  0
 26 63  1  1  0  0  0
 26 64  1  0  0  0  0
 27 65  1  0  0  0  0
 27 66  1  0  0  0  0
 27 67  1  0  0  0  0
 28 68  1  1  0  0  0
 28 69  1  0  0  0  0
 29 70  1  0  0  0  0
 30 71  1  0  0  0  0
 30 72  1  0  0  0  0
 30 73  1  0  0  0  0
 31 74  1  0  0  0  0
 31 75  1  0  0  0  0
 31 76  1  0  0  0  0
M  END

$$$$
C14(C(C2(C(CC3(C(C2CC1O)(CCC(O)C3)C))O))CCC4C(CCC(=O)O)C)(C)
Actelion Java MolfileCreator 1.0

 69 72  0  0  1  0  0  0  0  0999 V2000
    9.5060   -0.7361    0.0000 C   0  0  0  0  0  0  0  0  0  0  0  0
   13.0524   -1.4904    0.0000 C   0  0  0  0  0  0  0  0  0  0  0  0
   14.8274   -1.8675    0.0000 C   0  0  0  0  0  0  0  0  0  0  0  0
   10.7189    0.6092    0.0000 C   0  0  0  0  0  0  0  0  0  0  0  0
   12.4921    0.2321    0.0000 C   0  0  0  0  0  0  0  0  0  0  0  0
   10.0662   -2.4603    0.0000 C   0  0  0  0  0  0  0  0  0  0  0  0
   16.0403   -0.5204    0.0000 C   0  0  0  0  0  0  0  0  0  0  0  0
   11.8394   -2.8375    0.0000 C   0  0  0  0  0  0  0  0  0  0  0  0
   13.7069    1.5792    0.0000 C   0  0  0  0  0  0  0  0  0  0  0  0
    7.8506    0.0000    0.0000 C   0  0  0  0  0  0  0  0  0  0  0  0
   15.4801    1.2021    0.0000 C   0  0  0  0  0  0  0  0  0  0  0  0
    9.8124    2.1793    0.0000 C   0  0  0  0  0  0  0  0  0  0  0  0
   15.3876   -3.5917    0.0000 C   0  0  0  0  0  0  0  0  0  0  0  0
    8.0392    1.8022    0.0000 C   0  0  0  0  0  0  0  0  0  0  0  0
    1.5701    0.0000    0.0000 C   0  0  0  0  0  0  0  0  0  0  0  0
   17.8135   -0.8975    0.0000 C   0  0  0  0  0  0  0  0  0  0  0  0
    1.5701    1.8131    0.0000 O   0  0  0  0  0  0  0  0  0  0  0  0
    6.2805   -0.9065    0.0000 C   0  0  0  0  0  0  0  0  0  0  0  0
    4.7104    0.0000    0.0000 C   0  0  0  0  0  0  0  0  0  0  0  0
    8.8533   -3.8075    0.0000 O   0  0  0  0  0  0  0  0  0  0  0  0
   13.1466    3.3034    0.0000 O   0  0  0  0  0  0  0  0  0  0  0  0
    3.1403   -0.9065    0.0000 C   0  0  0  0  0  0  0  0  0  0  0  0
    8.1589   -1.9491    0.0000 C   0  0  0  0  0  0  0  0  0  0  0  0
   17.1608   -3.9688    0.0000 C   0  0  0  0  0  0  0  0  0  0  0  0
   18.3738   -2.6217    0.0000 C   0  0  0  0  0  0  0  0  0  0  0  0
   13.6126   -3.2146    0.0000 C   0  0  0  0  0  0  0  0  0  0  0  0
    0.0000   -0.9065    0.0000 O   0  0  0  0  0  0  0  0  0  0  0  0
   20.1469   -2.9988    0.0000 O   0  0  0  0  0  0  0  0  0  0  0  0
    6.2805   -2.7196    0.0000 C   0  0  0  0  0  0  0  0  0  0  0  0
   12.1658   -1.3027   -0.0000 H   0  0  0  0  0  0  0  0  0  0  0  0
    9.6592    0.7216   -0.0000 H   0  0  0  0  0  0  0  0  0  0  0  0
   11.8856   -0.4406   -0.0000 H   0  0  0  0  0  0  0  0  0  0  0  0
   10.3463   -3.3225   -0.0000 H   0  0  0  0  0  0  0  0  0  0  0  0
   16.6468    0.1523   -0.0000 H   0  0  0  0  0  0  0  0  0  0  0  0
   11.5756   -4.0787   -0.0000 H   0  0  0  0  0  0  0  0  0  0  0  0
   12.7824   -3.6866   -0.0000 H   0  0  0  0  0  0  0  0  0  0  0  0
   14.3134    2.2528   -0.0000 H   0  0  0  0  0  0  0  0  0  0  0  0
    8.7726    0.5330   -0.0000 H   0  0  0  0  0  0  0  0  0  0  0  0
   16.6867    1.5932   -0.0000 H   0  0  0  0  0  0  0  0  0  0  0  0
   15.7446    2.4426   -0.0000 H   0  0  0  0  0  0  0  0  0  0  0  0
   10.8390    2.9254   -0.0000 H   0  0  0  0  0  0  0  0  0  0  0  0
    9.6796    3.4414   -0.0000 H   0  0  0  0  0  0  0  0  0  0  0  0
   14.1807   -3.9839   -0.0000 H   0  0  0  0  0  0  0  0  0  0  0  0
   15.1238   -4.8330   -0.0000 H   0  0  0  0  0  0  0  0  0  0  0  0
    7.6464    3.0086   -0.0000 H   0  0  0  0  0  0  0  0  0  0  0  0
    6.7981    2.0652   -0.0000 H   0  0  0  0  0  0  0  0  0  0  0  0
   19.0204   -0.5053   -0.0000 H   0  0  0  0  0  0  0  0  0  0  0  0
   18.0774    0.3438   -0.0000 H   0  0  0  0  0  0  0  0  0  0  0  0
    7.0656   -1.3598   -0.0000 H   0  0  0  0  0  0  0  0  0  0  0  0
    5.3449    1.0991   -0.0000 H   0  0  0  0  0  0  0  0  0  0  0  0
    4.0758    1.0991   -0.0000 H   0  0  0  0  0  0  0  0  0  0  0  0
    8.9481   -5.6177   -0.0000 H   0  0  0  0  0  0  0  0  0  0  0  0
   11.5313    4.1265   -0.0000 H   0  0  0  0  0  0  0  0  0  0  0  0
    2.5057   -2.0056   -0.0000 H   0  0  0  0  0  0  0  0  0  0  0  0
    3.7748   -2.0056   -0.0000 H   0  0  0  0  0  0  0  0  0  0  0  0
    7.2159   -2.7981   -0.0000 H   0  0  0  0  0  0  0  0  0  0  0  0
    7.3098   -1.0061   -0.0000 H   0  0  0  0  0  0  0  0  0  0  0  0
    9.0079   -2.8920   -0.0000 H   0  0  0  0  0  0  0  0  0  0  0  0
   16.8970   -5.2101   -0.0000 H   0  0  0  0  0  0  0  0  0  0  0  0
   18.1038   -4.8179   -0.0000 H   0  0  0  0  0  0  0  0  0  0  0  0
   18.6539   -3.4838   -0.0000 H   0  0  0  0  0  0  0  0  0  0  0  0
   12.7623   -4.1576   -0.0000 H   0  0  0  0  0  0  0  0  0  0  0  0
   12.6696   -2.3643   -0.0000 H   0  0  0  0  0  0  0  0  0  0  0  0
   14.5556   -4.0649   -0.0000 H   0  0  0  0  0  0  0  0  0  0  0  0
   -0.4692   -2.6578   -0.0000 H   0  0  0  0  0  0  0  0  0  0  0  0
   21.6674   -2.0117   -0.0000 H   0  0  0  0  0  0  0  0  0  0  0  0
    6.2805   -3.9888   -0.0000 H   0  0  0  0  0  0  0  0  0  0  0  0
    5.0114   -2.7196   -0.0000 H   0  0  0  0  0  0  0  0  0  0  0  0
    7.5497   -2.7196   -0.0000 H   0  0  0  0  0  0  0  0  0  0  0  0
  2  8  1  1  0  0  0
  3  2  1  0  0  0  0
  4  1  1  0  0  0  0
  5  4  1  6  0  0  0
  6  1  1  0  0  0  0
  7  3  1  0  0  0  0
  8  6  1  0  0  0  0
  9  5  1  0  0  0  0
 10  1  1  0  0  0  0
 11  9  1  0  0  0  0
  4 12  1  1  0  0  0
 13  3  1  0  0  0  0
 10 14  1  1  0  0  0
 15 22  1  0  0  0  0
  7 16  1  6  0  0  0
 17 15  2  0  0  0  0
 10 18  1  0  0  0  0
 19 18  1  0  0  0  0
  6 20  1  6  0  0  0
  9 21  1  6  0  0  0
 22 19  1  0  0  0  0
  1 23  1  1  0  0  0
 24 13  1  0  0  0  0
 25 24  1  0  0  0  0
  3 26  1  1  0  0  0
 27 15  1  0  0  0  0
 25 28  1  6  0  0  0
 18 29  1  6  0  0  0
 16 25  1  0  0  0  0
 11  7  1  0  0  0  0
  2  5  1  0  0  0  0
 14 12  1  0  0  0  0
  2 30  1  0  0  0  0
  4 31  1  0  0  0  0
  5 32  1  0  0  0  0
  6 33  1  0  0  0  0
  7 34  1  0  0  0  0
  8 35  1  1  0  0  0
  8 36  1  0  0  0  0
  9 37  1  0  0  0  0
 10 38  1  0  0  0  0
 11 39  1  1  0  0  0
 11 40  1  0  0  0  0
 12 41  1  1  0  0  0
 12 42  1  0  0  0  0
 13 43  1  1  0  0  0
 13 44  1  0  0  0  0
 14 45  1  1  0  0  0
 14 46  1  0  0  0  0
 16 47  1  1  0  0  0
 16 48  1  0  0  0  0
 18 49  1  0  0  0  0
 19 50  1  1  0  0  0
 19 51  1  0  0  0  0
 20 52  1  0  0  0  0
 21 53  1  0  0  0  0
 22 54  1  1  0  0  0
 22 55  1  0  0  0  0
 23 56  1  0  0  0  0
 23 57  1  0  0  0  0
 23 58  1  0  0  0  0
 24 59  1  1  0  0  0
 24 60  1  0  0  0  0
 25 61  1  0  0  0  0
 26 62  1  0  0  0  0
 26 63  1  0  0  0  0
 26 64  1  0  0  0  0
 27 65  1  0  0  0  0
 28 66  1  0  0  0  0
 29 67  1  0  0  0  0
 29 68  1  0  0  0  0
 29 69  1  0  0  0  0
M  END

$$$$
ClCCCCCC
Actelion Java MolfileCreator 1.0

 20 19  0  0  0  0  0  0  0  0999 V2000
    9.8073   -0.9437    0.0000 Cl  0  0  0  0  0  0  0  0  0  0  0  0
    8.1728    0.0000    0.0000 C   0  0  0  0  0  0  0  0  0  0  0  0
    6.5383   -0.9437    0.0000 C   0  0  0  0  0  0  0  0  0  0  0  0
    1.6345    0.0000    0.0000 C   0  0  0  0  0  0  0  0  0  0  0  0
    3.2690   -0.9437    0.0000 C   0  0  0  0  0  0  0  0  0  0  0  0
    4.9036    0.0000    0.0000 C   0  0  0  0  0  0  0  0  0  0  0  0
    0.0000   -0.9437    0.0000 C   0  0  0  0  0  0  0  0  0  0  0  0
    8.8334    1.1442   -0.0000 H   0  0  0  0  0  0  0  0  0  0  0  0
    7.5122    1.1442   -0.0000 H   0  0  0  0  0  0  0  0  0  0  0  0
    5.8778   -2.0880   -0.0000 H   0  0  0  0  0  0  0  0  0  0  0  0
    7.1990   -2.0879   -0.0000 H   0  0  0  0  0  0  0  0  0  0  0  0
    2.2951    1.1442   -0.0000 H   0  0  0  0  0  0  0  0  0  0  0  0
    0.9739    1.1442   -0.0000 H   0  0  0  0  0  0  0  0  0  0  0  0
    2.6084   -2.0879   -0.0000 H   0  0  0  0  0  0  0  0  0  0  0  0
    3.9296   -2.0879   -0.0000 H   0  0  0  0  0  0  0  0  0  0  0  0
    5.5641    1.1443   -0.0000 H   0  0  0  0  0  0  0  0  0  0  0  0
    4.2428    1.1442   -0.0000 H   0  0  0  0  0  0  0  0  0  0  0  0
   -1.1442   -1.6043   -0.0000 H   0  0  0  0  0  0  0  0  0  0  0  0
   -0.6606    0.2004   -0.0000 H   0  0  0  0  0  0  0  0  0  0  0  0
    0.6606   -2.0879   -0.0000 H   0  0  0  0  0  0  0  0  0  0  0  0
  2  1  1  0  0  0  0
  3  2  1  0  0  0  0
  4  5  1  0  0  0  0
  5  6  1  0  0  0  0
  6  3  1  0  0  0  0
  7  4  1  0  0  0  0
  2  8  1  1  0  0  0
  2  9  1  0  0  0  0
  3 10  1  1  0  0  0
  3 11  1  0  0  0  0
  4 12  1  1  0  0  0
  4 13  1  0  0  0  0
  5 14  1  1  0  0  0
  5 15  1  0  0  0  0
  6 16  1  1  0  0  0
  6 17  1  0  0  0  0
  7 18  1  0  0  0  0
  7 19  1  0  0  0  0
  7 20  1  0  0  0  0
M  END

$$$$
N1(=CNC=C1)
Actelion Java MolfileCreator 1.0

  9  9  0  0  0  0  0  0  0  0999 V2000
    0.0000    0.0000    0.0000 N   0  0  0  0  0  0  0  0  0  0  0  0
    1.7465   -2.4040    0.0000 N   0  0  0  0  0  0  0  0  0  0  0  0
    0.0000   -1.8365    0.0000 C   0  0  0  0  0  0  0  0  0  0  0  0
    1.7465    0.5675    0.0000 C   0  0  0  0  0  0  0  0  0  0  0  0
    2.8260   -0.9182    0.0000 C   0  0  0  0  0  0  0  0  0  0  0  0
    2.0800   -3.4306   -0.0000 H   0  0  0  0  0  0  0  0  0  0  0  0
   -0.8733   -2.4710   -0.0000 H   0  0  0  0  0  0  0  0  0  0  0  0
    2.0800    1.5941   -0.0000 H   0  0  0  0  0  0  0  0  0  0  0  0
    3.9055   -0.9182   -0.0000 H   0  0  0  0  0  0  0  0  0  0  0  0
  2  3  1  0  0  0  0
  3  1  2  0  0  0  0
  4  1  1  0  0  0  0
  5  4  2  0  0  0  0
  2  5  1  0  0  0  0
  2  6  1  0  0  0  0
  3  7  1  0  0  0  0
  4  8  1  0  0  0  0
  5  9  1  0  0  0  0
M  END

$$$$
Cl.NCCO
Actelion Java MolfileCreator 1.0

 13 11  0  0  0  0  0  0  0  0999 V2000
    2.1958   -3.3808    0.0000 Cl  0  0  0  0  0  0  0  0  0  0  0  0
    4.3916    0.0000    0.0000 N   0  0  0  0  0  0  0  0  0  0  0  0
    0.0000   -0.8452    0.0000 O   0  0  0  0  0  0  0  0  0  0  0  0
    2.9278   -0.8452    0.0000 C   0  0  0  0  0  0  0  0  0  0  0  0
    1.4639    0.0000    0.0000 C   0  0  0  0  0  0  0  0  0  0  0  0
    1.4639   -5.9164   -0.0000 H   0  0  0  0  0  0  0  0  0  0  0  0
    5.4164   -0.5916   -0.0000 H   0  0  0  0  0  0  0  0  0  0  0  0
    4.3916    1.1832   -0.0000 H   0  0  0  0  0  0  0  0  0  0  0  0
   -0.4375   -2.4780   -0.0000 H   0  0  0  0  0  0  0  0  0  0  0  0
    2.3361   -1.8699   -0.0000 H   0  0  0  0  0  0  0  0  0  0  0  0
    3.5194   -1.8699   -0.0000 H   0  0  0  0  0  0  0  0  0  0  0  0
    2.0555    1.0247   -0.0000 H   0  0  0  0  0  0  0  0  0  0  0  0
    0.8723    1.0247   -0.0000 H   0  0  0  0  0  0  0  0  0  0  0  0
  3  5  1  0  0  0  0
  4  2  1  0  0  0  0
  5  4  1  0  0  0  0
  1  6  1  0  0  0  0
  2  7  1  0  0  0  0
  2  8  1  0  0  0  0
  3  9  1  0  0  0  0
  4 10  1  1  0  0  0
  4 11  1  0  0  0  0
  5 12  1  1  0  0  0
  5 13  1  0  0  0  0
M  END

$$$$
C(OC(C)(C)C)(C=C)=O
Actelion Java MolfileCreator 1.0

 21 20  0  0  0  0  0  0  0  0999 V2000
    3.2075   -0.9259    0.0000 C   0  0  0  0  0  0  0  0  0  0  0  0
    4.8112    0.0000    0.0000 O   0  0  0  0  0  0  0  0  0  0  0  0
    1.6037    0.0000    0.0000 C   0  0  0  0  0  0  0  0  0  0  0  0
    3.2075   -2.7778    0.0000 O   0  0  0  0  0  0  0  0  0  0  0  0
    6.4152   -0.9259    0.0000 C   0  0  0  0  0  0  0  0  0  0  0  0
    0.0000   -0.9259    0.0000 C   0  0  0  0  0  0  0  0  0  0  0  0
    7.3411    0.6778    0.0000 C   0  0  0  0  0  0  0  0  0  0  0  0
    8.0189   -1.8517    0.0000 C   0  0  0  0  0  0  0  0  0  0  0  0
    5.4892   -2.5297    0.0000 C   0  0  0  0  0  0  0  0  0  0  0  0
    1.6037    0.9259   -0.0000 H   0  0  0  0  0  0  0  0  0  0  0  0
   -1.1226   -0.2778   -0.0000 H   0  0  0  0  0  0  0  0  0  0  0  0
    0.0000   -2.2222   -0.0000 H   0  0  0  0  0  0  0  0  0  0  0  0
    7.9893    1.8004   -0.0000 H   0  0  0  0  0  0  0  0  0  0  0  0
    8.4637    0.0296   -0.0000 H   0  0  0  0  0  0  0  0  0  0  0  0
    6.2185    1.3260   -0.0000 H   0  0  0  0  0  0  0  0  0  0  0  0
    9.1415   -2.4997   -0.0000 H   0  0  0  0  0  0  0  0  0  0  0  0
    7.3709   -2.9743   -0.0000 H   0  0  0  0  0  0  0  0  0  0  0  0
    8.6669   -0.7291   -0.0000 H   0  0  0  0  0  0  0  0  0  0  0  0
    4.8410   -3.6523   -0.0000 H   0  0  0  0  0  0  0  0  0  0  0  0
    4.3666   -1.8815   -0.0000 H   0  0  0  0  0  0  0  0  0  0  0  0
    6.6118   -3.1779   -0.0000 H   0  0  0  0  0  0  0  0  0  0  0  0
  2  1  1  0  0  0  0
  3  1  1  0  0  0  0
  4  1  2  0  0  0  0
  5  2  1  0  0  0  0
  6  3  2  0  0  0  0
  7  5  1  0  0  0  0
  8  5  1  0  0  0  0
  9  5  1  0  0  0  0
  3 10  1  0  0  0  0
  6 11  1  0  0  0  0
  6 12  1  0  0  0  0
  7 13  1  0  0  0  0
  7 14  1  0  0  0  0
  7 15  1  0  0  0  0
  8 16  1  0  0  0  0
  8 17  1  0  0  0  0
  8 18  1  0  0  0  0
  9 19  1  0  0  0  0
  9 20  1  0  0  0  0
  9 21  1  0  0  0  0
M  END

$$$$
C1(=C(OC)C=CC=C1)(N)
Actelion Java MolfileCreator 1.0

 18 18  0  0  0  0  0  0  0  0999 V2000
    4.8377    0.0000    0.0000 C   0  0  0  0  0  0  0  0  0  0  0  0
    3.2251   -0.9310    0.0000 C   0  0  0  0  0  0  0  0  0  0  0  0
    4.8377    1.8621    0.0000 N   0  0  0  0  0  0  0  0  0  0  0  0
    1.6126    0.0000    0.0000 O   0  0  0  0  0  0  0  0  0  0  0  0
    6.4504   -0.9309    0.0000 C   0  0  0  0  0  0  0  0  0  0  0  0
    3.2251   -2.7931    0.0000 C   0  0  0  0  0  0  0  0  0  0  0  0
    0.0000   -0.9310    0.0000 C   0  0  0  0  0  0  0  0  0  0  0  0
    6.4504   -2.7929    0.0000 C   0  0  0  0  0  0  0  0  0  0  0  0
    4.8377   -3.7240    0.0000 C   0  0  0  0  0  0  0  0  0  0  0  0
    5.9665    2.5138   -0.0000 H   0  0  0  0  0  0  0  0  0  0  0  0
    3.7088    2.5138   -0.0000 H   0  0  0  0  0  0  0  0  0  0  0  0
    7.2568   -0.4652   -0.0000 H   0  0  0  0  0  0  0  0  0  0  0  0
    2.4188   -3.2587   -0.0000 H   0  0  0  0  0  0  0  0  0  0  0  0
   -1.1288   -1.5828   -0.0000 H   0  0  0  0  0  0  0  0  0  0  0  0
   -0.6517    0.1978   -0.0000 H   0  0  0  0  0  0  0  0  0  0  0  0
    0.6517   -2.0598   -0.0000 H   0  0  0  0  0  0  0  0  0  0  0  0
    7.2568   -3.2584   -0.0000 H   0  0  0  0  0  0  0  0  0  0  0  0
    4.8376   -4.6549   -0.0000 H   0  0  0  0  0  0  0  0  0  0  0  0
  2  1  2  0  0  0  0
  3  1  1  0  0  0  0
  4  2  1  0  0  0  0
  5  1  1  0  0  0  0
  6  2  1  0  0  0  0
  7  4  1  0  0  0  0
  8  5  2  0  0  0  0
  9  8  1  0  0  0  0
  6  9  2  0  0  0  0
  3 10  1  0  0  0  0
  3 11  1  0  0  0  0
  5 12  1  0  0  0  0
  6 13  1  0  0  0  0
  7 14  1  0  0  0  0
  7 15  1  0  0  0  0
  7 16  1  0  0  0  0
  8 17  1  0  0  0  0
  9 18  1  0  0  0  0
M  END

$$$$
C14(OC(=O)C2(=C1C=CC=C2))(C=3(C(=CC(=CC=3)OC(=O)C)OC5(=C4C=CC(OC(=O)C)=C5)))
Actelion Java MolfileCreator 1.0

 47 51  0  0  0  0  0  0  0  0999 V2000
    9.0232    2.6048    0.0000 C   0  0  0  0  0  0  0  0  0  0  0  0
    9.2046    0.8776    0.0000 O   0  0  0  0  0  0  0  0  0  0  0  0
    9.0232    4.3413    0.0000 C   0  0  0  0  0  0  0  0  0  0  0  0
    7.5193    1.7365    0.0000 C   0  0  0  0  0  0  0  0  0  0  0  0
   10.6095    3.3110    0.0000 C   0  0  0  0  0  0  0  0  0  0  0  0
   10.9033    0.5166    0.0000 C   0  0  0  0  0  0  0  0  0  0  0  0
    7.5193    5.2096    0.0000 C   0  0  0  0  0  0  0  0  0  0  0  0
    6.0155    2.6048    0.0000 C   0  0  0  0  0  0  0  0  0  0  0  0
    6.0155    4.3411    0.0000 O   0  0  0  0  0  0  0  0  0  0  0  0
   11.7716    2.0204    0.0000 C   0  0  0  0  0  0  0  0  0  0  0  0
    4.5115    1.7364    0.0000 C   0  0  0  0  0  0  0  0  0  0  0  0
    7.5193    6.9461    0.0000 C   0  0  0  0  0  0  0  0  0  0  0  0
   10.4803    5.2282    0.0000 C   0  0  0  0  0  0  0  0  0  0  0  0
    7.5193    0.0000    0.0000 C   0  0  0  0  0  0  0  0  0  0  0  0
   10.5270   10.4192    0.0000 C   0  0  0  0  0  0  0  0  0  0  0  0
    1.5038    0.0000    0.0000 C   0  0  0  0  0  0  0  0  0  0  0  0
   11.6095   -1.0695    0.0000 O   0  0  0  0  0  0  0  0  0  0  0  0
    4.5115    0.0000    0.0000 C   0  0  0  0  0  0  0  0  0  0  0  0
    9.0232    7.8144    0.0000 C   0  0  0  0  0  0  0  0  0  0  0  0
    3.0077   -0.8683    0.0000 O   0  0  0  0  0  0  0  0  0  0  0  0
    9.0232    9.5507    0.0000 O   0  0  0  0  0  0  0  0  0  0  0  0
    1.5038    1.7365    0.0000 O   0  0  0  0  0  0  0  0  0  0  0  0
   12.0310    9.5509    0.0000 O   0  0  0  0  0  0  0  0  0  0  0  0
    6.0155   -0.8683    0.0000 C   0  0  0  0  0  0  0  0  0  0  0  0
   10.5270    6.9461    0.0000 C   0  0  0  0  0  0  0  0  0  0  0  0
   11.2398    4.9251    0.0000 C   0  0  0  0  0  0  0  0  0  0  0  0
   13.4701    2.3816    0.0000 C   0  0  0  0  0  0  0  0  0  0  0  0
   10.5270   12.1557    0.0000 C   0  0  0  0  0  0  0  0  0  0  0  0
    0.0000   -0.8683    0.0000 C   0  0  0  0  0  0  0  0  0  0  0  0
   12.8447    5.3237    0.0000 C   0  0  0  0  0  0  0  0  0  0  0  0
   14.0066    4.0331    0.0000 C   0  0  0  0  0  0  0  0  0  0  0  0
    3.7595    2.1703   -0.0000 H   0  0  0  0  0  0  0  0  0  0  0  0
    6.7674    7.3802   -0.0000 H   0  0  0  0  0  0  0  0  0  0  0  0
   11.1855    4.8126   -0.0000 H   0  0  0  0  0  0  0  0  0  0  0  0
    8.2712   -0.4341   -0.0000 H   0  0  0  0  0  0  0  0  0  0  0  0
    6.0156   -1.7365   -0.0000 H   0  0  0  0  0  0  0  0  0  0  0  0
   11.3023    7.3709   -0.0000 H   0  0  0  0  0  0  0  0  0  0  0  0
   10.7526    5.5329   -0.0000 H   0  0  0  0  0  0  0  0  0  0  0  0
   14.0510    1.7365   -0.0000 H   0  0  0  0  0  0  0  0  0  0  0  0
   10.5270   13.3713   -0.0000 H   0  0  0  0  0  0  0  0  0  0  0  0
   11.7426   12.1557   -0.0000 H   0  0  0  0  0  0  0  0  0  0  0  0
    9.3114   12.1557   -0.0000 H   0  0  0  0  0  0  0  0  0  0  0  0
   -1.0527   -1.4760   -0.0000 H   0  0  0  0  0  0  0  0  0  0  0  0
   -0.6078    0.1844   -0.0000 H   0  0  0  0  0  0  0  0  0  0  0  0
    0.6078   -1.9209   -0.0000 H   0  0  0  0  0  0  0  0  0  0  0  0
   13.0662    6.1682   -0.0000 H   0  0  0  0  0  0  0  0  0  0  0  0
   14.8559    4.2135   -0.0000 H   0  0  0  0  0  0  0  0  0  0  0  0
  2  1  1  0  0  0  0
  3  1  1  0  0  0  0
  4  1  1  0  0  0  0
  5  1  1  0  0  0  0
  6  2  1  0  0  0  0
  7  3  1  0  0  0  0
  8  4  2  0  0  0  0
  9  8  1  0  0  0  0
 10  5  2  0  0  0  0
 11  8  1  0  0  0  0
 12  7  2  0  0  0  0
 13  3  2  0  0  0  0
 14  4  1  0  0  0  0
 15 21  1  0  0  0  0
 16 20  1  0  0  0  0
 17  6  2  0  0  0  0
 18 24  1  0  0  0  0
 19 25  2  0  0  0  0
 20 18  1  0  0  0  0
 21 19  1  0  0  0  0
 22 16  2  0  0  0  0
 23 15  2  0  0  0  0
 24 14  2  0  0  0  0
 25 13  1  0  0  0  0
 26  5  1  0  0  0  0
 27 10  1  0  0  0  0
 28 15  1  0  0  0  0
 29 16  1  0  0  0  0
 30 26  2  0  0  0  0
 31 30  1  0  0  0  0
  6 10  1  0  0  0  0
  7  9  1  0  0  0  0
 31 27  2  0  0  0  0
 11 18  2  0  0  0  0
 12 19  1  0  0  0  0
 11 32  1  0  0  0  0
 12 33  1  0  0  0  0
 13 34  1  0  0  0  0
 14 35  1  0  0  0  0
 24 36  1  0  0  0  0
 25 37  1  0  0  0  0
 26 38  1  0  0  0  0
 27 39  1  0  0  0  0
 28 40  1  0  0  0  0
 28 41  1  0  0  0  0
 28 42  1  0  0  0  0
 29 43  1  0  0  0  0
 29 44  1  0  0  0  0
 29 45  1  0  0  0  0
 30 46  1  0  0  0  0
 31 47  1  0  0  0  0
M  END

$$$$
NCC1(=CC=CC=C1)
Actelion Java MolfileCreator 1.0

 17 17  0  0  0  0  0  0  0  0999 V2000
    3.3209   -0.9587    0.0000 N   0  0  0  0  0  0  0  0  0  0  0  0
    0.0000   -0.9587    0.0000 C   0  0  0  0  0  0  0  0  0  0  0  0
    1.6604    0.0000    0.0000 C   0  0  0  0  0  0  0  0  0  0  0  0
   -1.6604    0.0000    0.0000 C   0  0  0  0  0  0  0  0  0  0  0  0
    0.0000   -2.8758    0.0000 C   0  0  0  0  0  0  0  0  0  0  0  0
   -1.6604   -3.8345    0.0000 C   0  0  0  0  0  0  0  0  0  0  0  0
   -3.3209   -0.9585    0.0000 C   0  0  0  0  0  0  0  0  0  0  0  0
   -3.3209   -2.8758    0.0000 C   0  0  0  0  0  0  0  0  0  0  0  0
    3.3208   -2.3008   -0.0000 H   0  0  0  0  0  0  0  0  0  0  0  0
    4.4832   -0.2876   -0.0000 H   0  0  0  0  0  0  0  0  0  0  0  0
    2.3315    1.1623   -0.0000 H   0  0  0  0  0  0  0  0  0  0  0  0
    0.9894    1.1623   -0.0000 H   0  0  0  0  0  0  0  0  0  0  0  0
   -1.6604    0.9586   -0.0000 H   0  0  0  0  0  0  0  0  0  0  0  0
    0.8302   -3.3551   -0.0000 H   0  0  0  0  0  0  0  0  0  0  0  0
   -1.6604   -4.7932   -0.0000 H   0  0  0  0  0  0  0  0  0  0  0  0
   -4.1511   -0.4791   -0.0000 H   0  0  0  0  0  0  0  0  0  0  0  0
   -4.1511   -3.3552   -0.0000 H   0  0  0  0  0  0  0  0  0  0  0  0
  2  3  1  0  0  0  0
  3  1  1  0  0  0  0
  4  2  2  0  0  0  0
  5  2  1  0  0  0  0
  6  5  2  0  0  0  0
  7  4  1  0  0  0  0
  8  6  1  0  0  0  0
  7  8  2  0  0  0  0
  1  9  1  0  0  0  0
  1 10  1  0  0  0  0
  3 11  1  1  0  0  0
  3 12  1  0  0  0  0
  4 13  1  0  0  0  0
  5 14  1  0  0  0  0
  6 15  1  0  0  0  0
  7 16  1  0  0  0  0
  8 17  1  0  0  0  0
M  END

$$$$
C12(CC3(CC(C1)CC(C2)C3))
Actelion Java MolfileCreator 1.0

 26 28  0  0  0  0  0  0  0  0999 V2000
   -0.0310   -0.2721    0.0000 C   0  0  0  0  0  0  0  0  0  0  0  0
   -0.8864    0.3573    0.0000 C   0  0  0  0  0  0  0  0  0  0  0  0
    1.3901   -2.4078    0.0000 C   0  0  0  0  0  0  0  0  0  0  0  0
    2.7802    0.0000    0.0000 C   0  0  0  0  0  0  0  0  0  0  0  0
    0.7478    0.1710    0.0000 C   0  0  0  0  0  0  0  0  0  0  0  0
    0.1310   -1.3132    0.0000 C   0  0  0  0  0  0  0  0  0  0  0  0
    1.2251    0.6103    0.0000 C   0  0  0  0  0  0  0  0  0  0  0  0
    2.7802   -1.6050    0.0000 C   0  0  0  0  0  0  0  0  0  0  0  0
   -1.7386   -1.0027    0.0000 C   0  0  0  0  0  0  0  0  0  0  0  0
    0.2498    2.1710    0.0000 C   0  0  0  0  0  0  0  0  0  0  0  0
   -0.7400   -0.1927   -0.0000 H   0  0  0  0  0  0  0  0  0  0  0  0
   -0.4954   -0.4159   -0.0000 H   0  0  0  0  0  0  0  0  0  0  0  0
    2.2594   -3.5116   -0.0000 H   0  0  0  0  0  0  0  0  0  0  0  0
    4.0453   -0.2830   -0.0000 H   0  0  0  0  0  0  0  0  0  0  0  0
    1.5607   -0.1897   -0.0000 H   0  0  0  0  0  0  0  0  0  0  0  0
    1.4666    0.6946   -0.0000 H   0  0  0  0  0  0  0  0  0  0  0  0
   -0.6699   -0.7973   -0.0000 H   0  0  0  0  0  0  0  0  0  0  0  0
   -0.7163   -1.7488   -0.0000 H   0  0  0  0  0  0  0  0  0  0  0  0
    1.5842    1.6732   -0.0000 H   0  0  0  0  0  0  0  0  0  0  0  0
    0.4842    1.4528   -0.0000 H   0  0  0  0  0  0  0  0  0  0  0  0
    3.3421   -2.5780   -0.0000 H   0  0  0  0  0  0  0  0  0  0  0  0
    3.9037   -1.6048   -0.0000 H   0  0  0  0  0  0  0  0  0  0  0  0
   -3.2546   -0.1045   -0.0000 H   0  0  0  0  0  0  0  0  0  0  0  0
   -3.2744   -1.8665   -0.0000 H   0  0  0  0  0  0  0  0  0  0  0  0
    0.6060    4.0536   -0.0000 H   0  0  0  0  0  0  0  0  0  0  0  0
   -1.2025    3.4208   -0.0000 H   0  0  0  0  0  0  0  0  0  0  0  0
  2  5  1  0  0  0  0
  3  6  1  0  0  0  0
  4  7  1  0  0  0  0
  5  1  1  0  0  0  0
  6  1  1  0  0  0  0
  7  1  1  0  0  0  0
  8  4  1  0  0  0  0
  9  3  1  0  0  0  0
 10  4  1  0  0  0  0
 10  2  1  0  0  0  0
  8  3  1  0  0  0  0
  9  2  1  0  0  0  0
  1 11  1  0  0  0  0
  2 12  1  0  0  0  0
  3 13  1  0  0  0  0
  4 14  1  0  0  0  0
  5 15  1  1  0  0  0
  5 16  1  0  0  0  0
  6 17  1  1  0  0  0
  6 18  1  0  0  0  0
  7 19  1  1  0  0  0
  7 20  1  0  0  0  0
  8 21  1  1  0  0  0
  8 22  1  0  0  0  0
  9 23  1  1  0  0  0
  9 24  1  0  0  0  0
 10 25  1  1  0  0  0
 10 26  1  0  0  0  0
M  END

$$$$
C(=O)(CC=1(C=CC(=CC=1)O))OC
Actelion Java MolfileCreator 1.0

 22 22  0  0  0  0  0  0  0  0999 V2000
    3.0895   -0.8919    0.0000 C   0  0  0  0  0  0  0  0  0  0  0  0
    3.0895   -2.6757    0.0000 O   0  0  0  0  0  0  0  0  0  0  0  0
    4.6343    0.0000    0.0000 C   0  0  0  0  0  0  0  0  0  0  0  0
    6.1793   -0.8919    0.0000 C   0  0  0  0  0  0  0  0  0  0  0  0
    9.2688   -2.6757    0.0000 C   0  0  0  0  0  0  0  0  0  0  0  0
    1.5448    0.0000    0.0000 O   0  0  0  0  0  0  0  0  0  0  0  0
    6.1793   -2.6757    0.0000 C   0  0  0  0  0  0  0  0  0  0  0  0
    7.7240    0.0000    0.0000 C   0  0  0  0  0  0  0  0  0  0  0  0
    7.7240   -3.5676    0.0000 C   0  0  0  0  0  0  0  0  0  0  0  0
    9.2688   -0.8919    0.0000 C   0  0  0  0  0  0  0  0  0  0  0  0
   10.8136   -3.5676    0.0000 O   0  0  0  0  0  0  0  0  0  0  0  0
    0.0000   -0.8919    0.0000 C   0  0  0  0  0  0  0  0  0  0  0  0
    5.2585    1.0815   -0.0000 H   0  0  0  0  0  0  0  0  0  0  0  0
    4.0099    1.0813   -0.0000 H   0  0  0  0  0  0  0  0  0  0  0  0
    5.4069   -3.1216   -0.0000 H   0  0  0  0  0  0  0  0  0  0  0  0
    7.7240    0.8919   -0.0000 H   0  0  0  0  0  0  0  0  0  0  0  0
    7.7240   -4.4595   -0.0000 H   0  0  0  0  0  0  0  0  0  0  0  0
   10.0412   -0.4460   -0.0000 H   0  0  0  0  0  0  0  0  0  0  0  0
   12.5366   -3.1060   -0.0000 H   0  0  0  0  0  0  0  0  0  0  0  0
   -1.0813   -1.5162   -0.0000 H   0  0  0  0  0  0  0  0  0  0  0  0
   -0.6243    0.1894   -0.0000 H   0  0  0  0  0  0  0  0  0  0  0  0
    0.6243   -1.9732   -0.0000 H   0  0  0  0  0  0  0  0  0  0  0  0
  2  1  2  0  0  0  0
  3  1  1  0  0  0  0
  4  3  1  0  0  0  0
  5 10  2  0  0  0  0
  6  1  1  0  0  0  0
  7  4  1  0  0  0  0
  8  4  2  0  0  0  0
  9  7  2  0  0  0  0
 10  8  1  0  0  0  0
 11  5  1  0  0  0  0
 12  6  1  0  0  0  0
  9  5  1  0  0  0  0
  3 13  1  1  0  0  0
  3 14  1  0  0  0  0
  7 15  1  0  0  0  0
  8 16  1  0  0  0  0
  9 17  1  0  0  0  0
 10 18  1  0  0  0  0
 11 19  1  0  0  0  0
 12 20  1  0  0  0  0
 12 21  1  0  0  0  0
 12 22  1  0  0  0  0
M  END

$$$$
C(=O)(O)CCCCCCCCCC[Br]
Actelion Java MolfileCreator 1.0

 35 34  0  0  0  0  0  0  0  0999 V2000
   17.3513    0.0000    0.0000 C   0  0  0  0  0  0  0  0  0  0  0  0
   18.9287   -0.9107    0.0000 O   0  0  0  0  0  0  0  0  0  0  0  0
   17.3513    1.8215    0.0000 O   0  0  0  0  0  0  0  0  0  0  0  0
    0.0000   -0.9107    0.0000 Br  0  0  0  0  0  0  0  0  0  0  0  0
   15.7739   -0.9107    0.0000 C   0  0  0  0  0  0  0  0  0  0  0  0
    1.5774    0.0000    0.0000 C   0  0  0  0  0  0  0  0  0  0  0  0
   14.1965    0.0000    0.0000 C   0  0  0  0  0  0  0  0  0  0  0  0
    3.1548   -0.9107    0.0000 C   0  0  0  0  0  0  0  0  0  0  0  0
   12.6191   -0.9107    0.0000 C   0  0  0  0  0  0  0  0  0  0  0  0
    4.7322    0.0000    0.0000 C   0  0  0  0  0  0  0  0  0  0  0  0
    6.3096   -0.9107    0.0000 C   0  0  0  0  0  0  0  0  0  0  0  0
    7.8869    0.0000    0.0000 C   0  0  0  0  0  0  0  0  0  0  0  0
    9.4643   -0.9107    0.0000 C   0  0  0  0  0  0  0  0  0  0  0  0
   11.0417    0.0000    0.0000 C   0  0  0  0  0  0  0  0  0  0  0  0
   16.0633    3.1094   -0.0000 H   0  0  0  0  0  0  0  0  0  0  0  0
   15.1364   -2.0149   -0.0000 H   0  0  0  0  0  0  0  0  0  0  0  0
   16.4114   -2.0149   -0.0000 H   0  0  0  0  0  0  0  0  0  0  0  0
    2.2149    1.1042   -0.0000 H   0  0  0  0  0  0  0  0  0  0  0  0
    0.9399    1.1042   -0.0000 H   0  0  0  0  0  0  0  0  0  0  0  0
   14.8340    1.1042   -0.0000 H   0  0  0  0  0  0  0  0  0  0  0  0
   13.5590    1.1042   -0.0000 H   0  0  0  0  0  0  0  0  0  0  0  0
    2.5173   -2.0149   -0.0000 H   0  0  0  0  0  0  0  0  0  0  0  0
    3.7923   -2.0149   -0.0000 H   0  0  0  0  0  0  0  0  0  0  0  0
   11.9816   -2.0149   -0.0000 H   0  0  0  0  0  0  0  0  0  0  0  0
   13.2566   -2.0149   -0.0000 H   0  0  0  0  0  0  0  0  0  0  0  0
    5.3697    1.1042   -0.0000 H   0  0  0  0  0  0  0  0  0  0  0  0
    4.0947    1.1042   -0.0000 H   0  0  0  0  0  0  0  0  0  0  0  0
    5.6721   -2.0149   -0.0000 H   0  0  0  0  0  0  0  0  0  0  0  0
    6.9471   -2.0149   -0.0000 H   0  0  0  0  0  0  0  0  0  0  0  0
    8.5244    1.1042   -0.0000 H   0  0  0  0  0  0  0  0  0  0  0  0
    7.2494    1.1042   -0.0000 H   0  0  0  0  0  0  0  0  0  0  0  0
    8.8268   -2.0149   -0.0000 H   0  0  0  0  0  0  0  0  0  0  0  0
   10.1018   -2.0149   -0.0000 H   0  0  0  0  0  0  0  0  0  0  0  0
   11.6792    1.1042   -0.0000 H   0  0  0  0  0  0  0  0  0  0  0  0
   10.4042    1.1042   -0.0000 H   0  0  0  0  0  0  0  0  0  0  0  0
  2  1  2  0  0  0  0
  3  1  1  0  0  0  0
  4  6  1  0  0  0  0
  5  1  1  0  0  0  0
  6  8  1  0  0  0  0
  7  5  1  0  0  0  0
  8 10  1  0  0  0  0
  9  7  1  0  0  0  0
 10 11  1  0  0  0  0
 11 12  1  0  0  0  0
 12 13  1  0  0  0  0
 13 14  1  0  0  0  0
 14  9  1  0  0  0  0
  3 15  1  0  0  0  0
  5 16  1  1  0  0  0
  5 17  1  0  0  0  0
  6 18  1  1  0  0  0
  6 19  1  0  0  0  0
  7 20  1  1  0  0  0
  7 21  1  0  0  0  0
  8 22  1  1  0  0  0
  8 23  1  0  0  0  0
  9 24  1  1  0  0  0
  9 25  1  0  0  0  0
 10 26  1  1  0  0  0
 10 27  1  0  0  0  0
 11 28  1  1  0  0  0
 11 29  1  0  0  0  0
 12 30  1  1  0  0  0
 12 31  1  0  0  0  0
 13 32  1  1  0  0  0
 13 33  1  0  0  0  0
 14 34  1  1  0  0  0
 14 35  1  0  0  0  0
M  END

$$$$
C3(=C(C1(=CC=C(N(C)C)C=C1))C=2(C=CC(=CC=2)N(C)C))(C=CC(=[N+](C)C)C=C3).[Cl-]
Actelion Java MolfileCreator 1.0

 59 60  0  0  0  0  0  0  0  0999 V2000
    9.6226   -2.7776    0.0000 C   0  0  0  0  0  0  0  0  0  0  0  0
   14.4340    0.0000    0.0000 N   0  0  0  0  0  0  0  0  0  0  0  0
    8.0189   -3.7036    0.0000 C   0  0  0  0  0  0  0  0  0  0  0  0
   12.8302   -0.9258    0.0000 C   0  0  0  0  0  0  0  0  0  0  0  0
   11.2263   -3.7036    0.0000 C   0  0  0  0  0  0  0  0  0  0  0  0
    9.6226   -0.9258    0.0000 C   0  0  0  0  0  0  0  0  0  0  0  0
   12.8302   -2.7776    0.0000 C   0  0  0  0  0  0  0  0  0  0  0  0
   11.2263    0.0000    0.0000 C   0  0  0  0  0  0  0  0  0  0  0  0
    6.4151   -2.7776    0.0000 C   0  0  0  0  0  0  0  0  0  0  0  0
    8.0189   -5.5555    0.0000 C   0  0  0  0  0  0  0  0  0  0  0  0
    3.2075   -0.9259    0.0000 C   0  0  0  0  0  0  0  0  0  0  0  0
    8.0189   -9.2592    0.0000 C   0  0  0  0  0  0  0  0  0  0  0  0
    1.6037    0.0000    0.0000 N   0  0  0  0  0  0  0  0  0  0  0  0
    8.0189  -11.1113    0.0000 N   0  0  0  0  0  0  0  0  0  0  0  0
   18.3526   -5.0925    0.0000 Cl  0  0  0  0  0  0  0  0  0  0  0  0
    6.4151   -6.4814    0.0000 C   0  0  0  0  0  0  0  0  0  0  0  0
    9.6226   -6.4814    0.0000 C   0  0  0  0  0  0  0  0  0  0  0  0
    6.4151   -0.9259    0.0000 C   0  0  0  0  0  0  0  0  0  0  0  0
    4.8112   -3.7036    0.0000 C   0  0  0  0  0  0  0  0  0  0  0  0
    6.4151   -8.3333    0.0000 C   0  0  0  0  0  0  0  0  0  0  0  0
    9.6226   -8.3333    0.0000 C   0  0  0  0  0  0  0  0  0  0  0  0
    4.8112    0.0000    0.0000 C   0  0  0  0  0  0  0  0  0  0  0  0
    3.2075   -2.7778    0.0000 C   0  0  0  0  0  0  0  0  0  0  0  0
   16.0377   -0.9258    0.0000 C   0  0  0  0  0  0  0  0  0  0  0  0
   14.4340    1.8519    0.0000 C   0  0  0  0  0  0  0  0  0  0  0  0
    6.4151  -12.0373    0.0000 C   0  0  0  0  0  0  0  0  0  0  0  0
    9.6226  -12.0371    0.0000 C   0  0  0  0  0  0  0  0  0  0  0  0
    1.6037    1.8519    0.0000 C   0  0  0  0  0  0  0  0  0  0  0  0
    0.0000   -0.9259    0.0000 C   0  0  0  0  0  0  0  0  0  0  0  0
   11.2262   -4.6295   -0.0000 H   0  0  0  0  0  0  0  0  0  0  0  0
    8.8207   -0.4627   -0.0000 H   0  0  0  0  0  0  0  0  0  0  0  0
   13.6322   -3.2406   -0.0000 H   0  0  0  0  0  0  0  0  0  0  0  0
   11.2262    0.9258   -0.0000 H   0  0  0  0  0  0  0  0  0  0  0  0
    5.6133   -6.0184   -0.0000 H   0  0  0  0  0  0  0  0  0  0  0  0
   10.4245   -6.0184   -0.0000 H   0  0  0  0  0  0  0  0  0  0  0  0
    7.2171   -0.4631   -0.0000 H   0  0  0  0  0  0  0  0  0  0  0  0
    4.8111   -4.6294   -0.0000 H   0  0  0  0  0  0  0  0  0  0  0  0
    5.6133   -8.7963   -0.0000 H   0  0  0  0  0  0  0  0  0  0  0  0
   10.4245   -8.7963   -0.0000 H   0  0  0  0  0  0  0  0  0  0  0  0
    4.8111    0.9259   -0.0000 H   0  0  0  0  0  0  0  0  0  0  0  0
    2.4056   -3.2409   -0.0000 H   0  0  0  0  0  0  0  0  0  0  0  0
   17.1603   -1.5738   -0.0000 H   0  0  0  0  0  0  0  0  0  0  0  0
   15.3897   -2.0484   -0.0000 H   0  0  0  0  0  0  0  0  0  0  0  0
   16.6857    0.1969   -0.0000 H   0  0  0  0  0  0  0  0  0  0  0  0
   14.4340    3.1482   -0.0000 H   0  0  0  0  0  0  0  0  0  0  0  0
   15.7303    1.8519   -0.0000 H   0  0  0  0  0  0  0  0  0  0  0  0
   13.1376    1.8519   -0.0000 H   0  0  0  0  0  0  0  0  0  0  0  0
    5.2925  -12.6854   -0.0000 H   0  0  0  0  0  0  0  0  0  0  0  0
    5.7670  -10.9146   -0.0000 H   0  0  0  0  0  0  0  0  0  0  0  0
    7.0633  -13.1599   -0.0000 H   0  0  0  0  0  0  0  0  0  0  0  0
   10.7452  -12.6851   -0.0000 H   0  0  0  0  0  0  0  0  0  0  0  0
    8.9746  -13.1597   -0.0000 H   0  0  0  0  0  0  0  0  0  0  0  0
   10.2706  -10.9145   -0.0000 H   0  0  0  0  0  0  0  0  0  0  0  0
    1.6037    3.1482   -0.0000 H   0  0  0  0  0  0  0  0  0  0  0  0
    2.9001    1.8519   -0.0000 H   0  0  0  0  0  0  0  0  0  0  0  0
    0.3074    1.8519   -0.0000 H   0  0  0  0  0  0  0  0  0  0  0  0
   -1.1226   -1.5741   -0.0000 H   0  0  0  0  0  0  0  0  0  0  0  0
   -0.6482    0.1967   -0.0000 H   0  0  0  0  0  0  0  0  0  0  0  0
    0.6482   -2.0486   -0.0000 H   0  0  0  0  0  0  0  0  0  0  0  0
  2  4  2  0  0  0  0
  3  1  2  0  0  0  0
  4  8  1  0  0  0  0
  5  1  1  0  0  0  0
  6  1  1  0  0  0  0
  7  5  2  0  0  0  0
  8  6  2  0  0  0  0
  9  3  1  0  0  0  0
 10  3  1  0  0  0  0
 11 22  2  0  0  0  0
 12 21  2  0  0  0  0
 13 11  1  0  0  0  0
 14 12  1  0  0  0  0
 16 10  1  0  0  0  0
 17 10  2  0  0  0  0
 18  9  2  0  0  0  0
 19  9  1  0  0  0  0
 20 16  2  0  0  0  0
 21 17  1  0  0  0  0
 22 18  1  0  0  0  0
 23 19  2  0  0  0  0
 24  2  1  0  0  0  0
 25  2  1  0  0  0  0
 26 14  1  0  0  0  0
 27 14  1  0  0  0  0
 28 13  1  0  0  0  0
 29 13  1  0  0  0  0
  4  7  1  0  0  0  0
 12 20  1  0  0  0  0
 23 11  1  0  0  0  0
  5 30  1  0  0  0  0
  6 31  1  0  0  0  0
  7 32  1  0  0  0  0
  8 33  1  0  0  0  0
 16 34  1  0  0  0  0
 17 35  1  0  0  0  0
 18 36  1  0  0  0  0
 19 37  1  0  0  0  0
 20 38  1  0  0  0  0
 21 39  1  0  0  0  0
 22 40  1  0  0  0  0
 23 41  1  0  0  0  0
 24 42  1  0  0  0  0
 24 43  1  0  0  0  0
 24 44  1  0  0  0  0
 25 45  1  0  0  0  0
 25 46  1  0  0  0  0
 25 47  1  0  0  0  0
 26 48  1  0  0  0  0
 26 49  1  0  0  0  0
 26 50  1  0  0  0  0
 27 51  1  0  0  0  0
 27 52  1  0  0  0  0
 27 53  1  0  0  0  0
 28 54  1  0  0  0  0
 28 55  1  0  0  0  0
 28 56  1  0  0  0  0
 29 57  1  0  0  0  0
 29 58  1  0  0  0  0
 29 59  1  0  0  0  0
M  CHG  2   2   1  15  -1
M  END

$$$$
C14(OC(=O)C=2(C1=CC=CC=2))(C(C(C=3(C=CC=CC=3))=CO4)=O)
Actelion Java MolfileCreator 1.0

 31 34  0  0  0  0  0  0  0  0999 V2000
    3.4167    2.1082    0.0000 C   0  0  0  0  0  0  0  0  0  0  0  0
    1.7016    1.7437    0.0000 O   0  0  0  0  0  0  0  0  0  0  0  0
    5.1317    2.4727    0.0000 C   0  0  0  0  0  0  0  0  0  0  0  0
    5.3149    4.2164    0.0000 C   0  0  0  0  0  0  0  0  0  0  0  0
    1.5184    0.0000    0.0000 C   0  0  0  0  0  0  0  0  0  0  0  0
    2.5401    3.6266    0.0000 O   0  0  0  0  0  0  0  0  0  0  0  0
    4.2934    0.5898    0.0000 C   0  0  0  0  0  0  0  0  0  0  0  0
    3.7132    4.9297    0.0000 C   0  0  0  0  0  0  0  0  0  0  0  0
    3.1201   -0.7131    0.0000 C   0  0  0  0  0  0  0  0  0  0  0  0
    6.8335    5.0931    0.0000 C   0  0  0  0  0  0  0  0  0  0  0  0
    6.4346    1.2996    0.0000 O   0  0  0  0  0  0  0  0  0  0  0  0
    0.0000   -0.8767    0.0000 O   0  0  0  0  0  0  0  0  0  0  0  0
    6.0083    0.2251    0.0000 C   0  0  0  0  0  0  0  0  0  0  0  0
    3.6619   -2.3805    0.0000 C   0  0  0  0  0  0  0  0  0  0  0  0
    8.3519    4.2164    0.0000 C   0  0  0  0  0  0  0  0  0  0  0  0
    6.8335    6.8464    0.0000 C   0  0  0  0  0  0  0  0  0  0  0  0
    6.5501   -1.4421    0.0000 C   0  0  0  0  0  0  0  0  0  0  0  0
    5.3770   -2.7452    0.0000 C   0  0  0  0  0  0  0  0  0  0  0  0
    8.3519    7.7231    0.0000 C   0  0  0  0  0  0  0  0  0  0  0  0
    9.8703    5.0931    0.0000 C   0  0  0  0  0  0  0  0  0  0  0  0
    9.8703    6.8464    0.0000 C   0  0  0  0  0  0  0  0  0  0  0  0
    3.4990    5.9379   -0.0000 H   0  0  0  0  0  0  0  0  0  0  0  0
    6.5949    0.8764   -0.0000 H   0  0  0  0  0  0  0  0  0  0  0  0
    3.0752   -3.0319   -0.0000 H   0  0  0  0  0  0  0  0  0  0  0  0
    8.3519    3.3398   -0.0000 H   0  0  0  0  0  0  0  0  0  0  0  0
    6.0743    7.2848   -0.0000 H   0  0  0  0  0  0  0  0  0  0  0  0
    7.4076   -1.6242   -0.0000 H   0  0  0  0  0  0  0  0  0  0  0  0
    5.6479   -3.5791   -0.0000 H   0  0  0  0  0  0  0  0  0  0  0  0
    8.3519    8.5998   -0.0000 H   0  0  0  0  0  0  0  0  0  0  0  0
   10.6295    4.6548   -0.0000 H   0  0  0  0  0  0  0  0  0  0  0  0
   10.6295    7.2848   -0.0000 H   0  0  0  0  0  0  0  0  0  0  0  0
  2  1  1  0  0  0  0
  3  1  1  0  0  0  0
  4  3  1  0  0  0  0
  5  2  1  0  0  0  0
  6  1  1  0  0  0  0
  7  1  1  0  0  0  0
  8  6  1  0  0  0  0
  9  7  1  0  0  0  0
 10  4  1  0  0  0  0
 11  3  2  0  0  0  0
 12  5  2  0  0  0  0
 13  7  2  0  0  0  0
 14  9  2  0  0  0  0
 15 10  1  0  0  0  0
 16 10  2  0  0  0  0
 17 13  1  0  0  0  0
 18 14  1  0  0  0  0
 19 16  1  0  0  0  0
 20 15  2  0  0  0  0
 21 20  1  0  0  0  0
  5  9  1  0  0  0  0
  8  4  2  0  0  0  0
 18 17  2  0  0  0  0
 21 19  2  0  0  0  0
  8 22  1  0  0  0  0
 13 23  1  0  0  0  0
 14 24  1  0  0  0  0
 15 25  1  0  0  0  0
 16 26  1  0  0  0  0
 17 27  1  0  0  0  0
 18 28  1  0  0  0  0
 19 29  1  0  0  0  0
 20 30  1  0  0  0  0
 21 31  1  0  0  0  0
M  END

$$$$
C(C1(=CC=C(C=C1)N(C)C))(C=2(C=CC(=CC=2)N(C)C))=O
Actelion Java MolfileCreator 1.0

 40 41  0  0  0  0  0  0  0  0999 V2000
    7.9732   -3.6825    0.0000 C   0  0  0  0  0  0  0  0  0  0  0  0
    9.5678   -2.7620    0.0000 C   0  0  0  0  0  0  0  0  0  0  0  0
    6.3786   -2.7618    0.0000 C   0  0  0  0  0  0  0  0  0  0  0  0
   12.7572   -0.9207    0.0000 C   0  0  0  0  0  0  0  0  0  0  0  0
    3.1892   -0.9207    0.0000 C   0  0  0  0  0  0  0  0  0  0  0  0
   14.3518    0.0000    0.0000 N   0  0  0  0  0  0  0  0  0  0  0  0
    1.5946    0.0000    0.0000 N   0  0  0  0  0  0  0  0  0  0  0  0
    7.9732   -5.5240    0.0000 O   0  0  0  0  0  0  0  0  0  0  0  0
    6.3786   -0.9207    0.0000 C   0  0  0  0  0  0  0  0  0  0  0  0
    4.7838   -3.6825    0.0000 C   0  0  0  0  0  0  0  0  0  0  0  0
   11.1624   -3.6827    0.0000 C   0  0  0  0  0  0  0  0  0  0  0  0
    9.5678   -0.9207    0.0000 C   0  0  0  0  0  0  0  0  0  0  0  0
    4.7838    0.0000    0.0000 C   0  0  0  0  0  0  0  0  0  0  0  0
    3.1892   -2.7620    0.0000 C   0  0  0  0  0  0  0  0  0  0  0  0
   12.7572   -2.7620    0.0000 C   0  0  0  0  0  0  0  0  0  0  0  0
   11.1624    0.0000    0.0000 C   0  0  0  0  0  0  0  0  0  0  0  0
   15.9464   -0.9207    0.0000 C   0  0  0  0  0  0  0  0  0  0  0  0
   14.3518    1.8412    0.0000 C   0  0  0  0  0  0  0  0  0  0  0  0
    1.5946    1.8413    0.0000 C   0  0  0  0  0  0  0  0  0  0  0  0
    0.0000   -0.9207    0.0000 C   0  0  0  0  0  0  0  0  0  0  0  0
    7.1760   -0.4604   -0.0000 H   0  0  0  0  0  0  0  0  0  0  0  0
    4.7837   -4.6031   -0.0000 H   0  0  0  0  0  0  0  0  0  0  0  0
   11.1623   -4.6034   -0.0000 H   0  0  0  0  0  0  0  0  0  0  0  0
    8.7705   -0.4603   -0.0000 H   0  0  0  0  0  0  0  0  0  0  0  0
    4.7837    0.9207   -0.0000 H   0  0  0  0  0  0  0  0  0  0  0  0
    2.3919   -3.2224   -0.0000 H   0  0  0  0  0  0  0  0  0  0  0  0
   13.5546   -3.2224   -0.0000 H   0  0  0  0  0  0  0  0  0  0  0  0
   11.1623    0.9207   -0.0000 H   0  0  0  0  0  0  0  0  0  0  0  0
   17.0626   -1.5651   -0.0000 H   0  0  0  0  0  0  0  0  0  0  0  0
   15.3019   -2.0369   -0.0000 H   0  0  0  0  0  0  0  0  0  0  0  0
   16.5909    0.1956   -0.0000 H   0  0  0  0  0  0  0  0  0  0  0  0
   14.3518    3.1300   -0.0000 H   0  0  0  0  0  0  0  0  0  0  0  0
   15.6406    1.8412   -0.0000 H   0  0  0  0  0  0  0  0  0  0  0  0
   13.0630    1.8412   -0.0000 H   0  0  0  0  0  0  0  0  0  0  0  0
    1.5946    3.1303   -0.0000 H   0  0  0  0  0  0  0  0  0  0  0  0
    2.8835    1.8413   -0.0000 H   0  0  0  0  0  0  0  0  0  0  0  0
    0.3057    1.8413   -0.0000 H   0  0  0  0  0  0  0  0  0  0  0  0
   -1.1162   -1.5651   -0.0000 H   0  0  0  0  0  0  0  0  0  0  0  0
   -0.6445    0.1956   -0.0000 H   0  0  0  0  0  0  0  0  0  0  0  0
    0.6445   -2.0369   -0.0000 H   0  0  0  0  0  0  0  0  0  0  0  0
  2  1  1  0  0  0  0
  3  1  1  0  0  0  0
  4 16  1  0  0  0  0
  5 14  2  0  0  0  0
  6  4  1  0  0  0  0
  7  5  1  0  0  0  0
  8  1  2  0  0  0  0
  9  3  1  0  0  0  0
 10  3  2  0  0  0  0
 11  2  2  0  0  0  0
 12  2  1  0  0  0  0
 13  9  2  0  0  0  0
 14 10  1  0  0  0  0
 15 11  1  0  0  0  0
 16 12  2  0  0  0  0
 17  6  1  0  0  0  0
 18  6  1  0  0  0  0
 19  7  1  0  0  0  0
 20  7  1  0  0  0  0
 13  5  1  0  0  0  0
  4 15  2  0  0  0  0
  9 21  1  0  0  0  0
 10 22  1  0  0  0  0
 11 23  1  0  0  0  0
 12 24  1  0  0  0  0
 13 25  1  0  0  0  0
 14 26  1  0  0  0  0
 15 27  1  0  0  0  0
 16 28  1  0  0  0  0
 17 29  1  0  0  0  0
 17 30  1  0  0  0  0
 17 31  1  0  0  0  0
 18 32  1  0  0  0  0
 18 33  1  0  0  0  0
 18 34  1  0  0  0  0
 19 35  1  0  0  0  0
 19 36  1  0  0  0  0
 19 37  1  0  0  0  0
 20 38  1  0  0  0  0
 20 39  1  0  0  0  0
 20 40  1  0  0  0  0
M  END

$$$$
N(N)C
Actelion Java MolfileCreator 1.0

  9  8  0  0  0  0  0  0  0  0999 V2000
    1.7320    0.0000    0.0000 N   0  0  0  0  0  0  0  0  0  0  0  0
    3.4641   -1.0000    0.0000 N   0  0  0  0  0  0  0  0  0  0  0  0
    0.0000   -1.0000    0.0000 C   0  0  0  0  0  0  0  0  0  0  0  0
    1.7320    1.0000   -0.0000 H   0  0  0  0  0  0  0  0  0  0  0  0
    3.4641   -2.4000   -0.0000 H   0  0  0  0  0  0  0  0  0  0  0  0
    4.6765   -0.3000   -0.0000 H   0  0  0  0  0  0  0  0  0  0  0  0
   -1.2124   -1.7000   -0.0000 H   0  0  0  0  0  0  0  0  0  0  0  0
   -0.7000    0.2124   -0.0000 H   0  0  0  0  0  0  0  0  0  0  0  0
    0.7000   -2.2124   -0.0000 H   0  0  0  0  0  0  0  0  0  0  0  0
  2  1  1  0  0  0  0
  3  1  1  0  0  0  0
  1  4  1  0  0  0  0
  2  5  1  0  0  0  0
  2  6  1  0  0  0  0
  3  7  1  0  0  0  0
  3  8  1  0  0  0  0
  3  9  1  0  0  0  0
M  END

$$$$
N1(CCOCC1)
Actelion Java MolfileCreator 1.0

 15 15  0  0  0  0  0  0  0  0999 V2000
    0.0000    0.0000    0.0000 N   0  0  0  0  0  0  0  0  0  0  0  0
    3.2208   -1.8594    0.0000 O   0  0  0  0  0  0  0  0  0  0  0  0
    0.0000   -1.8596    0.0000 C   0  0  0  0  0  0  0  0  0  0  0  0
    1.6104    0.9296    0.0000 C   0  0  0  0  0  0  0  0  0  0  0  0
    3.2208    0.0000    0.0000 C   0  0  0  0  0  0  0  0  0  0  0  0
    1.6104   -2.7894    0.0000 C   0  0  0  0  0  0  0  0  0  0  0  0
   -0.8052    0.4650   -0.0000 H   0  0  0  0  0  0  0  0  0  0  0  0
   -1.3017   -1.8596   -0.0000 H   0  0  0  0  0  0  0  0  0  0  0  0
   -0.6508   -2.9869   -0.0000 H   0  0  0  0  0  0  0  0  0  0  0  0
    2.2612    2.0568   -0.0000 H   0  0  0  0  0  0  0  0  0  0  0  0
    0.9596    2.0568   -0.0000 H   0  0  0  0  0  0  0  0  0  0  0  0
    4.5224    0.0000   -0.0000 H   0  0  0  0  0  0  0  0  0  0  0  0
    3.8716    1.1272   -0.0000 H   0  0  0  0  0  0  0  0  0  0  0  0
    0.9595   -3.9167   -0.0000 H   0  0  0  0  0  0  0  0  0  0  0  0
    2.2612   -3.9167   -0.0000 H   0  0  0  0  0  0  0  0  0  0  0  0
  2  5  1  0  0  0  0
  3  1  1  0  0  0  0
  4  1  1  0  0  0  0
  5  4  1  0  0  0  0
  6  3  1  0  0  0  0
  6  2  1  0  0  0  0
  1  7  1  0  0  0  0
  3  8  1  1  0  0  0
  3  9  1  0  0  0  0
  4 10  1  1  0  0  0
  4 11  1  0  0  0  0
  5 12  1  1  0  0  0
  5 13  1  0  0  0  0
  6 14  1  1  0  0  0
  6 15  1  0  0  0  0
M  END

$$$$
C(C(OC)OC)(=O)C
Actelion Java MolfileCreator 1.0

 18 17  0  0  0  0  0  0  0  0999 V2000
    4.8007    0.0000    0.0000 C   0  0  0  0  0  0  0  0  0  0  0  0
    3.2005   -0.9239    0.0000 C   0  0  0  0  0  0  0  0  0  0  0  0
    6.4012   -0.9239    0.0000 O   0  0  0  0  0  0  0  0  0  0  0  0
    3.2005   -2.7718    0.0000 O   0  0  0  0  0  0  0  0  0  0  0  0
    1.6002    0.0000    0.0000 O   0  0  0  0  0  0  0  0  0  0  0  0
    4.8007    1.8479    0.0000 C   0  0  0  0  0  0  0  0  0  0  0  0
    4.8007   -3.6955    0.0000 C   0  0  0  0  0  0  0  0  0  0  0  0
    0.0000   -0.9239    0.0000 C   0  0  0  0  0  0  0  0  0  0  0  0
    3.2005    0.0000   -0.0000 H   0  0  0  0  0  0  0  0  0  0  0  0
    4.8007    3.1414   -0.0000 H   0  0  0  0  0  0  0  0  0  0  0  0
    6.0943    1.8479   -0.0000 H   0  0  0  0  0  0  0  0  0  0  0  0
    3.5072    1.8479   -0.0000 H   0  0  0  0  0  0  0  0  0  0  0  0
    5.9209   -4.3422   -0.0000 H   0  0  0  0  0  0  0  0  0  0  0  0
    4.1541   -4.8157   -0.0000 H   0  0  0  0  0  0  0  0  0  0  0  0
    5.4474   -2.5754   -0.0000 H   0  0  0  0  0  0  0  0  0  0  0  0
   -1.1202   -1.5707   -0.0000 H   0  0  0  0  0  0  0  0  0  0  0  0
   -0.6468    0.1962   -0.0000 H   0  0  0  0  0  0  0  0  0  0  0  0
    0.6468   -2.0441   -0.0000 H   0  0  0  0  0  0  0  0  0  0  0  0
  2  1  1  0  0  0  0
  3  1  2  0  0  0  0
  4  2  1  0  0  0  0
  5  2  1  0  0  0  0
  6  1  1  0  0  0  0
  7  4  1  0  0  0  0
  8  5  1  0  0  0  0
  2  9  1  0  0  0  0
  6 10  1  0  0  0  0
  6 11  1  0  0  0  0
  6 12  1  0  0  0  0
  7 13  1  0  0  0  0
  7 14  1  0  0  0  0
  7 15  1  0  0  0  0
  8 16  1  0  0  0  0
  8 17  1  0  0  0  0
  8 18  1  0  0  0  0
M  END

$$$$
C(OC)(OC)(OC)C
Actelion Java MolfileCreator 1.0

 20 19  0  0  0  0  0  0  0  0999 V2000
    3.2054   -0.9253    0.0000 C   0  0  0  0  0  0  0  0  0  0  0  0
    4.8081    0.0000    0.0000 O   0  0  0  0  0  0  0  0  0  0  0  0
    3.2054   -2.7760    0.0000 O   0  0  0  0  0  0  0  0  0  0  0  0
    1.6027    0.0000    0.0000 O   0  0  0  0  0  0  0  0  0  0  0  0
    4.8081   -1.8505    0.0000 C   0  0  0  0  0  0  0  0  0  0  0  0
    6.4110   -0.9253    0.0000 C   0  0  0  0  0  0  0  0  0  0  0  0
    1.6027   -3.7012    0.0000 C   0  0  0  0  0  0  0  0  0  0  0  0
    0.0000   -0.9253    0.0000 C   0  0  0  0  0  0  0  0  0  0  0  0
    5.9300   -2.4981   -0.0000 H   0  0  0  0  0  0  0  0  0  0  0  0
    4.1605   -2.9724   -0.0000 H   0  0  0  0  0  0  0  0  0  0  0  0
    5.4557   -0.7286   -0.0000 H   0  0  0  0  0  0  0  0  0  0  0  0
    7.5330   -1.5731   -0.0000 H   0  0  0  0  0  0  0  0  0  0  0  0
    5.7632   -2.0474   -0.0000 H   0  0  0  0  0  0  0  0  0  0  0  0
    7.0587    0.1967   -0.0000 H   0  0  0  0  0  0  0  0  0  0  0  0
    0.4808   -4.3488   -0.0000 H   0  0  0  0  0  0  0  0  0  0  0  0
    0.9551   -2.5793   -0.0000 H   0  0  0  0  0  0  0  0  0  0  0  0
    2.2503   -4.8231   -0.0000 H   0  0  0  0  0  0  0  0  0  0  0  0
   -1.1219   -1.5731   -0.0000 H   0  0  0  0  0  0  0  0  0  0  0  0
   -0.6477    0.1965   -0.0000 H   0  0  0  0  0  0  0  0  0  0  0  0
    0.6477   -2.0472   -0.0000 H   0  0  0  0  0  0  0  0  0  0  0  0
  2  1  1  0  0  0  0
  3  1  1  0  0  0  0
  4  1  1  0  0  0  0
  5  1  1  0  0  0  0
  6  2  1  0  0  0  0
  7  3  1  0  0  0  0
  8  4  1  0  0  0  0
  5  9  1  0  0  0  0
  5 10  1  0  0  0  0
  5 11  1  0  0  0  0
  6 12  1  0  0  0  0
  6 13  1  0  0  0  0
  6 14  1  0  0  0  0
  7 15  1  0  0  0  0
  7 16  1  0  0  0  0
  7 17  1  0  0  0  0
  8 18  1  0  0  0  0
  8 19  1  0  0  0  0
  8 20  1  0  0  0  0
M  END

$$$$
C(C(=O)C)C(OC)OC
Actelion Java MolfileCreator 1.0

 21 20  0  0  0  0  0  0  0  0999 V2000
    4.8112    0.0000    0.0000 C   0  0  0  0  0  0  0  0  0  0  0  0
    6.4151   -0.9259    0.0000 C   0  0  0  0  0  0  0  0  0  0  0  0
    3.2075   -0.9259    0.0000 C   0  0  0  0  0  0  0  0  0  0  0  0
    8.0188    0.0000    0.0000 O   0  0  0  0  0  0  0  0  0  0  0  0
    3.2075   -2.7778    0.0000 O   0  0  0  0  0  0  0  0  0  0  0  0
    1.6037    0.0000    0.0000 O   0  0  0  0  0  0  0  0  0  0  0  0
    6.4151   -2.7778    0.0000 C   0  0  0  0  0  0  0  0  0  0  0  0
    4.8112   -3.7036    0.0000 C   0  0  0  0  0  0  0  0  0  0  0  0
    0.0000   -0.9259    0.0000 C   0  0  0  0  0  0  0  0  0  0  0  0
    5.4593    1.1227   -0.0000 H   0  0  0  0  0  0  0  0  0  0  0  0
    4.1629    1.1226   -0.0000 H   0  0  0  0  0  0  0  0  0  0  0  0
    3.2075    0.0000   -0.0000 H   0  0  0  0  0  0  0  0  0  0  0  0
    6.4151   -4.0741   -0.0000 H   0  0  0  0  0  0  0  0  0  0  0  0
    5.1188   -2.7778   -0.0000 H   0  0  0  0  0  0  0  0  0  0  0  0
    7.7114   -2.7778   -0.0000 H   0  0  0  0  0  0  0  0  0  0  0  0
    5.9338   -4.3516   -0.0000 H   0  0  0  0  0  0  0  0  0  0  0  0
    4.1632   -4.8262   -0.0000 H   0  0  0  0  0  0  0  0  0  0  0  0
    5.4592   -2.5810   -0.0000 H   0  0  0  0  0  0  0  0  0  0  0  0
   -1.1226   -1.5741   -0.0000 H   0  0  0  0  0  0  0  0  0  0  0  0
   -0.6482    0.1967   -0.0000 H   0  0  0  0  0  0  0  0  0  0  0  0
    0.6482   -2.0486   -0.0000 H   0  0  0  0  0  0  0  0  0  0  0  0
  2  1  1  0  0  0  0
  3  1  1  0  0  0  0
  4  2  2  0  0  0  0
  5  3  1  0  0  0  0
  6  3  1  0  0  0  0
  7  2  1  0  0  0  0
  8  5  1  0  0  0  0
  9  6  1  0  0  0  0
  1 10  1  1  0  0  0
  1 11  1  0  0  0  0
  3 12  1  0  0  0  0
  7 13  1  0  0  0  0
  7 14  1  0  0  0  0
  7 15  1  0  0  0  0
  8 16  1  0  0  0  0
  8 17  1  0  0  0  0
  8 18  1  0  0  0  0
  9 19  1  0  0  0  0
  9 20  1  0  0  0  0
  9 21  1  0  0  0  0
M  END

$$$$
C(C(=O)OCC)(=O)OCC
Actelion Java MolfileCreator 1.0

 20 19  0  0  0  0  0  0  0  0999 V2000
    6.1705   -0.8906    0.0000 C   0  0  0  0  0  0  0  0  0  0  0  0
    4.6278    0.0000    0.0000 C   0  0  0  0  0  0  0  0  0  0  0  0
    6.1705   -2.6719    0.0000 O   0  0  0  0  0  0  0  0  0  0  0  0
    4.6278    1.7813    0.0000 O   0  0  0  0  0  0  0  0  0  0  0  0
    7.7131    0.0000    0.0000 O   0  0  0  0  0  0  0  0  0  0  0  0
    3.0852   -0.8906    0.0000 O   0  0  0  0  0  0  0  0  0  0  0  0
    9.2557   -0.8906    0.0000 C   0  0  0  0  0  0  0  0  0  0  0  0
    1.5426    0.0000    0.0000 C   0  0  0  0  0  0  0  0  0  0  0  0
   10.7983    0.0000    0.0000 C   0  0  0  0  0  0  0  0  0  0  0  0
    0.0000   -0.8906    0.0000 C   0  0  0  0  0  0  0  0  0  0  0  0
    8.6322   -1.9705   -0.0000 H   0  0  0  0  0  0  0  0  0  0  0  0
    9.8791   -1.9705   -0.0000 H   0  0  0  0  0  0  0  0  0  0  0  0
    2.1660    1.0798   -0.0000 H   0  0  0  0  0  0  0  0  0  0  0  0
    0.9192    1.0798   -0.0000 H   0  0  0  0  0  0  0  0  0  0  0  0
   11.8781    0.6234   -0.0000 H   0  0  0  0  0  0  0  0  0  0  0  0
   11.4217   -1.0798   -0.0000 H   0  0  0  0  0  0  0  0  0  0  0  0
   10.1748    1.0798   -0.0000 H   0  0  0  0  0  0  0  0  0  0  0  0
   -1.0798   -1.5141   -0.0000 H   0  0  0  0  0  0  0  0  0  0  0  0
   -0.6234    0.1892   -0.0000 H   0  0  0  0  0  0  0  0  0  0  0  0
    0.6234   -1.9704   -0.0000 H   0  0  0  0  0  0  0  0  0  0  0  0
  2  1  1  0  0  0  0
  3  1  2  0  0  0  0
  4  2  2  0  0  0  0
  5  1  1  0  0  0  0
  6  2  1  0  0  0  0
  7  5  1  0  0  0  0
  8  6  1  0  0  0  0
  9  7  1  0  0  0  0
 10  8  1  0  0  0  0
  7 11  1  1  0  0  0
  7 12  1  0  0  0  0
  8 13  1  1  0  0  0
  8 14  1  0  0  0  0
  9 15  1  0  0  0  0
  9 16  1  0  0  0  0
  9 17  1  0  0  0  0
 10 18  1  0  0  0  0
 10 19  1  0  0  0  0
 10 20  1  0  0  0  0
M  END

$$$$
OCCCCCCCC
Actelion Java MolfileCreator 1.0

 27 26  0  0  0  0  0  0  0  0999 V2000
   12.9282   -0.9330    0.0000 O   0  0  0  0  0  0  0  0  0  0  0  0
   11.3121    0.0000    0.0000 C   0  0  0  0  0  0  0  0  0  0  0  0
    9.6961   -0.9330    0.0000 C   0  0  0  0  0  0  0  0  0  0  0  0
    1.6160    0.0000    0.0000 C   0  0  0  0  0  0  0  0  0  0  0  0
    3.2320   -0.9330    0.0000 C   0  0  0  0  0  0  0  0  0  0  0  0
    4.8479    0.0000    0.0000 C   0  0  0  0  0  0  0  0  0  0  0  0
    6.4641   -0.9330    0.0000 C   0  0  0  0  0  0  0  0  0  0  0  0
    8.0801    0.0000    0.0000 C   0  0  0  0  0  0  0  0  0  0  0  0
    0.0000   -0.9330    0.0000 C   0  0  0  0  0  0  0  0  0  0  0  0
   14.7308   -0.4500   -0.0000 H   0  0  0  0  0  0  0  0  0  0  0  0
   11.9651    1.1313   -0.0000 H   0  0  0  0  0  0  0  0  0  0  0  0
   10.6588    1.1312   -0.0000 H   0  0  0  0  0  0  0  0  0  0  0  0
    9.0430   -2.0642   -0.0000 H   0  0  0  0  0  0  0  0  0  0  0  0
   10.3492   -2.0642   -0.0000 H   0  0  0  0  0  0  0  0  0  0  0  0
    2.2691    1.1312   -0.0000 H   0  0  0  0  0  0  0  0  0  0  0  0
    0.9629    1.1312   -0.0000 H   0  0  0  0  0  0  0  0  0  0  0  0
    2.5789   -2.0642   -0.0000 H   0  0  0  0  0  0  0  0  0  0  0  0
    3.8851   -2.0642   -0.0000 H   0  0  0  0  0  0  0  0  0  0  0  0
    5.5010    1.1313   -0.0000 H   0  0  0  0  0  0  0  0  0  0  0  0
    4.1947    1.1312   -0.0000 H   0  0  0  0  0  0  0  0  0  0  0  0
    5.8111   -2.0643   -0.0000 H   0  0  0  0  0  0  0  0  0  0  0  0
    7.1174   -2.0642   -0.0000 H   0  0  0  0  0  0  0  0  0  0  0  0
    8.7332    1.1312   -0.0000 H   0  0  0  0  0  0  0  0  0  0  0  0
    7.4270    1.1312   -0.0000 H   0  0  0  0  0  0  0  0  0  0  0  0
   -1.1312   -1.5861   -0.0000 H   0  0  0  0  0  0  0  0  0  0  0  0
   -0.6531    0.1982   -0.0000 H   0  0  0  0  0  0  0  0  0  0  0  0
    0.6531   -2.0642   -0.0000 H   0  0  0  0  0  0  0  0  0  0  0  0
  2  1  1  0  0  0  0
  3  2  1  0  0  0  0
  4  5  1  0  0  0  0
  5  6  1  0  0  0  0
  6  7  1  0  0  0  0
  7  8  1  0  0  0  0
  8  3  1  0  0  0  0
  9  4  1  0  0  0  0
  1 10  1  0  0  0  0
  2 11  1  1  0  0  0
  2 12  1  0  0  0  0
  3 13  1  1  0  0  0
  3 14  1  0  0  0  0
  4 15  1  1  0  0  0
  4 16  1  0  0  0  0
  5 17  1  1  0  0  0
  5 18  1  0  0  0  0
  6 19  1  1  0  0  0
  6 20  1  0  0  0  0
  7 21  1  1  0  0  0
  7 22  1  0  0  0  0
  8 23  1  1  0  0  0
  8 24  1  0  0  0  0
  9 25  1  0  0  0  0
  9 26  1  0  0  0  0
  9 27  1  0  0  0  0
M  END

$$$$
C(C(=O)OCC)(=O)Cl
Actelion Java MolfileCreator 1.0

 13 12  0  0  0  0  0  0  0  0999 V2000
    5.9385   -0.8572    0.0000 C   0  0  0  0  0  0  0  0  0  0  0  0
    4.4538    0.0000    0.0000 C   0  0  0  0  0  0  0  0  0  0  0  0
    7.4231    0.0000    0.0000 O   0  0  0  0  0  0  0  0  0  0  0  0
    4.4538    1.7143    0.0000 O   0  0  0  0  0  0  0  0  0  0  0  0
    5.9385   -2.5715    0.0000 Cl  0  0  0  0  0  0  0  0  0  0  0  0
    2.9692   -0.8572    0.0000 O   0  0  0  0  0  0  0  0  0  0  0  0
    1.4846    0.0000    0.0000 C   0  0  0  0  0  0  0  0  0  0  0  0
    0.0000   -0.8572    0.0000 C   0  0  0  0  0  0  0  0  0  0  0  0
    2.0846    1.0392   -0.0000 H   0  0  0  0  0  0  0  0  0  0  0  0
    0.8846    1.0392   -0.0000 H   0  0  0  0  0  0  0  0  0  0  0  0
   -1.0392   -1.4572   -0.0000 H   0  0  0  0  0  0  0  0  0  0  0  0
   -0.6000    0.1821   -0.0000 H   0  0  0  0  0  0  0  0  0  0  0  0
    0.6000   -1.8964   -0.0000 H   0  0  0  0  0  0  0  0  0  0  0  0
  2  1  1  0  0  0  0
  3  1  2  0  0  0  0
  4  2  2  0  0  0  0
  5  1  1  0  0  0  0
  6  2  1  0  0  0  0
  7  6  1  0  0  0  0
  8  7  1  0  0  0  0
  7  9  1  1  0  0  0
  7 10  1  0  0  0  0
  8 11  1  0  0  0  0
  8 12  1  0  0  0  0
  8 13  1  0  0  0  0
M  END

$$$$
C(C1(=CC=C(C=C1)OC))(C2(=CC=C(C=C2)OC))=O
Actelion Java MolfileCreator 1.0

 32 33  0  0  0  0  0  0  0  0999 V2000
    7.8803   -3.6396    0.0000 C   0  0  0  0  0  0  0  0  0  0  0  0
    9.4563   -2.7297    0.0000 C   0  0  0  0  0  0  0  0  0  0  0  0
    6.3043   -2.7297    0.0000 C   0  0  0  0  0  0  0  0  0  0  0  0
    7.8803   -5.4595    0.0000 O   0  0  0  0  0  0  0  0  0  0  0  0
   11.0323   -3.6398    0.0000 C   0  0  0  0  0  0  0  0  0  0  0  0
    9.4563   -0.9099    0.0000 C   0  0  0  0  0  0  0  0  0  0  0  0
    6.3043   -0.9099    0.0000 C   0  0  0  0  0  0  0  0  0  0  0  0
    4.7281   -3.6396    0.0000 C   0  0  0  0  0  0  0  0  0  0  0  0
    3.1520   -0.9099    0.0000 C   0  0  0  0  0  0  0  0  0  0  0  0
   12.6085   -0.9099    0.0000 C   0  0  0  0  0  0  0  0  0  0  0  0
    4.7281    0.0000    0.0000 C   0  0  0  0  0  0  0  0  0  0  0  0
   11.0323    0.0000    0.0000 C   0  0  0  0  0  0  0  0  0  0  0  0
    3.1520   -2.7298    0.0000 C   0  0  0  0  0  0  0  0  0  0  0  0
   12.6085   -2.7297    0.0000 C   0  0  0  0  0  0  0  0  0  0  0  0
   14.1846    0.0000    0.0000 O   0  0  0  0  0  0  0  0  0  0  0  0
    1.5760    0.0000    0.0000 O   0  0  0  0  0  0  0  0  0  0  0  0
   14.1846    1.8197    0.0000 C   0  0  0  0  0  0  0  0  0  0  0  0
    0.0000   -0.9099    0.0000 C   0  0  0  0  0  0  0  0  0  0  0  0
   11.0323   -4.5499   -0.0000 H   0  0  0  0  0  0  0  0  0  0  0  0
    8.6683   -0.4551   -0.0000 H   0  0  0  0  0  0  0  0  0  0  0  0
    7.0924   -0.4551   -0.0000 H   0  0  0  0  0  0  0  0  0  0  0  0
    4.7280   -4.5494   -0.0000 H   0  0  0  0  0  0  0  0  0  0  0  0
    4.7280    0.9099   -0.0000 H   0  0  0  0  0  0  0  0  0  0  0  0
   11.0323    0.9099   -0.0000 H   0  0  0  0  0  0  0  0  0  0  0  0
    2.3640   -3.1849   -0.0000 H   0  0  0  0  0  0  0  0  0  0  0  0
   13.3967   -3.1844   -0.0000 H   0  0  0  0  0  0  0  0  0  0  0  0
   14.1846    3.0935   -0.0000 H   0  0  0  0  0  0  0  0  0  0  0  0
   15.4584    1.8197   -0.0000 H   0  0  0  0  0  0  0  0  0  0  0  0
   12.9108    1.8197   -0.0000 H   0  0  0  0  0  0  0  0  0  0  0  0
   -1.1032   -1.5469   -0.0000 H   0  0  0  0  0  0  0  0  0  0  0  0
   -0.6370    0.1933   -0.0000 H   0  0  0  0  0  0  0  0  0  0  0  0
    0.6370   -2.0132   -0.0000 H   0  0  0  0  0  0  0  0  0  0  0  0
  2  1  1  0  0  0  0
  3  1  1  0  0  0  0
  4  1  2  0  0  0  0
  5  2  2  0  0  0  0
  6  2  1  0  0  0  0
  7  3  2  0  0  0  0
  8  3  1  0  0  0  0
  9 13  1  0  0  0  0
 10 12  1  0  0  0  0
 11  7  1  0  0  0  0
 12  6  2  0  0  0  0
 13  8  2  0  0  0  0
 14  5  1  0  0  0  0
 15 10  1  0  0  0  0
 16  9  1  0  0  0  0
 17 15  1  0  0  0  0
 18 16  1  0  0  0  0
  9 11  2  0  0  0  0
 10 14  2  0  0  0  0
  5 19  1  0  0  0  0
  6 20  1  0  0  0  0
  7 21  1  0  0  0  0
  8 22  1  0  0  0  0
 11 23  1  0  0  0  0
 12 24  1  0  0  0  0
 13 25  1  0  0  0  0
 14 26  1  0  0  0  0
 17 27  1  0  0  0  0
 17 28  1  0  0  0  0
 17 29  1  0  0  0  0
 18 30  1  0  0  0  0
 18 31  1  0  0  0  0
 18 32  1  0  0  0  0
M  END

$$$$
C1(=C(C=CC(=C1)OC)C=O)(OC)
Actelion Java MolfileCreator 1.0

 22 22  0  0  0  0  0  0  0  0999 V2000
    4.7107   -3.6262    0.0000 C   0  0  0  0  0  0  0  0  0  0  0  0
    6.2811   -2.7196    0.0000 C   0  0  0  0  0  0  0  0  0  0  0  0
    3.1404   -2.7198    0.0000 C   0  0  0  0  0  0  0  0  0  0  0  0
    6.2811   -0.9064    0.0000 C   0  0  0  0  0  0  0  0  0  0  0  0
    7.8513   -3.6262    0.0000 C   0  0  0  0  0  0  0  0  0  0  0  0
    9.4215   -2.7198    0.0000 O   0  0  0  0  0  0  0  0  0  0  0  0
    3.1404   -0.9066    0.0000 C   0  0  0  0  0  0  0  0  0  0  0  0
    4.7107    0.0000    0.0000 C   0  0  0  0  0  0  0  0  0  0  0  0
    4.7107   -5.4394    0.0000 O   0  0  0  0  0  0  0  0  0  0  0  0
    1.5702    0.0000    0.0000 O   0  0  0  0  0  0  0  0  0  0  0  0
    6.2811   -6.3460    0.0000 C   0  0  0  0  0  0  0  0  0  0  0  0
    0.0000   -0.9066    0.0000 C   0  0  0  0  0  0  0  0  0  0  0  0
    2.3553   -3.1732   -0.0000 H   0  0  0  0  0  0  0  0  0  0  0  0
    7.0663   -0.4530   -0.0000 H   0  0  0  0  0  0  0  0  0  0  0  0
    7.8513   -4.5327   -0.0000 H   0  0  0  0  0  0  0  0  0  0  0  0
    4.7106    0.9065   -0.0000 H   0  0  0  0  0  0  0  0  0  0  0  0
    7.3804   -6.9806   -0.0000 H   0  0  0  0  0  0  0  0  0  0  0  0
    5.6465   -7.4453   -0.0000 H   0  0  0  0  0  0  0  0  0  0  0  0
    6.9157   -5.2467   -0.0000 H   0  0  0  0  0  0  0  0  0  0  0  0
   -1.0992   -1.5412   -0.0000 H   0  0  0  0  0  0  0  0  0  0  0  0
   -0.6346    0.1926   -0.0000 H   0  0  0  0  0  0  0  0  0  0  0  0
    0.6346   -2.0057   -0.0000 H   0  0  0  0  0  0  0  0  0  0  0  0
  2  1  2  0  0  0  0
  3  1  1  0  0  0  0
  4  2  1  0  0  0  0
  5  2  1  0  0  0  0
  6  5  2  0  0  0  0
  7  3  2  0  0  0  0
  8  4  2  0  0  0  0
  9  1  1  0  0  0  0
 10  7  1  0  0  0  0
 11  9  1  0  0  0  0
 12 10  1  0  0  0  0
  7  8  1  0  0  0  0
  3 13  1  0  0  0  0
  4 14  1  0  0  0  0
  5 15  1  0  0  0  0
  8 16  1  0  0  0  0
 11 17  1  0  0  0  0
 11 18  1  0  0  0  0
 11 19  1  0  0  0  0
 12 20  1  0  0  0  0
 12 21  1  0  0  0  0
 12 22  1  0  0  0  0
M  END

$$$$
C=1(C(=O)Cl)(C(Cl)=CC=CC=1Cl)
Actelion Java MolfileCreator 1.0

 14 14  0  0  0  0  0  0  0  0999 V2000
    2.9098   -0.8400    0.0000 C   0  0  0  0  0  0  0  0  0  0  0  0
    1.4549    0.0000    0.0000 C   0  0  0  0  0  0  0  0  0  0  0  0
    2.9098   -2.5200    0.0000 C   0  0  0  0  0  0  0  0  0  0  0  0
    4.3647    0.0000    0.0000 C   0  0  0  0  0  0  0  0  0  0  0  0
    1.4549    1.6800    0.0000 O   0  0  0  0  0  0  0  0  0  0  0  0
    0.0000   -0.8400    0.0000 Cl  0  0  0  0  0  0  0  0  0  0  0  0
    4.3647    1.6798    0.0000 Cl  0  0  0  0  0  0  0  0  0  0  0  0
    1.4549   -3.3598    0.0000 Cl  0  0  0  0  0  0  0  0  0  0  0  0
    5.8197   -2.5200    0.0000 C   0  0  0  0  0  0  0  0  0  0  0  0
    5.8197   -0.8400    0.0000 C   0  0  0  0  0  0  0  0  0  0  0  0
    4.3647   -3.3600    0.0000 C   0  0  0  0  0  0  0  0  0  0  0  0
    6.5472   -2.9400   -0.0000 H   0  0  0  0  0  0  0  0  0  0  0  0
    6.5472   -0.4200   -0.0000 H   0  0  0  0  0  0  0  0  0  0  0  0
    4.3646   -4.2000   -0.0000 H   0  0  0  0  0  0  0  0  0  0  0  0
  2  1  1  0  0  0  0
  3  1  1  0  0  0  0
  4  1  2  0  0  0  0
  5  2  2  0  0  0  0
  6  2  1  0  0  0  0
  7  4  1  0  0  0  0
  8  3  1  0  0  0  0
  9 10  2  0  0  0  0
 10  4  1  0  0  0  0
 11  3  2  0  0  0  0
  9 11  1  0  0  0  0
  9 12  1  0  0  0  0
 10 13  1  0  0  0  0
 11 14  1  0  0  0  0
M  END

$$$$
C(#C)C(OCC)OCC
Actelion Java MolfileCreator 1.0

 21 20  0  0  0  0  0  0  0  0999 V2000
   -1.5746    0.0000    0.0000 C   0  0  0  0  0  0  0  0  0  0  0  0
   -3.1492    0.9091    0.0000 C   0  0  0  0  0  0  0  0  0  0  0  0
    0.0000   -0.9091    0.0000 C   0  0  0  0  0  0  0  0  0  0  0  0
    0.0000   -2.7273    0.0000 O   0  0  0  0  0  0  0  0  0  0  0  0
    1.5746    0.0000    0.0000 O   0  0  0  0  0  0  0  0  0  0  0  0
    3.1492   -0.9091    0.0000 C   0  0  0  0  0  0  0  0  0  0  0  0
   -1.5746   -3.6363    0.0000 C   0  0  0  0  0  0  0  0  0  0  0  0
    4.7237    0.0000    0.0000 C   0  0  0  0  0  0  0  0  0  0  0  0
   -1.5746   -5.4545    0.0000 C   0  0  0  0  0  0  0  0  0  0  0  0
   -4.9054    0.4386   -0.0000 H   0  0  0  0  0  0  0  0  0  0  0  0
    0.0000    0.0000   -0.0000 H   0  0  0  0  0  0  0  0  0  0  0  0
    2.5128   -2.0113   -0.0000 H   0  0  0  0  0  0  0  0  0  0  0  0
    3.7855   -2.0113   -0.0000 H   0  0  0  0  0  0  0  0  0  0  0  0
   -2.2108   -2.5340   -0.0000 H   0  0  0  0  0  0  0  0  0  0  0  0
   -2.8473   -3.6361   -0.0000 H   0  0  0  0  0  0  0  0  0  0  0  0
    5.8259    0.6364   -0.0000 H   0  0  0  0  0  0  0  0  0  0  0  0
    5.3601   -1.1022   -0.0000 H   0  0  0  0  0  0  0  0  0  0  0  0
    4.0874    1.1022   -0.0000 H   0  0  0  0  0  0  0  0  0  0  0  0
   -1.5746   -6.7272   -0.0000 H   0  0  0  0  0  0  0  0  0  0  0  0
   -2.8473   -5.4545   -0.0000 H   0  0  0  0  0  0  0  0  0  0  0  0
   -0.3018   -5.4545   -0.0000 H   0  0  0  0  0  0  0  0  0  0  0  0
  2  1  3  0  0  0  0
  3  1  1  0  0  0  0
  4  3  1  0  0  0  0
  5  3  1  0  0  0  0
  6  5  1  0  0  0  0
  7  4  1  0  0  0  0
  8  6  1  0  0  0  0
  9  7  1  0  0  0  0
  2 10  1  0  0  0  0
  3 11  1  0  0  0  0
  6 12  1  1  0  0  0
  6 13  1  0  0  0  0
  7 14  1  1  0  0  0
  7 15  1  0  0  0  0
  8 16  1  0  0  0  0
  8 17  1  0  0  0  0
  8 18  1  0  0  0  0
  9 19  1  0  0  0  0
  9 20  1  0  0  0  0
  9 21  1  0  0  0  0
M  END

$$$$
C(CC[Br])(=O)OC
Actelion Java MolfileCreator 1.0

 14 13  0  0  0  0  0  0  0  0999 V2000
    3.0985   -0.8945    0.0000 C   0  0  0  0  0  0  0  0  0  0  0  0
    4.6478    0.0000    0.0000 C   0  0  0  0  0  0  0  0  0  0  0  0
    3.0985   -2.6835    0.0000 O   0  0  0  0  0  0  0  0  0  0  0  0
    1.5493    0.0000    0.0000 O   0  0  0  0  0  0  0  0  0  0  0  0
    7.7465    0.0000    0.0000 Br  0  0  0  0  0  0  0  0  0  0  0  0
    6.1972   -0.8945    0.0000 C   0  0  0  0  0  0  0  0  0  0  0  0
    0.0000   -0.8945    0.0000 C   0  0  0  0  0  0  0  0  0  0  0  0
    5.2739    1.0846   -0.0000 H   0  0  0  0  0  0  0  0  0  0  0  0
    4.0215    1.0845   -0.0000 H   0  0  0  0  0  0  0  0  0  0  0  0
    5.5712   -1.9791   -0.0000 H   0  0  0  0  0  0  0  0  0  0  0  0
    6.8235   -1.9790   -0.0000 H   0  0  0  0  0  0  0  0  0  0  0  0
   -1.0845   -1.5206   -0.0000 H   0  0  0  0  0  0  0  0  0  0  0  0
   -0.6261    0.1900   -0.0000 H   0  0  0  0  0  0  0  0  0  0  0  0
    0.6261   -1.9790   -0.0000 H   0  0  0  0  0  0  0  0  0  0  0  0
  2  1  1  0  0  0  0
  3  1  2  0  0  0  0
  4  1  1  0  0  0  0
  5  6  1  0  0  0  0
  6  2  1  0  0  0  0
  7  4  1  0  0  0  0
  2  8  1  1  0  0  0
  2  9  1  0  0  0  0
  6 10  1  1  0  0  0
  6 11  1  0  0  0  0
  7 12  1  0  0  0  0
  7 13  1  0  0  0  0
  7 14  1  0  0  0  0
M  END

$$$$
C(C(=O)OCC)C(OCC)OCC
Actelion Java MolfileCreator 1.0

 31 30  0  0  0  0  0  0  0  0999 V2000
    6.3887   -0.9221    0.0000 C   0  0  0  0  0  0  0  0  0  0  0  0
    4.7914    0.0000    0.0000 C   0  0  0  0  0  0  0  0  0  0  0  0
    4.7914    1.8443    0.0000 O   0  0  0  0  0  0  0  0  0  0  0  0
    7.9859    0.0000    0.0000 C   0  0  0  0  0  0  0  0  0  0  0  0
    3.1943   -0.9221    0.0000 O   0  0  0  0  0  0  0  0  0  0  0  0
    9.5830   -0.9221    0.0000 O   0  0  0  0  0  0  0  0  0  0  0  0
    7.9859    1.8441    0.0000 O   0  0  0  0  0  0  0  0  0  0  0  0
    1.5971    0.0000    0.0000 C   0  0  0  0  0  0  0  0  0  0  0  0
    9.5830    2.7662    0.0000 C   0  0  0  0  0  0  0  0  0  0  0  0
   11.1801    0.0000    0.0000 C   0  0  0  0  0  0  0  0  0  0  0  0
   12.7774   -0.9221    0.0000 C   0  0  0  0  0  0  0  0  0  0  0  0
    9.5830    4.6105    0.0000 C   0  0  0  0  0  0  0  0  0  0  0  0
    0.0000   -0.9221    0.0000 C   0  0  0  0  0  0  0  0  0  0  0  0
    5.7433   -2.0402   -0.0000 H   0  0  0  0  0  0  0  0  0  0  0  0
    7.0343   -2.0401   -0.0000 H   0  0  0  0  0  0  0  0  0  0  0  0
    7.1873    0.4610   -0.0000 H   0  0  0  0  0  0  0  0  0  0  0  0
    2.2426    1.1180   -0.0000 H   0  0  0  0  0  0  0  0  0  0  0  0
    0.9517    1.1180   -0.0000 H   0  0  0  0  0  0  0  0  0  0  0  0
   10.2285    1.6482   -0.0000 H   0  0  0  0  0  0  0  0  0  0  0  0
   10.8740    2.7662   -0.0000 H   0  0  0  0  0  0  0  0  0  0  0  0
   11.8255    1.1181   -0.0000 H   0  0  0  0  0  0  0  0  0  0  0  0
   10.5345    1.1180   -0.0000 H   0  0  0  0  0  0  0  0  0  0  0  0
   13.8956   -1.5676   -0.0000 H   0  0  0  0  0  0  0  0  0  0  0  0
   12.1320   -2.0403   -0.0000 H   0  0  0  0  0  0  0  0  0  0  0  0
   13.4229    0.1960   -0.0000 H   0  0  0  0  0  0  0  0  0  0  0  0
    9.5830    5.9015   -0.0000 H   0  0  0  0  0  0  0  0  0  0  0  0
   10.8740    4.6105   -0.0000 H   0  0  0  0  0  0  0  0  0  0  0  0
    8.2920    4.6105   -0.0000 H   0  0  0  0  0  0  0  0  0  0  0  0
   -1.1180   -1.5676   -0.0000 H   0  0  0  0  0  0  0  0  0  0  0  0
   -0.6455    0.1959   -0.0000 H   0  0  0  0  0  0  0  0  0  0  0  0
    0.6455   -2.0401   -0.0000 H   0  0  0  0  0  0  0  0  0  0  0  0
  2  1  1  0  0  0  0
  3  2  2  0  0  0  0
  4  1  1  0  0  0  0
  5  2  1  0  0  0  0
  6  4  1  0  0  0  0
  7  4  1  0  0  0  0
  8  5  1  0  0  0  0
  9  7  1  0  0  0  0
 10  6  1  0  0  0  0
 11 10  1  0  0  0  0
 12  9  1  0  0  0  0
 13  8  1  0  0  0  0
  1 14  1  1  0  0  0
  1 15  1  0  0  0  0
  4 16  1  0  0  0  0
  8 17  1  1  0  0  0
  8 18  1  0  0  0  0
  9 19  1  1  0  0  0
  9 20  1  0  0  0  0
 10 21  1  1  0  0  0
 10 22  1  0  0  0  0
 11 23  1  0  0  0  0
 11 24  1  0  0  0  0
 11 25  1  0  0  0  0
 12 26  1  0  0  0  0
 12 27  1  0  0  0  0
 12 28  1  0  0  0  0
 13 29  1  0  0  0  0
 13 30  1  0  0  0  0
 13 31  1  0  0  0  0
M  END

$$$$
O=C1(CCC2(CC1)(OCCO2))
Actelion Java MolfileCreator 1.0

 23 24  0  0  0  0  0  0  0  0999 V2000
    1.5283    0.0000    0.0000 O   0  0  0  0  0  0  0  0  0  0  0  0
    0.0000   -0.8824    0.0000 C   0  0  0  0  0  0  0  0  0  0  0  0
   -1.5283    0.0000    0.0000 C   0  0  0  0  0  0  0  0  0  0  0  0
   -3.0565   -0.8822    0.0000 C   0  0  0  0  0  0  0  0  0  0  0  0
   -3.0565   -2.6469    0.0000 C   0  0  0  0  0  0  0  0  0  0  0  0
   -1.5283   -3.5293    0.0000 C   0  0  0  0  0  0  0  0  0  0  0  0
    0.0000   -2.6471    0.0000 C   0  0  0  0  0  0  0  0  0  0  0  0
   -4.6686   -1.9292    0.0000 O   0  0  0  0  0  0  0  0  0  0  0  0
   -5.8495   -3.2407    0.0000 C   0  0  0  0  0  0  0  0  0  0  0  0
   -3.2409   -4.4021    0.0000 O   0  0  0  0  0  0  0  0  0  0  0  0
   -4.9672   -4.7690    0.0000 C   0  0  0  0  0  0  0  0  0  0  0  0
   -0.9106    1.0698   -0.0000 H   0  0  0  0  0  0  0  0  0  0  0  0
   -2.1459    1.0698   -0.0000 H   0  0  0  0  0  0  0  0  0  0  0  0
   -3.6740    0.1876   -0.0000 H   0  0  0  0  0  0  0  0  0  0  0  0
   -4.2918   -0.8821   -0.0000 H   0  0  0  0  0  0  0  0  0  0  0  0
   -2.1459   -4.5990   -0.0000 H   0  0  0  0  0  0  0  0  0  0  0  0
   -0.9106   -4.5990   -0.0000 H   0  0  0  0  0  0  0  0  0  0  0  0
    0.6175   -3.7169   -0.0000 H   0  0  0  0  0  0  0  0  0  0  0  0
    1.2353   -2.6472   -0.0000 H   0  0  0  0  0  0  0  0  0  0  0  0
   -6.8490   -2.5147   -0.0000 H   0  0  0  0  0  0  0  0  0  0  0  0
   -6.9781   -3.7433   -0.0000 H   0  0  0  0  0  0  0  0  0  0  0  0
   -5.9666   -5.4951   -0.0000 H   0  0  0  0  0  0  0  0  0  0  0  0
   -4.8381   -5.9976   -0.0000 H   0  0  0  0  0  0  0  0  0  0  0  0
  3  4  1  0  0  0  0
  4  5  1  0  0  0  0
  5  6  1  0  0  0  0
  6  7  1  0  0  0  0
  2  3  1  0  0  0  0
  5  8  1  0  0  0  0
  8  9  1  0  0  0  0
  1  2  2  0  0  0  0
  5 10  1  0  0  0  0
  2  7  1  0  0  0  0
 10 11  1  0  0  0  0
 11  9  1  0  0  0  0
  3 12  1  1  0  0  0
  3 13  1  0  0  0  0
  4 14  1  1  0  0  0
  4 15  1  0  0  0  0
  6 16  1  1  0  0  0
  6 17  1  0  0  0  0
  7 18  1  1  0  0  0
  7 19  1  0  0  0  0
  9 20  1  1  0  0  0
  9 21  1  0  0  0  0
 11 22  1  1  0  0  0
 11 23  1  0  0  0  0
M  END

$$$$
C1(CCCCC1)
Actelion Java MolfileCreator 1.0

 18 18  0  0  0  0  0  0  0  0999 V2000
    0.0000    0.0000    0.0000 C   0  0  0  0  0  0  0  0  0  0  0  0
    0.0000   -1.8751    0.0000 C   0  0  0  0  0  0  0  0  0  0  0  0
    1.6238   -2.8126    0.0000 C   0  0  0  0  0  0  0  0  0  0  0  0
    3.2476   -1.8749    0.0000 C   0  0  0  0  0  0  0  0  0  0  0  0
    3.2476    0.0000    0.0000 C   0  0  0  0  0  0  0  0  0  0  0  0
    1.6238    0.9373    0.0000 C   0  0  0  0  0  0  0  0  0  0  0  0
   -0.6561    1.1367   -0.0000 H   0  0  0  0  0  0  0  0  0  0  0  0
   -1.3125    0.0001   -0.0000 H   0  0  0  0  0  0  0  0  0  0  0  0
   -1.3125   -1.8751   -0.0000 H   0  0  0  0  0  0  0  0  0  0  0  0
   -0.6563   -3.0118   -0.0000 H   0  0  0  0  0  0  0  0  0  0  0  0
    0.9675   -3.9493   -0.0000 H   0  0  0  0  0  0  0  0  0  0  0  0
    2.2801   -3.9493   -0.0000 H   0  0  0  0  0  0  0  0  0  0  0  0
    3.9041   -3.0114   -0.0000 H   0  0  0  0  0  0  0  0  0  0  0  0
    4.5601   -1.8747   -0.0000 H   0  0  0  0  0  0  0  0  0  0  0  0
    4.5601    0.0000   -0.0000 H   0  0  0  0  0  0  0  0  0  0  0  0
    3.9038    1.1366   -0.0000 H   0  0  0  0  0  0  0  0  0  0  0  0
    2.2800    2.0740   -0.0000 H   0  0  0  0  0  0  0  0  0  0  0  0
    0.9676    2.0740   -0.0000 H   0  0  0  0  0  0  0  0  0  0  0  0
  2  1  1  0  0  0  0
  3  2  1  0  0  0  0
  4  5  1  0  0  0  0
  5  6  1  0  0  0  0
  6  1  1  0  0  0  0
  4  3  1  0  0  0  0
  1  7  1  1  0  0  0
  1  8  1  0  0  0  0
  2  9  1  1  0  0  0
  2 10  1  0  0  0  0
  3 11  1  1  0  0  0
  3 12  1  0  0  0  0
  4 13  1  1  0  0  0
  4 14  1  0  0  0  0
  5 15  1  1  0  0  0
  5 16  1  0  0  0  0
  6 17  1  1  0  0  0
  6 18  1  0  0  0  0
M  END

$$$$
C(=NC1(CCCCC1))=NC2(CCCCC2)
Actelion Java MolfileCreator 1.0

 37 38  0  0  0  0  0  0  0  0999 V2000
   -3.1848    0.0000    0.0000 C   0  0  0  0  0  0  0  0  0  0  0  0
   -4.7772   -0.9194    0.0000 N   0  0  0  0  0  0  0  0  0  0  0  0
   -1.5924    0.9192    0.0000 N   0  0  0  0  0  0  0  0  0  0  0  0
   -6.3697    0.0000    0.0000 C   0  0  0  0  0  0  0  0  0  0  0  0
    0.0000    0.0000    0.0000 C   0  0  0  0  0  0  0  0  0  0  0  0
    0.0000   -1.8388    0.0000 C   0  0  0  0  0  0  0  0  0  0  0  0
    1.5924    0.9192    0.0000 C   0  0  0  0  0  0  0  0  0  0  0  0
   -6.3697    1.8386    0.0000 C   0  0  0  0  0  0  0  0  0  0  0  0
   -7.9621   -0.9194    0.0000 C   0  0  0  0  0  0  0  0  0  0  0  0
    3.1848    0.0000    0.0000 C   0  0  0  0  0  0  0  0  0  0  0  0
   -7.9621    2.7580    0.0000 C   0  0  0  0  0  0  0  0  0  0  0  0
   -9.5545    0.0000    0.0000 C   0  0  0  0  0  0  0  0  0  0  0  0
    1.5924   -2.7582    0.0000 C   0  0  0  0  0  0  0  0  0  0  0  0
    3.1848   -1.8386    0.0000 C   0  0  0  0  0  0  0  0  0  0  0  0
   -9.5545    1.8386    0.0000 C   0  0  0  0  0  0  0  0  0  0  0  0
   -5.5735    0.4596   -0.0000 H   0  0  0  0  0  0  0  0  0  0  0  0
    0.0000    0.9192   -0.0000 H   0  0  0  0  0  0  0  0  0  0  0  0
   -1.2871   -1.8388   -0.0000 H   0  0  0  0  0  0  0  0  0  0  0  0
   -0.6436   -2.9535   -0.0000 H   0  0  0  0  0  0  0  0  0  0  0  0
    2.2359    2.0338   -0.0000 H   0  0  0  0  0  0  0  0  0  0  0  0
    0.9489    2.0338   -0.0000 H   0  0  0  0  0  0  0  0  0  0  0  0
   -5.0827    1.8385   -0.0000 H   0  0  0  0  0  0  0  0  0  0  0  0
   -5.7261    2.9532   -0.0000 H   0  0  0  0  0  0  0  0  0  0  0  0
   -8.6057   -2.0341   -0.0000 H   0  0  0  0  0  0  0  0  0  0  0  0
   -7.3186   -2.0341   -0.0000 H   0  0  0  0  0  0  0  0  0  0  0  0
    4.4718    0.0000   -0.0000 H   0  0  0  0  0  0  0  0  0  0  0  0
    3.8283    1.1146   -0.0000 H   0  0  0  0  0  0  0  0  0  0  0  0
   -7.3186    3.8727   -0.0000 H   0  0  0  0  0  0  0  0  0  0  0  0
   -8.6057    3.8727   -0.0000 H   0  0  0  0  0  0  0  0  0  0  0  0
  -10.8416    0.0001   -0.0000 H   0  0  0  0  0  0  0  0  0  0  0  0
  -10.1981   -1.1146   -0.0000 H   0  0  0  0  0  0  0  0  0  0  0  0
    0.9488   -3.8729   -0.0000 H   0  0  0  0  0  0  0  0  0  0  0  0
    2.2360   -3.8729   -0.0000 H   0  0  0  0  0  0  0  0  0  0  0  0
    3.8285   -2.9532   -0.0000 H   0  0  0  0  0  0  0  0  0  0  0  0
    4.4719   -1.8384   -0.0000 H   0  0  0  0  0  0  0  0  0  0  0  0
  -10.1981    2.9532   -0.0000 H   0  0  0  0  0  0  0  0  0  0  0  0
  -10.8416    1.8385   -0.0000 H   0  0  0  0  0  0  0  0  0  0  0  0
  2  1  2  0  0  0  0
  3  1  2  0  0  0  0
  4  2  1  0  0  0  0
  5  3  1  0  0  0  0
  6  5  1  0  0  0  0
  7  5  1  0  0  0  0
  8  4  1  0  0  0  0
  9  4  1  0  0  0  0
 10  7  1  0  0  0  0
 11  8  1  0  0  0  0
 12  9  1  0  0  0  0
 13  6  1  0  0  0  0
 14 10  1  0  0  0  0
 15 12  1  0  0  0  0
 14 13  1  0  0  0  0
 15 11  1  0  0  0  0
  4 16  1  0  0  0  0
  5 17  1  0  0  0  0
  6 18  1  1  0  0  0
  6 19  1  0  0  0  0
  7 20  1  1  0  0  0
  7 21  1  0  0  0  0
  8 22  1  1  0  0  0
  8 23  1  0  0  0  0
  9 24  1  1  0  0  0
  9 25  1  0  0  0  0
 10 26  1  1  0  0  0
 10 27  1  0  0  0  0
 11 28  1  1  0  0  0
 11 29  1  0  0  0  0
 12 30  1  1  0  0  0
 12 31  1  0  0  0  0
 13 32  1  1  0  0  0
 13 33  1  0  0  0  0
 14 34  1  1  0  0  0
 14 35  1  0  0  0  0
 15 36  1  1  0  0  0
 15 37  1  0  0  0  0
M  END

$$$$
SCCCCCCCCCCCC
Actelion Java MolfileCreator 1.0

 39 38  0  0  0  0  0  0  0  0999 V2000
   19.4215   -0.9344    0.0000 S   0  0  0  0  0  0  0  0  0  0  0  0
   17.8031    0.0000    0.0000 C   0  0  0  0  0  0  0  0  0  0  0  0
   16.1846   -0.9344    0.0000 C   0  0  0  0  0  0  0  0  0  0  0  0
    1.6185    0.0000    0.0000 C   0  0  0  0  0  0  0  0  0  0  0  0
    3.2369   -0.9344    0.0000 C   0  0  0  0  0  0  0  0  0  0  0  0
    9.7108   -0.9344    0.0000 C   0  0  0  0  0  0  0  0  0  0  0  0
   11.3292    0.0000    0.0000 C   0  0  0  0  0  0  0  0  0  0  0  0
   12.9477   -0.9344    0.0000 C   0  0  0  0  0  0  0  0  0  0  0  0
   14.5662    0.0000    0.0000 C   0  0  0  0  0  0  0  0  0  0  0  0
    4.8554    0.0000    0.0000 C   0  0  0  0  0  0  0  0  0  0  0  0
    6.4738   -0.9344    0.0000 C   0  0  0  0  0  0  0  0  0  0  0  0
    8.0923    0.0000    0.0000 C   0  0  0  0  0  0  0  0  0  0  0  0
    0.0000   -0.9344    0.0000 C   0  0  0  0  0  0  0  0  0  0  0  0
   21.2267   -0.4508   -0.0000 H   0  0  0  0  0  0  0  0  0  0  0  0
   18.4572    1.1329   -0.0000 H   0  0  0  0  0  0  0  0  0  0  0  0
   17.1490    1.1329   -0.0000 H   0  0  0  0  0  0  0  0  0  0  0  0
   15.5305   -2.0674   -0.0000 H   0  0  0  0  0  0  0  0  0  0  0  0
   16.8387   -2.0674   -0.0000 H   0  0  0  0  0  0  0  0  0  0  0  0
    2.2726    1.1329   -0.0000 H   0  0  0  0  0  0  0  0  0  0  0  0
    0.9644    1.1329   -0.0000 H   0  0  0  0  0  0  0  0  0  0  0  0
    2.5828   -2.0674   -0.0000 H   0  0  0  0  0  0  0  0  0  0  0  0
    3.8910   -2.0674   -0.0000 H   0  0  0  0  0  0  0  0  0  0  0  0
    9.0567   -2.0674   -0.0000 H   0  0  0  0  0  0  0  0  0  0  0  0
   10.3649   -2.0674   -0.0000 H   0  0  0  0  0  0  0  0  0  0  0  0
   11.9833    1.1329   -0.0000 H   0  0  0  0  0  0  0  0  0  0  0  0
   10.6751    1.1329   -0.0000 H   0  0  0  0  0  0  0  0  0  0  0  0
   12.2936   -2.0674   -0.0000 H   0  0  0  0  0  0  0  0  0  0  0  0
   13.6018   -2.0674   -0.0000 H   0  0  0  0  0  0  0  0  0  0  0  0
   15.2203    1.1329   -0.0000 H   0  0  0  0  0  0  0  0  0  0  0  0
   13.9121    1.1329   -0.0000 H   0  0  0  0  0  0  0  0  0  0  0  0
    5.5095    1.1329   -0.0000 H   0  0  0  0  0  0  0  0  0  0  0  0
    4.2013    1.1329   -0.0000 H   0  0  0  0  0  0  0  0  0  0  0  0
    5.8197   -2.0674   -0.0000 H   0  0  0  0  0  0  0  0  0  0  0  0
    7.1279   -2.0674   -0.0000 H   0  0  0  0  0  0  0  0  0  0  0  0
    8.7464    1.1329   -0.0000 H   0  0  0  0  0  0  0  0  0  0  0  0
    7.4382    1.1329   -0.0000 H   0  0  0  0  0  0  0  0  0  0  0  0
   -1.1329   -1.5886   -0.0000 H   0  0  0  0  0  0  0  0  0  0  0  0
   -0.6541    0.1985   -0.0000 H   0  0  0  0  0  0  0  0  0  0  0  0
    0.6541   -2.0674   -0.0000 H   0  0  0  0  0  0  0  0  0  0  0  0
  2  1  1  0  0  0  0
  3  2  1  0  0  0  0
  4  5  1  0  0  0  0
  5 10  1  0  0  0  0
  6  7  1  0  0  0  0
  7  8  1  0  0  0  0
  8  9  1  0  0  0  0
  9  3  1  0  0  0  0
 10 11  1  0  0  0  0
 11 12  1  0  0  0  0
 12  6  1  0  0  0  0
 13  4  1  0  0  0  0
  1 14  1  0  0  0  0
  2 15  1  1  0  0  0
  2 16  1  0  0  0  0
  3 17  1  1  0  0  0
  3 18  1  0  0  0  0
  4 19  1  1  0  0  0
  4 20  1  0  0  0  0
  5 21  1  1  0  0  0
  5 22  1  0  0  0  0
  6 23  1  1  0  0  0
  6 24  1  0  0  0  0
  7 25  1  1  0  0  0
  7 26  1  0  0  0  0
  8 27  1  1  0  0  0
  8 28  1  0  0  0  0
  9 29  1  1  0  0  0
  9 30  1  0  0  0  0
 10 31  1  1  0  0  0
 10 32  1  0  0  0  0
 11 33  1  1  0  0  0
 11 34  1  0  0  0  0
 12 35  1  1  0  0  0
 12 36  1  0  0  0  0
 13 37  1  0  0  0  0
 13 38  1  0  0  0  0
 13 39  1  0  0  0  0
M  END

$$$$
O1(COCC1)
Actelion Java MolfileCreator 1.0

 11 11  0  0  0  0  0  0  0  0999 V2000
    0.0000    0.0000    0.0000 O   0  0  0  0  0  0  0  0  0  0  0  0
    1.7056   -2.3477    0.0000 O   0  0  0  0  0  0  0  0  0  0  0  0
    0.0000   -1.7935    0.0000 C   0  0  0  0  0  0  0  0  0  0  0  0
    1.7056    0.5542    0.0000 C   0  0  0  0  0  0  0  0  0  0  0  0
    2.7599   -0.8968    0.0000 C   0  0  0  0  0  0  0  0  0  0  0  0
   -1.2485   -1.9248   -0.0000 H   0  0  0  0  0  0  0  0  0  0  0  0
   -0.5106   -2.9404   -0.0000 H   0  0  0  0  0  0  0  0  0  0  0  0
    2.6386    1.3943   -0.0000 H   0  0  0  0  0  0  0  0  0  0  0  0
    1.4446    1.7822   -0.0000 H   0  0  0  0  0  0  0  0  0  0  0  0
    3.8471   -1.5245   -0.0000 H   0  0  0  0  0  0  0  0  0  0  0  0
    3.8471   -0.2690   -0.0000 H   0  0  0  0  0  0  0  0  0  0  0  0
  2  3  1  0  0  0  0
  3  1  1  0  0  0  0
  4  1  1  0  0  0  0
  5  4  1  0  0  0  0
  2  5  1  0  0  0  0
  3  6  1  1  0  0  0
  3  7  1  0  0  0  0
  4  8  1  1  0  0  0
  4  9  1  0  0  0  0
  5 10  1  1  0  0  0
  5 11  1  0  0  0  0
M  END

$$$$
C=23(C1(=C(C=CC=C1)C(C=2C=CC=C3)CO))
Actelion Java MolfileCreator 1.0

 27 29  0  0  0  0  0  0  0  0999 V2000
    5.1330   -3.1046    0.0000 C   0  0  0  0  0  0  0  0  0  0  0  0
    6.0448   -1.5253    0.0000 C   0  0  0  0  0  0  0  0  0  0  0  0
    3.3491   -2.7254    0.0000 C   0  0  0  0  0  0  0  0  0  0  0  0
    4.8244   -0.1700    0.0000 C   0  0  0  0  0  0  0  0  0  0  0  0
    3.1585   -0.9118    0.0000 C   0  0  0  0  0  0  0  0  0  0  0  0
    1.5793    0.0000    0.0000 C   0  0  0  0  0  0  0  0  0  0  0  0
    7.8285   -1.1460    0.0000 C   0  0  0  0  0  0  0  0  0  0  0  0
    5.6965   -4.8388    0.0000 C   0  0  0  0  0  0  0  0  0  0  0  0
    2.1289   -4.0806    0.0000 C   0  0  0  0  0  0  0  0  0  0  0  0
    5.3881    1.5641    0.0000 C   0  0  0  0  0  0  0  0  0  0  0  0
    0.0000   -0.9118    0.0000 O   0  0  0  0  0  0  0  0  0  0  0  0
    8.3920    0.5881    0.0000 C   0  0  0  0  0  0  0  0  0  0  0  0
    4.4763   -6.1942    0.0000 C   0  0  0  0  0  0  0  0  0  0  0  0
    2.6924   -5.8150    0.0000 C   0  0  0  0  0  0  0  0  0  0  0  0
    7.1718    1.9434    0.0000 C   0  0  0  0  0  0  0  0  0  0  0  0
    2.4642   -1.3627   -0.0000 H   0  0  0  0  0  0  0  0  0  0  0  0
    2.2175    1.1055   -0.0000 H   0  0  0  0  0  0  0  0  0  0  0  0
    0.9410    1.1055   -0.0000 H   0  0  0  0  0  0  0  0  0  0  0  0
    8.4386   -1.8234   -0.0000 H   0  0  0  0  0  0  0  0  0  0  0  0
    6.5883   -5.0283   -0.0000 H   0  0  0  0  0  0  0  0  0  0  0  0
    1.2371   -3.8909   -0.0000 H   0  0  0  0  0  0  0  0  0  0  0  0
    4.7781    2.2415   -0.0000 H   0  0  0  0  0  0  0  0  0  0  0  0
   -0.4720   -2.6733   -0.0000 H   0  0  0  0  0  0  0  0  0  0  0  0
    9.2839    0.7775   -0.0000 H   0  0  0  0  0  0  0  0  0  0  0  0
    4.7581   -7.0614   -0.0000 H   0  0  0  0  0  0  0  0  0  0  0  0
    2.0822   -6.4927   -0.0000 H   0  0  0  0  0  0  0  0  0  0  0  0
    7.4536    2.8108   -0.0000 H   0  0  0  0  0  0  0  0  0  0  0  0
  2  1  1  0  0  0  0
  3  1  2  0  0  0  0
  4  2  2  0  0  0  0
  5  3  1  0  0  0  0
  6  5  1  0  0  0  0
  7  2  1  0  0  0  0
  8  1  1  0  0  0  0
  9  3  1  0  0  0  0
 10  4  1  0  0  0  0
 11  6  1  0  0  0  0
 12  7  2  0  0  0  0
 13  8  2  0  0  0  0
 14 13  1  0  0  0  0
 15 12  1  0  0  0  0
  4  5  1  0  0  0  0
  9 14  2  0  0  0  0
 15 10  2  0  0  0  0
  5 16  1  0  0  0  0
  6 17  1  1  0  0  0
  6 18  1  0  0  0  0
  7 19  1  0  0  0  0
  8 20  1  0  0  0  0
  9 21  1  0  0  0  0
 10 22  1  0  0  0  0
 11 23  1  0  0  0  0
 12 24  1  0  0  0  0
 13 25  1  0  0  0  0
 14 26  1  0  0  0  0
 15 27  1  0  0  0  0
M  END

$$$$
C2=3(C1(=NC=CC=C1C=CC2=CC=CN=3))
Actelion Java MolfileCreator 1.0

 22 24  0  0  0  0  0  0  0  0999 V2000
   -1.5588    0.8998    0.0000 C   0  0  0  0  0  0  0  0  0  0  0  0
    0.0000    0.0000    0.0000 C   0  0  0  0  0  0  0  0  0  0  0  0
   -3.1177    0.0000    0.0000 N   0  0  0  0  0  0  0  0  0  0  0  0
    0.0000   -1.8000    0.0000 N   0  0  0  0  0  0  0  0  0  0  0  0
    1.5588    0.8998    0.0000 C   0  0  0  0  0  0  0  0  0  0  0  0
   -1.5588    2.6999    0.0000 C   0  0  0  0  0  0  0  0  0  0  0  0
    1.5588    2.7000    0.0000 C   0  0  0  0  0  0  0  0  0  0  0  0
    0.0000    3.5999    0.0000 C   0  0  0  0  0  0  0  0  0  0  0  0
    1.5588   -2.7000    0.0000 C   0  0  0  0  0  0  0  0  0  0  0  0
   -4.6765    0.8998    0.0000 C   0  0  0  0  0  0  0  0  0  0  0  0
   -3.1177    3.6001    0.0000 C   0  0  0  0  0  0  0  0  0  0  0  0
    3.1177    0.0000    0.0000 C   0  0  0  0  0  0  0  0  0  0  0  0
   -4.6765    2.6999    0.0000 C   0  0  0  0  0  0  0  0  0  0  0  0
    3.1177   -1.7999    0.0000 C   0  0  0  0  0  0  0  0  0  0  0  0
    2.3382    3.1502   -0.0000 H   0  0  0  0  0  0  0  0  0  0  0  0
    0.0000    4.4998   -0.0000 H   0  0  0  0  0  0  0  0  0  0  0  0
    1.5588   -3.6002   -0.0000 H   0  0  0  0  0  0  0  0  0  0  0  0
   -5.4559    0.4497   -0.0000 H   0  0  0  0  0  0  0  0  0  0  0  0
   -3.1177    4.5003   -0.0000 H   0  0  0  0  0  0  0  0  0  0  0  0
    3.8971    0.4500   -0.0000 H   0  0  0  0  0  0  0  0  0  0  0  0
   -5.4559    3.1498   -0.0000 H   0  0  0  0  0  0  0  0  0  0  0  0
    3.8971   -2.2497   -0.0000 H   0  0  0  0  0  0  0  0  0  0  0  0
  2  1  1  0  0  0  0
  3  1  2  0  0  0  0
  4  2  2  0  0  0  0
  5  2  1  0  0  0  0
  6  1  1  0  0  0  0
  7  8  2  0  0  0  0
  8  6  1  0  0  0  0
  9  4  1  0  0  0  0
 10  3  1  0  0  0  0
 11  6  2  0  0  0  0
 12  5  2  0  0  0  0
 13 11  1  0  0  0  0
 14 12  1  0  0  0  0
 10 13  2  0  0  0  0
  7  5  1  0  0  0  0
  9 14  2  0  0  0  0
  7 15  1  0  0  0  0
  8 16  1  0  0  0  0
  9 17  1  0  0  0  0
 10 18  1  0  0  0  0
 11 19  1  0  0  0  0
 12 20  1  0  0  0  0
 13 21  1  0  0  0  0
 14 22  1  0  0  0  0
M  END

$$$$
C1(C(O1)C)
Actelion Java MolfileCreator 1.0

 10 10  0  0  0  0  0  0  0  0999 V2000
    2.6409    1.6743    0.0000 C   0  0  0  0  0  0  0  0  0  0  0  0
    1.6743    0.0000    0.0000 C   0  0  0  0  0  0  0  0  0  0  0  0
    3.6076    0.0000    0.0000 O   0  0  0  0  0  0  0  0  0  0  0  0
    0.0000   -0.9667    0.0000 C   0  0  0  0  0  0  0  0  0  0  0  0
    3.3176    2.8462   -0.0000 H   0  0  0  0  0  0  0  0  0  0  0  0
    1.9643    2.8462   -0.0000 H   0  0  0  0  0  0  0  0  0  0  0  0
    1.3205    0.3538   -0.0000 H   0  0  0  0  0  0  0  0  0  0  0  0
   -1.1720   -1.6433   -0.0000 H   0  0  0  0  0  0  0  0  0  0  0  0
   -0.6767    0.2053   -0.0000 H   0  0  0  0  0  0  0  0  0  0  0  0
    0.6767   -2.1386   -0.0000 H   0  0  0  0  0  0  0  0  0  0  0  0
  2  1  1  0  0  0  0
  3  2  1  0  0  0  0
  1  3  1  0  0  0  0
  2  4  1  0  0  0  0
  1  5  1  1  0  0  0
  1  6  1  0  0  0  0
  2  7  1  0  0  0  0
  4  8  1  0  0  0  0
  4  9  1  0  0  0  0
  4 10  1  0  0  0  0
M  END

$$$$
C(CO)CO
Actelion Java MolfileCreator 1.0

 13 12  0  0  0  0  0  0  0  0999 V2000
    3.0565   -0.8824    0.0000 C   0  0  0  0  0  0  0  0  0  0  0  0
    6.1131   -0.8824    0.0000 O   0  0  0  0  0  0  0  0  0  0  0  0
    0.0000   -0.8824    0.0000 O   0  0  0  0  0  0  0  0  0  0  0  0
    1.5282    0.0000    0.0000 C   0  0  0  0  0  0  0  0  0  0  0  0
    4.5847    0.0000    0.0000 C   0  0  0  0  0  0  0  0  0  0  0  0
    2.4388   -1.9521   -0.0000 H   0  0  0  0  0  0  0  0  0  0  0  0
    3.6741   -1.9521   -0.0000 H   0  0  0  0  0  0  0  0  0  0  0  0
    7.8178   -0.4255   -0.0000 H   0  0  0  0  0  0  0  0  0  0  0  0
   -0.4567   -2.5869   -0.0000 H   0  0  0  0  0  0  0  0  0  0  0  0
    2.1459    1.0698   -0.0000 H   0  0  0  0  0  0  0  0  0  0  0  0
    0.9106    1.0698   -0.0000 H   0  0  0  0  0  0  0  0  0  0  0  0
    5.2023    1.0699   -0.0000 H   0  0  0  0  0  0  0  0  0  0  0  0
    3.9669    1.0698   -0.0000 H   0  0  0  0  0  0  0  0  0  0  0  0
  2  5  1  0  0  0  0
  3  4  1  0  0  0  0
  4  1  1  0  0  0  0
  5  1  1  0  0  0  0
  1  6  1  1  0  0  0
  1  7  1  0  0  0  0
  2  8  1  0  0  0  0
  3  9  1  0  0  0  0
  4 10  1  1  0  0  0
  4 11  1  0  0  0  0
  5 12  1  1  0  0  0
  5 13  1  0  0  0  0
M  END

$$$$
NCCCC
Actelion Java MolfileCreator 1.0

 16 15  0  0  0  0  0  0  0  0999 V2000
    6.6617   -0.9615    0.0000 N   0  0  0  0  0  0  0  0  0  0  0  0
    4.9961    0.0000    0.0000 C   0  0  0  0  0  0  0  0  0  0  0  0
    3.3308   -0.9615    0.0000 C   0  0  0  0  0  0  0  0  0  0  0  0
    1.6654    0.0000    0.0000 C   0  0  0  0  0  0  0  0  0  0  0  0
    0.0000   -0.9615    0.0000 C   0  0  0  0  0  0  0  0  0  0  0  0
    6.6618   -2.3078   -0.0000 H   0  0  0  0  0  0  0  0  0  0  0  0
    7.8276   -0.2884   -0.0000 H   0  0  0  0  0  0  0  0  0  0  0  0
    5.6691    1.1659   -0.0000 H   0  0  0  0  0  0  0  0  0  0  0  0
    4.3229    1.1658   -0.0000 H   0  0  0  0  0  0  0  0  0  0  0  0
    2.6577   -2.1273   -0.0000 H   0  0  0  0  0  0  0  0  0  0  0  0
    4.0038   -2.1273   -0.0000 H   0  0  0  0  0  0  0  0  0  0  0  0
    2.3384    1.1658   -0.0000 H   0  0  0  0  0  0  0  0  0  0  0  0
    0.9923    1.1658   -0.0000 H   0  0  0  0  0  0  0  0  0  0  0  0
   -1.1658   -1.6346   -0.0000 H   0  0  0  0  0  0  0  0  0  0  0  0
   -0.6731    0.2042   -0.0000 H   0  0  0  0  0  0  0  0  0  0  0  0
    0.6731   -2.1273   -0.0000 H   0  0  0  0  0  0  0  0  0  0  0  0
  2  1  1  0  0  0  0
  3  2  1  0  0  0  0
  4  3  1  0  0  0  0
  5  4  1  0  0  0  0
  1  6  1  0  0  0  0
  1  7  1  0  0  0  0
  2  8  1  1  0  0  0
  2  9  1  0  0  0  0
  3 10  1  1  0  0  0
  3 11  1  0  0  0  0
  4 12  1  1  0  0  0
  4 13  1  0  0  0  0
  5 14  1  0  0  0  0
  5 15  1  0  0  0  0
  5 16  1  0  0  0  0
M  END

$$$$
[O-]C(C)(C)C.[K+]
Actelion Java MolfileCreator 1.0

 15 13  0  0  0  0  0  0  0  0999 V2000
    3.2791   -0.9466    0.0000 O   0  0  0  0  0  0  0  0  0  0  0  0
    1.6395    0.0000    0.0000 C   0  0  0  0  0  0  0  0  0  0  0  0
    6.1189    0.0000    0.0000 K   0  0  0  0  0  0  0  0  0  0  0  0
    1.6395    1.8932    0.0000 C   0  0  0  0  0  0  0  0  0  0  0  0
    1.6395   -1.8932    0.0000 C   0  0  0  0  0  0  0  0  0  0  0  0
    0.0000   -0.9466    0.0000 C   0  0  0  0  0  0  0  0  0  0  0  0
    1.6395    3.2185   -0.0000 H   0  0  0  0  0  0  0  0  0  0  0  0
    2.9648    1.8932   -0.0000 H   0  0  0  0  0  0  0  0  0  0  0  0
    0.3143    1.8932   -0.0000 H   0  0  0  0  0  0  0  0  0  0  0  0
    1.6395   -3.2185   -0.0000 H   0  0  0  0  0  0  0  0  0  0  0  0
    0.3143   -1.8932   -0.0000 H   0  0  0  0  0  0  0  0  0  0  0  0
    2.9648   -1.8932   -0.0000 H   0  0  0  0  0  0  0  0  0  0  0  0
   -1.1477   -1.6092   -0.0000 H   0  0  0  0  0  0  0  0  0  0  0  0
   -0.6626    0.2011   -0.0000 H   0  0  0  0  0  0  0  0  0  0  0  0
    0.6626   -2.0943   -0.0000 H   0  0  0  0  0  0  0  0  0  0  0  0
  2  1  1  0  0  0  0
  4  2  1  0  0  0  0
  5  2  1  0  0  0  0
  6  2  1  0  0  0  0
  4  7  1  0  0  0  0
  4  8  1  0  0  0  0
  4  9  1  0  0  0  0
  5 10  1  0  0  0  0
  5 11  1  0  0  0  0
  5 12  1  0  0  0  0
  6 13  1  0  0  0  0
  6 14  1  0  0  0  0
  6 15  1  0  0  0  0
M  CHG  2   1  -1   3   1
M  END

$$$$
C1(C(OCC(C1O)O)(O)CO)(O)
Actelion Java MolfileCreator 1.0

 24 24  0  0  1  0  0  0  0  0999 V2000
    0.0000   -2.5353    0.0000 C   0  0  0  0  0  0  0  0  0  0  0  0
    0.0000   -0.8451    0.0000 C   0  0  0  0  0  0  0  0  0  0  0  0
   -1.4637   -3.3802    0.0000 C   0  0  0  0  0  0  0  0  0  0  0  0
   -1.4637    0.0000    0.0000 O   0  0  0  0  0  0  0  0  0  0  0  0
   -2.9274   -2.5351    0.0000 C   0  0  0  0  0  0  0  0  0  0  0  0
   -2.9274   -0.8449    0.0000 C   0  0  0  0  0  0  0  0  0  0  0  0
    1.4637   -3.3804    0.0000 O   0  0  0  0  0  0  0  0  0  0  0  0
    1.4637   -1.6902    0.0000 O   0  0  0  0  0  0  0  0  0  0  0  0
   -1.4637   -5.0704    0.0000 O   0  0  0  0  0  0  0  0  0  0  0  0
    1.4637    0.0000    0.0000 C   0  0  0  0  0  0  0  0  0  0  0  0
   -4.3911   -3.3802    0.0000 O   0  0  0  0  0  0  0  0  0  0  0  0
    2.9274   -0.8451    0.0000 O   0  0  0  0  0  0  0  0  0  0  0  0
    0.0000   -3.3803   -0.0000 H   0  0  0  0  0  0  0  0  0  0  0  0
   -0.7318   -3.8028   -0.0000 H   0  0  0  0  0  0  0  0  0  0  0  0
   -2.9274   -3.3802   -0.0000 H   0  0  0  0  0  0  0  0  0  0  0  0
   -3.5188    0.1797   -0.0000 H   0  0  0  0  0  0  0  0  0  0  0  0
   -4.1105   -0.8448   -0.0000 H   0  0  0  0  0  0  0  0  0  0  0  0
    3.0963   -2.9429   -0.0000 H   0  0  0  0  0  0  0  0  0  0  0  0
    3.0963   -1.2528   -0.0000 H   0  0  0  0  0  0  0  0  0  0  0  0
   -0.2686   -6.2655   -0.0000 H   0  0  0  0  0  0  0  0  0  0  0  0
    2.0552    1.0246   -0.0000 H   0  0  0  0  0  0  0  0  0  0  0  0
    0.8721    1.0246   -0.0000 H   0  0  0  0  0  0  0  0  0  0  0  0
   -4.8285   -5.0128   -0.0000 H   0  0  0  0  0  0  0  0  0  0  0  0
    4.5600   -0.4077   -0.0000 H   0  0  0  0  0  0  0  0  0  0  0  0
  2  1  1  0  0  0  0
  3  1  1  0  0  0  0
  4  2  1  0  0  0  0
  5  3  1  0  0  0  0
  6  5  1  0  0  0  0
  1  7  1  1  0  0  0
  8  2  1  0  0  0  0
  3  9  1  6  0  0  0
 10  2  1  0  0  0  0
  5 11  1  6  0  0  0
 12 10  1  0  0  0  0
  6  4  1  0  0  0  0
  1 13  1  0  0  0  0
  3 14  1  0  0  0  0
  5 15  1  0  0  0  0
  6 16  1  1  0  0  0
  6 17  1  0  0  0  0
  7 18  1  0  0  0  0
  8 19  1  0  0  0  0
  9 20  1  0  0  0  0
 10 21  1  1  0  0  0
 10 22  1  0  0  0  0
 11 23  1  0  0  0  0
 12 24  1  0  0  0  0
M  END

$$$$
C(C1(=CC2(=CC=C(C=C2C=C1)O)))(=O)O
Actelion Java MolfileCreator 1.0

 22 23  0  0  0  0  0  0  0  0999 V2000
    1.4938    0.0000    0.0000 C   0  0  0  0  0  0  0  0  0  0  0  0
    2.9877   -0.8625    0.0000 C   0  0  0  0  0  0  0  0  0  0  0  0
    2.9877   -2.5875    0.0000 C   0  0  0  0  0  0  0  0  0  0  0  0
    4.4815   -3.4500    0.0000 C   0  0  0  0  0  0  0  0  0  0  0  0
    5.9756   -2.5875    0.0000 C   0  0  0  0  0  0  0  0  0  0  0  0
    1.4938    1.7250    0.0000 O   0  0  0  0  0  0  0  0  0  0  0  0
    7.4694   -3.4500    0.0000 C   0  0  0  0  0  0  0  0  0  0  0  0
    4.4815    0.0000    0.0000 C   0  0  0  0  0  0  0  0  0  0  0  0
    5.9756   -0.8625    0.0000 C   0  0  0  0  0  0  0  0  0  0  0  0
    4.4815   -5.1750    0.0000 C   0  0  0  0  0  0  0  0  0  0  0  0
    7.4694   -5.1750    0.0000 C   0  0  0  0  0  0  0  0  0  0  0  0
    0.0000   -0.8625    0.0000 O   0  0  0  0  0  0  0  0  0  0  0  0
    5.9756   -6.0375    0.0000 C   0  0  0  0  0  0  0  0  0  0  0  0
    8.9633   -6.0375    0.0000 O   0  0  0  0  0  0  0  0  0  0  0  0
    2.2408   -3.0187   -0.0000 H   0  0  0  0  0  0  0  0  0  0  0  0
    8.2163   -3.0187   -0.0000 H   0  0  0  0  0  0  0  0  0  0  0  0
    4.4815    0.8625   -0.0000 H   0  0  0  0  0  0  0  0  0  0  0  0
    6.7226   -0.4312   -0.0000 H   0  0  0  0  0  0  0  0  0  0  0  0
    3.7345   -5.6062   -0.0000 H   0  0  0  0  0  0  0  0  0  0  0  0
   -0.4464   -2.5287   -0.0000 H   0  0  0  0  0  0  0  0  0  0  0  0
    5.9756   -6.9000   -0.0000 H   0  0  0  0  0  0  0  0  0  0  0  0
   10.6294   -5.5911   -0.0000 H   0  0  0  0  0  0  0  0  0  0  0  0
  2  1  1  0  0  0  0
  3  2  2  0  0  0  0
  4  3  1  0  0  0  0
  5  9  1  0  0  0  0
  6  1  2  0  0  0  0
  7  5  2  0  0  0  0
  8  2  1  0  0  0  0
  9  8  2  0  0  0  0
 10  4  2  0  0  0  0
 11  7  1  0  0  0  0
 12  1  1  0  0  0  0
 13 10  1  0  0  0  0
 14 11  1  0  0  0  0
  4  5  1  0  0  0  0
 13 11  2  0  0  0  0
  3 15  1  0  0  0  0
  7 16  1  0  0  0  0
  8 17  1  0  0  0  0
  9 18  1  0  0  0  0
 10 19  1  0  0  0  0
 12 20  1  0  0  0  0
 13 21  1  0  0  0  0
 14 22  1  0  0  0  0
M  END

$$$$
C(C1(=CC=C(C=C1)[Br]))(=O)O
Actelion Java MolfileCreator 1.0

 15 15  0  0  0  0  0  0  0  0999 V2000
    1.4988    0.0000    0.0000 C   0  0  0  0  0  0  0  0  0  0  0  0
    2.9977   -0.8654    0.0000 C   0  0  0  0  0  0  0  0  0  0  0  0
    1.4988    1.7308    0.0000 O   0  0  0  0  0  0  0  0  0  0  0  0
    2.9977   -2.5962    0.0000 C   0  0  0  0  0  0  0  0  0  0  0  0
    4.4965    0.0000    0.0000 C   0  0  0  0  0  0  0  0  0  0  0  0
    0.0000   -0.8654    0.0000 O   0  0  0  0  0  0  0  0  0  0  0  0
    5.9955   -2.5962    0.0000 C   0  0  0  0  0  0  0  0  0  0  0  0
    4.4965   -3.4615    0.0000 C   0  0  0  0  0  0  0  0  0  0  0  0
    5.9955   -0.8654    0.0000 C   0  0  0  0  0  0  0  0  0  0  0  0
    7.4944   -3.4615    0.0000 Br  0  0  0  0  0  0  0  0  0  0  0  0
    2.2483   -3.0288   -0.0000 H   0  0  0  0  0  0  0  0  0  0  0  0
    4.4964    0.8654   -0.0000 H   0  0  0  0  0  0  0  0  0  0  0  0
   -0.4479   -2.5371   -0.0000 H   0  0  0  0  0  0  0  0  0  0  0  0
    4.4964   -4.3269   -0.0000 H   0  0  0  0  0  0  0  0  0  0  0  0
    6.7451   -0.4327   -0.0000 H   0  0  0  0  0  0  0  0  0  0  0  0
  2  1  1  0  0  0  0
  3  1  2  0  0  0  0
  4  2  2  0  0  0  0
  5  2  1  0  0  0  0
  6  1  1  0  0  0  0
  7  9  1  0  0  0  0
  8  4  1  0  0  0  0
  9  5  2  0  0  0  0
 10  7  1  0  0  0  0
  7  8  2  0  0  0  0
  4 11  1  0  0  0  0
  5 12  1  0  0  0  0
  6 13  1  0  0  0  0
  8 14  1  0  0  0  0
  9 15  1  0  0  0  0
M  END

$$$$
C1(C(C(O)C(C(O1)CO)O)O)(OC2(C(C(O)C(OC2CO)O)O)).O
Actelion Java MolfileCreator 1.0

 48 48  0  0  1  0  0  0  0  0999 V2000
    0.0000   -2.7134    0.0000 C   0  0  0  0  0  0  0  0  0  0  0  0
    3.1333   -2.7134    0.0000 C   0  0  0  0  0  0  0  0  0  0  0  0
   -1.5667   -3.6182    0.0000 C   0  0  0  0  0  0  0  0  0  0  0  0
    3.1333   -0.9044    0.0000 C   0  0  0  0  0  0  0  0  0  0  0  0
    4.7000    0.0000    0.0000 C   0  0  0  0  0  0  0  0  0  0  0  0
   -3.1333   -2.7136    0.0000 C   0  0  0  0  0  0  0  0  0  0  0  0
    0.0000   -0.9045    0.0000 O   0  0  0  0  0  0  0  0  0  0  0  0
    1.5667   -3.6180    0.0000 O   0  0  0  0  0  0  0  0  0  0  0  0
    6.2668   -2.7136    0.0000 O   0  0  0  0  0  0  0  0  0  0  0  0
    6.2668   -0.9045    0.0000 C   0  0  0  0  0  0  0  0  0  0  0  0
   -3.1333   -0.9045    0.0000 C   0  0  0  0  0  0  0  0  0  0  0  0
    4.7000   -3.6182    0.0000 C   0  0  0  0  0  0  0  0  0  0  0  0
   -1.5667    0.0000    0.0000 C   0  0  0  0  0  0  0  0  0  0  0  0
   -1.5667   -5.4272    0.0000 O   0  0  0  0  0  0  0  0  0  0  0  0
    4.7000    1.8089    0.0000 O   0  0  0  0  0  0  0  0  0  0  0  0
    1.5667    0.0000    0.0000 O   0  0  0  0  0  0  0  0  0  0  0  0
   -4.7000   -3.6182    0.0000 O   0  0  0  0  0  0  0  0  0  0  0  0
   -4.7000    0.0000    0.0000 O   0  0  0  0  0  0  0  0  0  0  0  0
    7.8335    0.0000    0.0000 O   0  0  0  0  0  0  0  0  0  0  0  0
    4.7000   -5.4272    0.0000 C   0  0  0  0  0  0  0  0  0  0  0  0
   -1.5667    1.8091    0.0000 C   0  0  0  0  0  0  0  0  0  0  0  0
    0.0000    2.7136    0.0000 O   0  0  0  0  0  0  0  0  0  0  0  0
    6.2668   -6.3318    0.0000 O   0  0  0  0  0  0  0  0  0  0  0  0
   10.5471   -1.8091    0.0000 O   0  0  0  0  0  0  0  0  0  0  0  0
    0.7833   -2.2613   -0.0000 H   0  0  0  0  0  0  0  0  0  0  0  0
    2.3500   -2.2612   -0.0000 H   0  0  0  0  0  0  0  0  0  0  0  0
   -2.3500   -4.0704   -0.0000 H   0  0  0  0  0  0  0  0  0  0  0  0
    3.1333    0.0000   -0.0000 H   0  0  0  0  0  0  0  0  0  0  0  0
    3.9167    0.4523   -0.0000 H   0  0  0  0  0  0  0  0  0  0  0  0
   -3.1333   -3.6182   -0.0000 H   0  0  0  0  0  0  0  0  0  0  0  0
    7.0502   -1.3568   -0.0000 H   0  0  0  0  0  0  0  0  0  0  0  0
   -3.1333    0.0000   -0.0000 H   0  0  0  0  0  0  0  0  0  0  0  0
    3.9167   -4.0703   -0.0000 H   0  0  0  0  0  0  0  0  0  0  0  0
   -2.3500    0.4523   -0.0000 H   0  0  0  0  0  0  0  0  0  0  0  0
   -0.2874   -6.7064   -0.0000 H   0  0  0  0  0  0  0  0  0  0  0  0
    3.4209    3.0880   -0.0000 H   0  0  0  0  0  0  0  0  0  0  0  0
   -0.1806   -0.4683   -0.0000 H   0  0  0  0  0  0  0  0  0  0  0  0
   -5.1682   -5.3656   -0.0000 H   0  0  0  0  0  0  0  0  0  0  0  0
   -6.4474   -0.4682   -0.0000 H   0  0  0  0  0  0  0  0  0  0  0  0
    8.3017    1.7474   -0.0000 H   0  0  0  0  0  0  0  0  0  0  0  0
    3.4336   -5.4272   -0.0000 H   0  0  0  0  0  0  0  0  0  0  0  0
    4.0667   -6.5239   -0.0000 H   0  0  0  0  0  0  0  0  0  0  0  0
   -2.1998    2.9058   -0.0000 H   0  0  0  0  0  0  0  0  0  0  0  0
   -2.8330    1.8091   -0.0000 H   0  0  0  0  0  0  0  0  0  0  0  0
    0.4682    4.4610   -0.0000 H   0  0  0  0  0  0  0  0  0  0  0  0
    8.0143   -5.8634   -0.0000 H   0  0  0  0  0  0  0  0  0  0  0  0
   10.5471   -1.8091   -0.0000 H   0  0  0  0  0  0  0  0  0  0  0  0
   10.5471   -1.8091   -0.0000 H   0  0  0  0  0  0  0  0  0  0  0  0
  2  8  1  6  0  0  0
  3  1  1  0  0  0  0
  4  2  1  0  0  0  0
  5  4  1  0  0  0  0
  6  3  1  0  0  0  0
  7  1  1  0  0  0  0
  1  8  1  6  0  0  0
  9 12  1  0  0  0  0
 10  9  1  0  0  0  0
 11 13  1  0  0  0  0
 12  2  1  0  0  0  0
 13  7  1  0  0  0  0
  3 14  1  6  0  0  0
  5 15  1  6  0  0  0
  4 16  1  1  0  0  0
  6 17  1  1  0  0  0
 11 18  1  6  0  0  0
 10 19  1  1  0  0  0
 12 20  1  1  0  0  0
 13 21  1  1  0  0  0
 22 21  1  0  0  0  0
 23 20  1  0  0  0  0
  6 11  1  0  0  0  0
 10  5  1  0  0  0  0
  1 25  1  0  0  0  0
  2 26  1  0  0  0  0
  3 27  1  0  0  0  0
  4 28  1  0  0  0  0
  5 29  1  0  0  0  0
  6 30  1  0  0  0  0
 10 31  1  0  0  0  0
 11 32  1  0  0  0  0
 12 33  1  0  0  0  0
 13 34  1  0  0  0  0
 14 35  1  0  0  0  0
 15 36  1  0  0  0  0
 16 37  1  0  0  0  0
 17 38  1  0  0  0  0
 18 39  1  0  0  0  0
 19 40  1  0  0  0  0
 20 41  1  1  0  0  0
 20 42  1  0  0  0  0
 21 43  1  1  0  0  0
 21 44  1  0  0  0  0
 22 45  1  0  0  0  0
 23 46  1  0  0  0  0
 24 47  1  0  0  0  0
 24 48  1  0  0  0  0
M  END

$$$$
N1(C(CCC1=O)=O)([Br])
Actelion Java MolfileCreator 1.0

 12 12  0  0  0  0  0  0  0  0999 V2000
    2.9659   -0.6778    0.0000 N   0  0  0  0  0  0  0  0  0  0  0  0
    4.0812    0.5607    0.0000 C   0  0  0  0  0  0  0  0  0  0  0  0
    1.4433    0.0000    0.0000 C   0  0  0  0  0  0  0  0  0  0  0  0
    3.2479    2.0040    0.0000 C   0  0  0  0  0  0  0  0  0  0  0  0
    1.6175    1.6575    0.0000 C   0  0  0  0  0  0  0  0  0  0  0  0
    0.0000   -0.8333    0.0000 O   0  0  0  0  0  0  0  0  0  0  0  0
    5.7387    0.3863    0.0000 O   0  0  0  0  0  0  0  0  0  0  0  0
    3.3124   -2.3080    0.0000 Br  0  0  0  0  0  0  0  0  0  0  0  0
    4.1918    2.6897   -0.0000 H   0  0  0  0  0  0  0  0  0  0  0  0
    3.1260    3.1643   -0.0000 H   0  0  0  0  0  0  0  0  0  0  0  0
    1.2569    2.7671   -0.0000 H   0  0  0  0  0  0  0  0  0  0  0  0
    0.4763    1.9000   -0.0000 H   0  0  0  0  0  0  0  0  0  0  0  0
  2  1  1  0  0  0  0
  3  1  1  0  0  0  0
  4  2  1  0  0  0  0
  5  3  1  0  0  0  0
  6  3  2  0  0  0  0
  7  2  2  0  0  0  0
  8  1  1  0  0  0  0
  4  5  1  0  0  0  0
  4  9  1  1  0  0  0
  4 10  1  0  0  0  0
  5 11  1  1  0  0  0
  5 12  1  0  0  0  0
M  END

$$$$
NO.Cl
Actelion Java MolfileCreator 1.0

  7  5  0  0  0  0  0  0  0  0999 V2000
    1.5107    0.0000    0.0000 N   0  0  0  0  0  0  0  0  0  0  0  0
    4.1274   -0.4361    0.0000 Cl  0  0  0  0  0  0  0  0  0  0  0  0
    0.0000   -0.8722    0.0000 O   0  0  0  0  0  0  0  0  0  0  0  0
    2.5682   -0.6105   -0.0000 H   0  0  0  0  0  0  0  0  0  0  0  0
    1.5107    1.2211   -0.0000 H   0  0  0  0  0  0  0  0  0  0  0  0
    5.6866   -0.2617   -0.0000 H   0  0  0  0  0  0  0  0  0  0  0  0
   -0.4515   -2.5572   -0.0000 H   0  0  0  0  0  0  0  0  0  0  0  0
  3  1  1  0  0  0  0
  1  4  1  0  0  0  0
  1  5  1  0  0  0  0
  2  6  1  0  0  0  0
  3  7  1  0  0  0  0
M  END

$$$$
N1(C(C(=O)O)CCC1)(C(=O)C)
Actelion Java MolfileCreator 1.0

 22 22  0  0  1  0  0  0  0  0999 V2000
    4.6550   -0.1640    0.0000 N   0  0  0  0  0  0  0  0  0  0  0  0
    3.0476   -0.8798    0.0000 C   0  0  0  0  0  0  0  0  0  0  0  0
    5.0210    1.5569    0.0000 C   0  0  0  0  0  0  0  0  0  0  0  0
    1.5238    0.0000    0.0000 C   0  0  0  0  0  0  0  0  0  0  0  0
    6.6944    2.1008    0.0000 O   0  0  0  0  0  0  0  0  0  0  0  0
    1.5238    1.7596    0.0000 O   0  0  0  0  0  0  0  0  0  0  0  0
    5.8326   -1.4717    0.0000 C   0  0  0  0  0  0  0  0  0  0  0  0
    0.0000   -0.8798    0.0000 O   0  0  0  0  0  0  0  0  0  0  0  0
    3.2315   -2.6297    0.0000 C   0  0  0  0  0  0  0  0  0  0  0  0
    3.7133    2.7344    0.0000 C   0  0  0  0  0  0  0  0  0  0  0  0
    4.9528   -2.9956    0.0000 C   0  0  0  0  0  0  0  0  0  0  0  0
    2.3777   -1.3149   -0.0000 H   0  0  0  0  0  0  0  0  0  0  0  0
    6.9578   -1.9728   -0.0000 H   0  0  0  0  0  0  0  0  0  0  0  0
    6.8291   -0.7478   -0.0000 H   0  0  0  0  0  0  0  0  0  0  0  0
   -0.4554   -2.5794   -0.0000 H   0  0  0  0  0  0  0  0  0  0  0  0
    2.0267   -2.8858   -0.0000 H   0  0  0  0  0  0  0  0  0  0  0  0
    2.8508   -3.8012   -0.0000 H   0  0  0  0  0  0  0  0  0  0  0  0
    2.7979    3.5587   -0.0000 H   0  0  0  0  0  0  0  0  0  0  0  0
    4.5376    3.6498   -0.0000 H   0  0  0  0  0  0  0  0  0  0  0  0
    2.8890    1.8190   -0.0000 H   0  0  0  0  0  0  0  0  0  0  0  0
    4.8241   -4.2206   -0.0000 H   0  0  0  0  0  0  0  0  0  0  0  0
    5.9493   -3.7195   -0.0000 H   0  0  0  0  0  0  0  0  0  0  0  0
  2  1  1  0  0  0  0
  3  1  1  0  0  0  0
  2  4  1  1  0  0  0
  5  3  2  0  0  0  0
  6  4  2  0  0  0  0
  7  1  1  0  0  0  0
  8  4  1  0  0  0  0
  9  2  1  0  0  0  0
 10  3  1  0  0  0  0
 11  7  1  0  0  0  0
  9 11  1  0  0  0  0
  2 12  1  0  0  0  0
  7 13  1  1  0  0  0
  7 14  1  0  0  0  0
  8 15  1  0  0  0  0
  9 16  1  1  0  0  0
  9 17  1  0  0  0  0
 10 18  1  0  0  0  0
 10 19  1  0  0  0  0
 10 20  1  0  0  0  0
 11 21  1  1  0  0  0
 11 22  1  0  0  0  0
M  END

$$$$
C([S-])(=O)C.[K+]
Actelion Java MolfileCreator 1.0

  8  6  0  0  0  0  0  0  0  0999 V2000
    1.5283    0.0000    0.0000 C   0  0  0  0  0  0  0  0  0  0  0  0
    3.0565   -0.8824    0.0000 S   0  0  0  0  0  0  0  0  0  0  0  0
    1.5283    1.7647    0.0000 O   0  0  0  0  0  0  0  0  0  0  0  0
    5.7036    0.4412    0.0000 K   0  0  0  0  0  0  0  0  0  0  0  0
    0.0000   -0.8824    0.0000 C   0  0  0  0  0  0  0  0  0  0  0  0
   -1.0698   -1.5000   -0.0000 H   0  0  0  0  0  0  0  0  0  0  0  0
   -0.6177    0.1874   -0.0000 H   0  0  0  0  0  0  0  0  0  0  0  0
    0.6177   -1.9522   -0.0000 H   0  0  0  0  0  0  0  0  0  0  0  0
  2  1  1  0  0  0  0
  3  1  2  0  0  0  0
  5  1  1  0  0  0  0
  5  6  1  0  0  0  0
  5  7  1  0  0  0  0
  5  8  1  0  0  0  0
M  CHG  2   2  -1   4   1
M  END

$$$$
P1(SP(S1)(C=2(C=CC(=CC=2)OC))=S)(C3(=CC=C(C=C3)OC))(=S)
Actelion Java MolfileCreator 1.0

 36 38  0  0  0  0  0  0  0  0999 V2000
    7.6651   -3.5404    0.0000 P   0  0  0  0  0  0  0  0  0  0  0  0
    9.8331   -4.7921    0.0000 P   0  0  0  0  0  0  0  0  0  0  0  0
    8.1232   -5.2502    0.0000 S   0  0  0  0  0  0  0  0  0  0  0  0
    9.3750   -3.0821    0.0000 S   0  0  0  0  0  0  0  0  0  0  0  0
    6.1321   -2.6551    0.0000 C   0  0  0  0  0  0  0  0  0  0  0  0
   11.3661   -5.6772    0.0000 C   0  0  0  0  0  0  0  0  0  0  0  0
    7.8961   -1.7852    0.0000 S   0  0  0  0  0  0  0  0  0  0  0  0
    9.6021   -6.5471    0.0000 S   0  0  0  0  0  0  0  0  0  0  0  0
   11.3661   -7.4474    0.0000 C   0  0  0  0  0  0  0  0  0  0  0  0
   12.8992   -4.7921    0.0000 C   0  0  0  0  0  0  0  0  0  0  0  0
    6.1321   -0.8851    0.0000 C   0  0  0  0  0  0  0  0  0  0  0  0
    4.5990   -3.5402    0.0000 C   0  0  0  0  0  0  0  0  0  0  0  0
   14.4322   -7.4474    0.0000 C   0  0  0  0  0  0  0  0  0  0  0  0
    3.0660   -0.8851    0.0000 C   0  0  0  0  0  0  0  0  0  0  0  0
   14.4322   -5.6772    0.0000 C   0  0  0  0  0  0  0  0  0  0  0  0
    3.0660   -2.6553    0.0000 C   0  0  0  0  0  0  0  0  0  0  0  0
   12.8992   -8.3325    0.0000 C   0  0  0  0  0  0  0  0  0  0  0  0
    4.5990    0.0000    0.0000 C   0  0  0  0  0  0  0  0  0  0  0  0
   15.9652   -8.3325    0.0000 O   0  0  0  0  0  0  0  0  0  0  0  0
    1.5330    0.0000    0.0000 O   0  0  0  0  0  0  0  0  0  0  0  0
   17.4982   -7.4474    0.0000 C   0  0  0  0  0  0  0  0  0  0  0  0
    0.0000   -0.8851    0.0000 C   0  0  0  0  0  0  0  0  0  0  0  0
   10.5995   -7.8899   -0.0000 H   0  0  0  0  0  0  0  0  0  0  0  0
   12.8993   -3.9070   -0.0000 H   0  0  0  0  0  0  0  0  0  0  0  0
    6.8987   -0.4426   -0.0000 H   0  0  0  0  0  0  0  0  0  0  0  0
    4.5989   -4.4252   -0.0000 H   0  0  0  0  0  0  0  0  0  0  0  0
   15.1987   -5.2346   -0.0000 H   0  0  0  0  0  0  0  0  0  0  0  0
    2.2995   -3.0979   -0.0000 H   0  0  0  0  0  0  0  0  0  0  0  0
   12.8993   -9.2176   -0.0000 H   0  0  0  0  0  0  0  0  0  0  0  0
    4.5989    0.8851   -0.0000 H   0  0  0  0  0  0  0  0  0  0  0  0
   18.5713   -6.8278   -0.0000 H   0  0  0  0  0  0  0  0  0  0  0  0
   18.1178   -8.5205   -0.0000 H   0  0  0  0  0  0  0  0  0  0  0  0
   16.8786   -6.3743   -0.0000 H   0  0  0  0  0  0  0  0  0  0  0  0
   -1.0731   -1.5047   -0.0000 H   0  0  0  0  0  0  0  0  0  0  0  0
   -0.6196    0.1880   -0.0000 H   0  0  0  0  0  0  0  0  0  0  0  0
    0.6196   -1.9582   -0.0000 H   0  0  0  0  0  0  0  0  0  0  0  0
  2  4  1  0  0  0  0
  3  1  1  0  0  0  0
  4  1  1  0  0  0  0
  5  1  1  0  0  0  0
  6  2  1  0  0  0  0
  7  1  2  0  0  0  0
  8  2  2  0  0  0  0
  9  6  1  0  0  0  0
 10  6  2  0  0  0  0
 11  5  2  0  0  0  0
 12  5  1  0  0  0  0
 13 15  2  0  0  0  0
 14 16  1  0  0  0  0
 15 10  1  0  0  0  0
 16 12  2  0  0  0  0
 17  9  2  0  0  0  0
 18 11  1  0  0  0  0
 19 13  1  0  0  0  0
 20 14  1  0  0  0  0
 21 19  1  0  0  0  0
 22 20  1  0  0  0  0
  3  2  1  0  0  0  0
 18 14  2  0  0  0  0
 17 13  1  0  0  0  0
  9 23  1  0  0  0  0
 10 24  1  0  0  0  0
 11 25  1  0  0  0  0
 12 26  1  0  0  0  0
 15 27  1  0  0  0  0
 16 28  1  0  0  0  0
 17 29  1  0  0  0  0
 18 30  1  0  0  0  0
 21 31  1  0  0  0  0
 21 32  1  0  0  0  0
 21 33  1  0  0  0  0
 22 34  1  0  0  0  0
 22 35  1  0  0  0  0
 22 36  1  0  0  0  0
M  END

$$$$
C(=C)OCCCC
Actelion Java MolfileCreator 1.0

 19 18  0  0  0  0  0  0  0  0999 V2000
    8.2334    0.0000    0.0000 C   0  0  0  0  0  0  0  0  0  0  0  0
    9.8800   -0.9507    0.0000 C   0  0  0  0  0  0  0  0  0  0  0  0
    6.5867   -0.9507    0.0000 O   0  0  0  0  0  0  0  0  0  0  0  0
    4.9399    0.0000    0.0000 C   0  0  0  0  0  0  0  0  0  0  0  0
    3.2933   -0.9507    0.0000 C   0  0  0  0  0  0  0  0  0  0  0  0
    1.6466    0.0000    0.0000 C   0  0  0  0  0  0  0  0  0  0  0  0
    0.0000   -0.9507    0.0000 C   0  0  0  0  0  0  0  0  0  0  0  0
    8.2334    0.9507   -0.0000 H   0  0  0  0  0  0  0  0  0  0  0  0
    9.8800   -2.2817   -0.0000 H   0  0  0  0  0  0  0  0  0  0  0  0
   11.0327   -0.2852   -0.0000 H   0  0  0  0  0  0  0  0  0  0  0  0
    5.6053    1.1528   -0.0000 H   0  0  0  0  0  0  0  0  0  0  0  0
    4.2743    1.1526   -0.0000 H   0  0  0  0  0  0  0  0  0  0  0  0
    2.6278   -2.1034   -0.0000 H   0  0  0  0  0  0  0  0  0  0  0  0
    3.9588   -2.1034   -0.0000 H   0  0  0  0  0  0  0  0  0  0  0  0
    2.3121    1.1527   -0.0000 H   0  0  0  0  0  0  0  0  0  0  0  0
    0.9812    1.1527   -0.0000 H   0  0  0  0  0  0  0  0  0  0  0  0
   -1.1526   -1.6162   -0.0000 H   0  0  0  0  0  0  0  0  0  0  0  0
   -0.6655    0.2019   -0.0000 H   0  0  0  0  0  0  0  0  0  0  0  0
    0.6655   -2.1034   -0.0000 H   0  0  0  0  0  0  0  0  0  0  0  0
  2  1  2  0  0  0  0
  3  1  1  0  0  0  0
  4  3  1  0  0  0  0
  5  4  1  0  0  0  0
  6  5  1  0  0  0  0
  7  6  1  0  0  0  0
  1  8  1  0  0  0  0
  2  9  1  0  0  0  0
  2 10  1  0  0  0  0
  4 11  1  1  0  0  0
  4 12  1  0  0  0  0
  5 13  1  1  0  0  0
  5 14  1  0  0  0  0
  6 15  1  1  0  0  0
  6 16  1  0  0  0  0
  7 17  1  0  0  0  0
  7 18  1  0  0  0  0
  7 19  1  0  0  0  0
M  END

$$$$
N([Si](C)(C)C)[Si](C)(C)C
Actelion Java MolfileCreator 1.0

 28 27  0  0  0  0  0  0  0  0999 V2000
    1.6623    0.0000    0.0000 N   0  0  0  0  0  0  0  0  0  0  0  0
    3.3246   -0.9598    0.0000 Si  0  0  0  0  0  0  0  0  0  0  0  0
    0.0000   -0.9598    0.0000 Si  0  0  0  0  0  0  0  0  0  0  0  0
    4.2844    0.7025    0.0000 C   0  0  0  0  0  0  0  0  0  0  0  0
    4.9869   -1.9193    0.0000 C   0  0  0  0  0  0  0  0  0  0  0  0
    2.3649   -2.6221    0.0000 C   0  0  0  0  0  0  0  0  0  0  0  0
    0.9596   -2.6221    0.0000 C   0  0  0  0  0  0  0  0  0  0  0  0
   -1.6623   -1.9193    0.0000 C   0  0  0  0  0  0  0  0  0  0  0  0
   -0.9596    0.7025    0.0000 C   0  0  0  0  0  0  0  0  0  0  0  0
    1.6623    0.9598   -0.0000 H   0  0  0  0  0  0  0  0  0  0  0  0
    4.9562    1.8662   -0.0000 H   0  0  0  0  0  0  0  0  0  0  0  0
    5.4480    0.0307   -0.0000 H   0  0  0  0  0  0  0  0  0  0  0  0
    3.1208    1.3744   -0.0000 H   0  0  0  0  0  0  0  0  0  0  0  0
    6.1506   -2.5910   -0.0000 H   0  0  0  0  0  0  0  0  0  0  0  0
    4.3152   -3.0830   -0.0000 H   0  0  0  0  0  0  0  0  0  0  0  0
    5.6586   -0.7557   -0.0000 H   0  0  0  0  0  0  0  0  0  0  0  0
    1.6930   -3.7857   -0.0000 H   0  0  0  0  0  0  0  0  0  0  0  0
    1.2012   -1.9502   -0.0000 H   0  0  0  0  0  0  0  0  0  0  0  0
    3.5285   -3.2939   -0.0000 H   0  0  0  0  0  0  0  0  0  0  0  0
    1.6313   -3.7857   -0.0000 H   0  0  0  0  0  0  0  0  0  0  0  0
   -0.2040   -3.2938   -0.0000 H   0  0  0  0  0  0  0  0  0  0  0  0
    2.1232   -1.9504   -0.0000 H   0  0  0  0  0  0  0  0  0  0  0  0
   -2.8259   -2.5910   -0.0000 H   0  0  0  0  0  0  0  0  0  0  0  0
   -2.3340   -0.7557   -0.0000 H   0  0  0  0  0  0  0  0  0  0  0  0
   -0.9906   -3.0830   -0.0000 H   0  0  0  0  0  0  0  0  0  0  0  0
   -1.6313    1.8662   -0.0000 H   0  0  0  0  0  0  0  0  0  0  0  0
    0.2040    1.3742   -0.0000 H   0  0  0  0  0  0  0  0  0  0  0  0
   -2.1232    0.0308   -0.0000 H   0  0  0  0  0  0  0  0  0  0  0  0
  2  1  1  0  0  0  0
  3  1  1  0  0  0  0
  4  2  1  0  0  0  0
  5  2  1  0  0  0  0
  6  2  1  0  0  0  0
  7  3  1  0  0  0  0
  8  3  1  0  0  0  0
  9  3  1  0  0  0  0
  1 10  1  0  0  0  0
  4 11  1  0  0  0  0
  4 12  1  0  0  0  0
  4 13  1  0  0  0  0
  5 14  1  0  0  0  0
  5 15  1  0  0  0  0
  5 16  1  0  0  0  0
  6 17  1  0  0  0  0
  6 18  1  0  0  0  0
  6 19  1  0  0  0  0
  7 20  1  0  0  0  0
  7 21  1  0  0  0  0
  7 22  1  0  0  0  0
  8 23  1  0  0  0  0
  8 24  1  0  0  0  0
  8 25  1  0  0  0  0
  9 26  1  0  0  0  0
  9 27  1  0  0  0  0
  9 28  1  0  0  0  0
M  END

$$$$
S([O-])(=O)(=O)OCCCCCCCCCCCC.[Na+]
Actelion Java MolfileCreator 1.0

 43 41  0  0  0  0  0  0  0  0999 V2000
   20.6684    0.0000    0.0000 S   0  0  0  0  0  0  0  0  0  0  0  0
   22.2583    0.9161    0.0000 O   0  0  0  0  0  0  0  0  0  0  0  0
   19.7505    1.5899    0.0000 O   0  0  0  0  0  0  0  0  0  0  0  0
   21.5864   -1.5899    0.0000 O   0  0  0  0  0  0  0  0  0  0  0  0
   19.0786   -0.9179    0.0000 O   0  0  0  0  0  0  0  0  0  0  0  0
   11.3586   -4.3437    0.0000 Na  0  0  0  0  0  0  0  0  0  0  0  0
   17.4887    0.0000    0.0000 C   0  0  0  0  0  0  0  0  0  0  0  0
   15.8988   -0.9179    0.0000 C   0  0  0  0  0  0  0  0  0  0  0  0
    1.5899    0.0000    0.0000 C   0  0  0  0  0  0  0  0  0  0  0  0
    3.1798   -0.9179    0.0000 C   0  0  0  0  0  0  0  0  0  0  0  0
   14.3089    0.0000    0.0000 C   0  0  0  0  0  0  0  0  0  0  0  0
   12.7190   -0.9179    0.0000 C   0  0  0  0  0  0  0  0  0  0  0  0
   11.1292    0.0000    0.0000 C   0  0  0  0  0  0  0  0  0  0  0  0
    9.5393   -0.9179    0.0000 C   0  0  0  0  0  0  0  0  0  0  0  0
    7.9494    0.0000    0.0000 C   0  0  0  0  0  0  0  0  0  0  0  0
    6.3595   -0.9179    0.0000 C   0  0  0  0  0  0  0  0  0  0  0  0
    4.7696    0.0000    0.0000 C   0  0  0  0  0  0  0  0  0  0  0  0
    0.0000   -0.9179    0.0000 C   0  0  0  0  0  0  0  0  0  0  0  0
   18.1312    1.1129   -0.0000 H   0  0  0  0  0  0  0  0  0  0  0  0
   16.8461    1.1129   -0.0000 H   0  0  0  0  0  0  0  0  0  0  0  0
   15.2562   -2.0309   -0.0000 H   0  0  0  0  0  0  0  0  0  0  0  0
   16.5413   -2.0309   -0.0000 H   0  0  0  0  0  0  0  0  0  0  0  0
    2.2324    1.1129   -0.0000 H   0  0  0  0  0  0  0  0  0  0  0  0
    0.9473    1.1129   -0.0000 H   0  0  0  0  0  0  0  0  0  0  0  0
    2.5372   -2.0309   -0.0000 H   0  0  0  0  0  0  0  0  0  0  0  0
    3.8223   -2.0309   -0.0000 H   0  0  0  0  0  0  0  0  0  0  0  0
   14.9515    1.1129   -0.0000 H   0  0  0  0  0  0  0  0  0  0  0  0
   13.6664    1.1129   -0.0000 H   0  0  0  0  0  0  0  0  0  0  0  0
   12.0765   -2.0309   -0.0000 H   0  0  0  0  0  0  0  0  0  0  0  0
   13.3616   -2.0309   -0.0000 H   0  0  0  0  0  0  0  0  0  0  0  0
   11.7717    1.1129   -0.0000 H   0  0  0  0  0  0  0  0  0  0  0  0
   10.4866    1.1129   -0.0000 H   0  0  0  0  0  0  0  0  0  0  0  0
    8.8967   -2.0309   -0.0000 H   0  0  0  0  0  0  0  0  0  0  0  0
   10.1818   -2.0309   -0.0000 H   0  0  0  0  0  0  0  0  0  0  0  0
    8.5919    1.1129   -0.0000 H   0  0  0  0  0  0  0  0  0  0  0  0
    7.3068    1.1129   -0.0000 H   0  0  0  0  0  0  0  0  0  0  0  0
    5.7170   -2.0309   -0.0000 H   0  0  0  0  0  0  0  0  0  0  0  0
    7.0021   -2.0309   -0.0000 H   0  0  0  0  0  0  0  0  0  0  0  0
    5.4122    1.1129   -0.0000 H   0  0  0  0  0  0  0  0  0  0  0  0
    4.1271    1.1129   -0.0000 H   0  0  0  0  0  0  0  0  0  0  0  0
   -1.1129   -1.5605   -0.0000 H   0  0  0  0  0  0  0  0  0  0  0  0
   -0.6426    0.1950   -0.0000 H   0  0  0  0  0  0  0  0  0  0  0  0
    0.6426   -2.0309   -0.0000 H   0  0  0  0  0  0  0  0  0  0  0  0
  2  1  1  0  0  0  0
  3  1  2  0  0  0  0
  4  1  2  0  0  0  0
  5  1  1  0  0  0  0
  7  5  1  0  0  0  0
  8  7  1  0  0  0  0
  9 10  1  0  0  0  0
 10 17  1  0  0  0  0
 11  8  1  0  0  0  0
 12 11  1  0  0  0  0
 13 12  1  0  0  0  0
 14 13  1  0  0  0  0
 15 14  1  0  0  0  0
 16 15  1  0  0  0  0
 17 16  1  0  0  0  0
 18  9  1  0  0  0  0
  7 19  1  1  0  0  0
  7 20  1  0  0  0  0
  8 21  1  1  0  0  0
  8 22  1  0  0  0  0
  9 23  1  1  0  0  0
  9 24  1  0  0  0  0
 10 25  1  1  0  0  0
 10 26  1  0  0  0  0
 11 27  1  1  0  0  0
 11 28  1  0  0  0  0
 12 29  1  1  0  0  0
 12 30  1  0  0  0  0
 13 31  1  1  0  0  0
 13 32  1  0  0  0  0
 14 33  1  1  0  0  0
 14 34  1  0  0  0  0
 15 35  1  1  0  0  0
 15 36  1  0  0  0  0
 16 37  1  1  0  0  0
 16 38  1  0  0  0  0
 17 39  1  1  0  0  0
 17 40  1  0  0  0  0
 18 41  1  0  0  0  0
 18 42  1  0  0  0  0
 18 43  1  0  0  0  0
M  CHG  2   2  -1   6   1
M  END

$$$$
C1(C(C(O)C(OC1OC)CO)O)(O)
Actelion Java MolfileCreator 1.0

 27 27  0  0  1  0  0  0  0  0999 V2000
    6.0998   -2.6413    0.0000 C   0  0  0  0  0  0  0  0  0  0  0  0
    6.0998   -0.8804    0.0000 C   0  0  0  0  0  0  0  0  0  0  0  0
    3.0498   -2.6413    0.0000 O   0  0  0  0  0  0  0  0  0  0  0  0
    4.5747   -3.5215    0.0000 C   0  0  0  0  0  0  0  0  0  0  0  0
    4.5747    0.0000    0.0000 C   0  0  0  0  0  0  0  0  0  0  0  0
    3.0498   -0.8804    0.0000 C   0  0  0  0  0  0  0  0  0  0  0  0
    7.6247   -3.5217    0.0000 O   0  0  0  0  0  0  0  0  0  0  0  0
    7.6247    0.0000    0.0000 O   0  0  0  0  0  0  0  0  0  0  0  0
    4.5747    1.7609    0.0000 O   0  0  0  0  0  0  0  0  0  0  0  0
    4.5747   -5.2824    0.0000 O   0  0  0  0  0  0  0  0  0  0  0  0
    1.5249    0.0000    0.0000 C   0  0  0  0  0  0  0  0  0  0  0  0
    0.0000   -0.8804    0.0000 O   0  0  0  0  0  0  0  0  0  0  0  0
    6.0998   -6.1630    0.0000 C   0  0  0  0  0  0  0  0  0  0  0  0
    6.8622   -2.2011   -0.0000 H   0  0  0  0  0  0  0  0  0  0  0  0
    6.8622   -1.3206   -0.0000 H   0  0  0  0  0  0  0  0  0  0  0  0
    3.8123   -3.9618   -0.0000 H   0  0  0  0  0  0  0  0  0  0  0  0
    3.8123    0.4402   -0.0000 H   0  0  0  0  0  0  0  0  0  0  0  0
    3.0498    0.0000   -0.0000 H   0  0  0  0  0  0  0  0  0  0  0  0
    9.3255   -3.0660   -0.0000 H   0  0  0  0  0  0  0  0  0  0  0  0
    8.0804    1.7008   -0.0000 H   0  0  0  0  0  0  0  0  0  0  0  0
    3.3296    3.0060   -0.0000 H   0  0  0  0  0  0  0  0  0  0  0  0
    2.1412    1.0674   -0.0000 H   0  0  0  0  0  0  0  0  0  0  0  0
    0.9086    1.0674   -0.0000 H   0  0  0  0  0  0  0  0  0  0  0  0
   -0.4557   -2.5813   -0.0000 H   0  0  0  0  0  0  0  0  0  0  0  0
    7.1673   -6.7794   -0.0000 H   0  0  0  0  0  0  0  0  0  0  0  0
    5.4834   -7.2306   -0.0000 H   0  0  0  0  0  0  0  0  0  0  0  0
    6.7162   -5.0954   -0.0000 H   0  0  0  0  0  0  0  0  0  0  0  0
  2  1  1  0  0  0  0
  3  4  1  0  0  0  0
  4  1  1  0  0  0  0
  5  2  1  0  0  0  0
  6  3  1  0  0  0  0
  1  7  1  1  0  0  0
  2  8  1  6  0  0  0
  5  9  1  1  0  0  0
  4 10  1  1  0  0  0
  6 11  1  6  0  0  0
 12 11  1  0  0  0  0
 13 10  1  0  0  0  0
  6  5  1  0  0  0  0
  1 14  1  0  0  0  0
  2 15  1  0  0  0  0
  4 16  1  0  0  0  0
  5 17  1  0  0  0  0
  6 18  1  0  0  0  0
  7 19  1  0  0  0  0
  8 20  1  0  0  0  0
  9 21  1  0  0  0  0
 11 22  1  1  0  0  0
 11 23  1  0  0  0  0
 12 24  1  0  0  0  0
 13 25  1  0  0  0  0
 13 26  1  0  0  0  0
 13 27  1  0  0  0  0
M  END

$$$$
N1(C(C=2(C=CC=CC=2C1=O))=O)
Actelion Java MolfileCreator 1.0

 16 17  0  0  0  0  0  0  0  0999 V2000
    3.1107   -0.7109    0.0000 N   0  0  0  0  0  0  0  0  0  0  0  0
    4.2805    0.5880    0.0000 C   0  0  0  0  0  0  0  0  0  0  0  0
    1.5138    0.0000    0.0000 C   0  0  0  0  0  0  0  0  0  0  0  0
    1.6965    1.7384    0.0000 C   0  0  0  0  0  0  0  0  0  0  0  0
    3.4064    2.1019    0.0000 C   0  0  0  0  0  0  0  0  0  0  0  0
    6.0189    0.4052    0.0000 O   0  0  0  0  0  0  0  0  0  0  0  0
    0.0000   -0.8740    0.0000 O   0  0  0  0  0  0  0  0  0  0  0  0
    0.5269    3.0374    0.0000 C   0  0  0  0  0  0  0  0  0  0  0  0
    3.9466    3.7643    0.0000 C   0  0  0  0  0  0  0  0  0  0  0  0
    2.7768    5.0634    0.0000 C   0  0  0  0  0  0  0  0  0  0  0  0
    1.0670    4.7000    0.0000 C   0  0  0  0  0  0  0  0  0  0  0  0
    3.3242   -1.7159   -0.0000 H   0  0  0  0  0  0  0  0  0  0  0  0
   -0.3280    2.8556   -0.0000 H   0  0  0  0  0  0  0  0  0  0  0  0
    4.8016    3.9459   -0.0000 H   0  0  0  0  0  0  0  0  0  0  0  0
    3.0468    5.8947   -0.0000 H   0  0  0  0  0  0  0  0  0  0  0  0
    0.4822    5.3496   -0.0000 H   0  0  0  0  0  0  0  0  0  0  0  0
  2  1  1  0  0  0  0
  3  1  1  0  0  0  0
  4  3  1  0  0  0  0
  5  2  1  0  0  0  0
  6  2  2  0  0  0  0
  7  3  2  0  0  0  0
  8  4  1  0  0  0  0
  9  5  1  0  0  0  0
 10  9  2  0  0  0  0
 11  8  2  0  0  0  0
  5  4  2  0  0  0  0
 10 11  1  0  0  0  0
  1 12  1  0  0  0  0
  8 13  1  0  0  0  0
  9 14  1  0  0  0  0
 10 15  1  0  0  0  0
 11 16  1  0  0  0  0
M  END

$$$$
C=1(C([N+]([O-])=O)=CC=CC=1C(=O)O)(C(=O)O)
Actelion Java MolfileCreator 1.0

 20 20  0  0  0  0  0  0  0  0999 V2000
    2.8087   -2.4323    0.0000 C   0  0  0  0  0  0  0  0  0  0  0  0
    4.2130   -4.8647    0.0000 N   0  0  0  0  0  0  0  0  0  0  0  0
    4.2130   -3.2432    0.0000 C   0  0  0  0  0  0  0  0  0  0  0  0
    2.8087   -0.8108    0.0000 C   0  0  0  0  0  0  0  0  0  0  0  0
    1.4043   -3.2431    0.0000 C   0  0  0  0  0  0  0  0  0  0  0  0
    1.4043    0.0000    0.0000 C   0  0  0  0  0  0  0  0  0  0  0  0
    2.8087   -5.6755    0.0000 O   0  0  0  0  0  0  0  0  0  0  0  0
    5.6175   -5.6757    0.0000 O   0  0  0  0  0  0  0  0  0  0  0  0
    0.0000   -2.4323    0.0000 O   0  0  0  0  0  0  0  0  0  0  0  0
    1.4043    1.6216    0.0000 O   0  0  0  0  0  0  0  0  0  0  0  0
    1.4043   -4.8647    0.0000 O   0  0  0  0  0  0  0  0  0  0  0  0
    0.0000   -0.8108    0.0000 O   0  0  0  0  0  0  0  0  0  0  0  0
    5.6175   -2.4324    0.0000 C   0  0  0  0  0  0  0  0  0  0  0  0
    4.2130    0.0000    0.0000 C   0  0  0  0  0  0  0  0  0  0  0  0
    5.6175   -0.8108    0.0000 C   0  0  0  0  0  0  0  0  0  0  0  0
    2.5510   -6.0114   -0.0000 H   0  0  0  0  0  0  0  0  0  0  0  0
   -0.4197   -2.3772   -0.0000 H   0  0  0  0  0  0  0  0  0  0  0  0
    6.3197   -2.8378   -0.0000 H   0  0  0  0  0  0  0  0  0  0  0  0
    4.2129    0.8108   -0.0000 H   0  0  0  0  0  0  0  0  0  0  0  0
    6.3197   -0.4054   -0.0000 H   0  0  0  0  0  0  0  0  0  0  0  0
  2  3  1  0  0  0  0
  3  1  1  0  0  0  0
  4  1  2  0  0  0  0
  5  1  1  0  0  0  0
  6  4  1  0  0  0  0
  7  2  1  0  0  0  0
  8  2  2  0  0  0  0
  9  5  2  0  0  0  0
 10  6  2  0  0  0  0
 11  5  1  0  0  0  0
 12  6  1  0  0  0  0
 13  3  2  0  0  0  0
 14  4  1  0  0  0  0
 15 13  1  0  0  0  0
 14 15  2  0  0  0  0
 11 16  1  0  0  0  0
 12 17  1  0  0  0  0
 13 18  1  0  0  0  0
 14 19  1  0  0  0  0
 15 20  1  0  0  0  0
M  CHG  2   2   1   7  -1
M  END

$$$$
C(=O)(CCC(=O)CCC(=O)O)O
Actelion Java MolfileCreator 1.0

 22 21  0  0  0  0  0  0  0  0999 V2000
   10.2666    0.0000    0.0000 C   0  0  0  0  0  0  0  0  0  0  0  0
    1.4666    0.0000    0.0000 C   0  0  0  0  0  0  0  0  0  0  0  0
   11.7334   -0.8468    0.0000 O   0  0  0  0  0  0  0  0  0  0  0  0
    1.4666    1.6936    0.0000 O   0  0  0  0  0  0  0  0  0  0  0  0
    5.8667   -2.5404    0.0000 O   0  0  0  0  0  0  0  0  0  0  0  0
    5.8667   -0.8468    0.0000 C   0  0  0  0  0  0  0  0  0  0  0  0
    8.8000   -0.8468    0.0000 C   0  0  0  0  0  0  0  0  0  0  0  0
    2.9333   -0.8468    0.0000 C   0  0  0  0  0  0  0  0  0  0  0  0
   10.2666    1.6934    0.0000 O   0  0  0  0  0  0  0  0  0  0  0  0
    0.0000   -0.8468    0.0000 O   0  0  0  0  0  0  0  0  0  0  0  0
    7.3333    0.0000    0.0000 C   0  0  0  0  0  0  0  0  0  0  0  0
    4.3999    0.0000    0.0000 C   0  0  0  0  0  0  0  0  0  0  0  0
    8.2072   -1.8734   -0.0000 H   0  0  0  0  0  0  0  0  0  0  0  0
    9.3927   -1.8734   -0.0000 H   0  0  0  0  0  0  0  0  0  0  0  0
    2.3405   -1.8734   -0.0000 H   0  0  0  0  0  0  0  0  0  0  0  0
    3.5260   -1.8734   -0.0000 H   0  0  0  0  0  0  0  0  0  0  0  0
    9.0692    2.8908   -0.0000 H   0  0  0  0  0  0  0  0  0  0  0  0
   -0.4383   -2.4826   -0.0000 H   0  0  0  0  0  0  0  0  0  0  0  0
    7.9261    1.0267   -0.0000 H   0  0  0  0  0  0  0  0  0  0  0  0
    6.7406    1.0267   -0.0000 H   0  0  0  0  0  0  0  0  0  0  0  0
    4.9926    1.0268   -0.0000 H   0  0  0  0  0  0  0  0  0  0  0  0
    3.8070    1.0266   -0.0000 H   0  0  0  0  0  0  0  0  0  0  0  0
  2  8  1  0  0  0  0
  3  1  2  0  0  0  0
  4  2  2  0  0  0  0
  5  6  2  0  0  0  0
  6 11  1  0  0  0  0
  7  1  1  0  0  0  0
  8 12  1  0  0  0  0
  9  1  1  0  0  0  0
 10  2  1  0  0  0  0
 11  7  1  0  0  0  0
 12  6  1  0  0  0  0
  7 13  1  1  0  0  0
  7 14  1  0  0  0  0
  8 15  1  1  0  0  0
  8 16  1  0  0  0  0
  9 17  1  0  0  0  0
 10 18  1  0  0  0  0
 11 19  1  1  0  0  0
 11 20  1  0  0  0  0
 12 21  1  1  0  0  0
 12 22  1  0  0  0  0
M  END

$$$$
[N+](C=1(C=CC(CC(=O)O)=CC=1))([O-])=O
Actelion Java MolfileCreator 1.0

 20 20  0  0  0  0  0  0  0  0999 V2000
   -4.4794   -3.4482    0.0000 N   0  0  0  0  0  0  0  0  0  0  0  0
   -2.9863   -2.5861    0.0000 C   0  0  0  0  0  0  0  0  0  0  0  0
   -5.9727   -2.5861    0.0000 O   0  0  0  0  0  0  0  0  0  0  0  0
   -4.4794   -5.1723    0.0000 O   0  0  0  0  0  0  0  0  0  0  0  0
    2.9863   -0.8621    0.0000 C   0  0  0  0  0  0  0  0  0  0  0  0
    4.4794    0.0000    0.0000 O   0  0  0  0  0  0  0  0  0  0  0  0
   -1.4931   -3.4482    0.0000 C   0  0  0  0  0  0  0  0  0  0  0  0
   -2.9863   -0.8619    0.0000 C   0  0  0  0  0  0  0  0  0  0  0  0
    1.4931    0.0000    0.0000 C   0  0  0  0  0  0  0  0  0  0  0  0
    0.0000   -0.8621    0.0000 C   0  0  0  0  0  0  0  0  0  0  0  0
    2.9863   -2.5863    0.0000 O   0  0  0  0  0  0  0  0  0  0  0  0
    0.0000   -2.5863    0.0000 C   0  0  0  0  0  0  0  0  0  0  0  0
   -1.4931    0.0000    0.0000 C   0  0  0  0  0  0  0  0  0  0  0  0
   -1.4931   -4.3102   -0.0000 H   0  0  0  0  0  0  0  0  0  0  0  0
   -3.7328   -0.4308   -0.0000 H   0  0  0  0  0  0  0  0  0  0  0  0
    2.0966    1.0452   -0.0000 H   0  0  0  0  0  0  0  0  0  0  0  0
    0.8897    1.0452   -0.0000 H   0  0  0  0  0  0  0  0  0  0  0  0
    4.2054   -3.8054   -0.0000 H   0  0  0  0  0  0  0  0  0  0  0  0
    0.7466   -3.0174   -0.0000 H   0  0  0  0  0  0  0  0  0  0  0  0
   -1.4931    0.8620   -0.0000 H   0  0  0  0  0  0  0  0  0  0  0  0
  2  1  1  0  0  0  0
  3  1  1  0  0  0  0
  4  1  2  0  0  0  0
  5  9  1  0  0  0  0
  6  5  2  0  0  0  0
  7  2  1  0  0  0  0
  8  2  2  0  0  0  0
  9 10  1  0  0  0  0
 10 13  2  0  0  0  0
 11  5  1  0  0  0  0
 12  7  2  0  0  0  0
 13  8  1  0  0  0  0
 10 12  1  0  0  0  0
  7 14  1  0  0  0  0
  8 15  1  0  0  0  0
  9 16  1  1  0  0  0
  9 17  1  0  0  0  0
 11 18  1  0  0  0  0
 12 19  1  0  0  0  0
 13 20  1  0  0  0  0
M  CHG  2   1   1   3  -1
M  END

$$$$
[N+](C1(=CC=C(C(=O)O)C=C1))([O-])=O
Actelion Java MolfileCreator 1.0

 17 17  0  0  0  0  0  0  0  0999 V2000
    7.3613   -3.3999    0.0000 N   0  0  0  0  0  0  0  0  0  0  0  0
    1.4722    0.0000    0.0000 C   0  0  0  0  0  0  0  0  0  0  0  0
    5.8890   -2.5499    0.0000 C   0  0  0  0  0  0  0  0  0  0  0  0
    7.3613   -5.0999    0.0000 O   0  0  0  0  0  0  0  0  0  0  0  0
    8.8335   -2.5499    0.0000 O   0  0  0  0  0  0  0  0  0  0  0  0
    2.9444   -0.8500    0.0000 C   0  0  0  0  0  0  0  0  0  0  0  0
    1.4722    1.7000    0.0000 O   0  0  0  0  0  0  0  0  0  0  0  0
    5.8890   -0.8498    0.0000 C   0  0  0  0  0  0  0  0  0  0  0  0
    4.4167   -3.3999    0.0000 C   0  0  0  0  0  0  0  0  0  0  0  0
    4.4167    0.0000    0.0000 C   0  0  0  0  0  0  0  0  0  0  0  0
    2.9444   -2.5499    0.0000 C   0  0  0  0  0  0  0  0  0  0  0  0
    0.0000   -0.8500    0.0000 O   0  0  0  0  0  0  0  0  0  0  0  0
    6.6252   -0.4248   -0.0000 H   0  0  0  0  0  0  0  0  0  0  0  0
    4.4166   -4.2499   -0.0000 H   0  0  0  0  0  0  0  0  0  0  0  0
    4.4166    0.8499   -0.0000 H   0  0  0  0  0  0  0  0  0  0  0  0
    2.2083   -2.9748   -0.0000 H   0  0  0  0  0  0  0  0  0  0  0  0
   -0.4400   -2.4921   -0.0000 H   0  0  0  0  0  0  0  0  0  0  0  0
  2  6  1  0  0  0  0
  3  1  1  0  0  0  0
  4  1  1  0  0  0  0
  5  1  2  0  0  0  0
  6 11  1  0  0  0  0
  7  2  2  0  0  0  0
  8  3  2  0  0  0  0
  9  3  1  0  0  0  0
 10  8  1  0  0  0  0
 11  9  2  0  0  0  0
 12  2  1  0  0  0  0
  6 10  2  0  0  0  0
  8 13  1  0  0  0  0
  9 14  1  0  0  0  0
 10 15  1  0  0  0  0
 11 16  1  0  0  0  0
 12 17  1  0  0  0  0
M  CHG  2   1   1   4  -1
M  END

$$$$
[N+](C1(=CC=C(C=C1)N))([O-])=O
Actelion Java MolfileCreator 1.0

 16 16  0  0  0  0  0  0  0  0999 V2000
    1.5510    0.0000    0.0000 N   0  0  0  0  0  0  0  0  0  0  0  0
    3.1021   -0.8955    0.0000 C   0  0  0  0  0  0  0  0  0  0  0  0
    1.5510    1.7910    0.0000 O   0  0  0  0  0  0  0  0  0  0  0  0
    0.0000   -0.8955    0.0000 O   0  0  0  0  0  0  0  0  0  0  0  0
    3.1021   -2.6866    0.0000 C   0  0  0  0  0  0  0  0  0  0  0  0
    4.6531    0.0000    0.0000 C   0  0  0  0  0  0  0  0  0  0  0  0
    6.2044   -2.6866    0.0000 C   0  0  0  0  0  0  0  0  0  0  0  0
    7.7554   -3.5821    0.0000 N   0  0  0  0  0  0  0  0  0  0  0  0
    4.6531   -3.5821    0.0000 C   0  0  0  0  0  0  0  0  0  0  0  0
    6.2044   -0.8955    0.0000 C   0  0  0  0  0  0  0  0  0  0  0  0
    2.3266   -3.1343   -0.0000 H   0  0  0  0  0  0  0  0  0  0  0  0
    4.6530    0.8955   -0.0000 H   0  0  0  0  0  0  0  0  0  0  0  0
    7.7554   -4.8358   -0.0000 H   0  0  0  0  0  0  0  0  0  0  0  0
    8.8411   -2.9552   -0.0000 H   0  0  0  0  0  0  0  0  0  0  0  0
    4.6530   -4.4776   -0.0000 H   0  0  0  0  0  0  0  0  0  0  0  0
    6.9800   -0.4478   -0.0000 H   0  0  0  0  0  0  0  0  0  0  0  0
  2  1  1  0  0  0  0
  3  1  1  0  0  0  0
  4  1  2  0  0  0  0
  5  2  2  0  0  0  0
  6  2  1  0  0  0  0
  7 10  1  0  0  0  0
  8  7  1  0  0  0  0
  9  5  1  0  0  0  0
 10  6  2  0  0  0  0
  9  7  2  0  0  0  0
  5 11  1  0  0  0  0
  6 12  1  0  0  0  0
  8 13  1  0  0  0  0
  8 14  1  0  0  0  0
  9 15  1  0  0  0  0
 10 16  1  0  0  0  0
M  CHG  2   1   1   3  -1
M  END

$$$$
S(C1(=CC=C([N+]([O-])=O)C=C1))(=O)(=O)OC
Actelion Java MolfileCreator 1.0

 21 21  0  0  0  0  0  0  0  0999 V2000
    3.0143   -0.8702    0.0000 S   0  0  0  0  0  0  0  0  0  0  0  0
    9.0431    2.6105    0.0000 N   0  0  0  0  0  0  0  0  0  0  0  0
    4.5215    0.0000    0.0000 C   0  0  0  0  0  0  0  0  0  0  0  0
    7.5359    1.7404    0.0000 C   0  0  0  0  0  0  0  0  0  0  0  0
    2.1441   -2.3773    0.0000 O   0  0  0  0  0  0  0  0  0  0  0  0
    3.8845   -2.3773    0.0000 O   0  0  0  0  0  0  0  0  0  0  0  0
   10.5502    1.7404    0.0000 O   0  0  0  0  0  0  0  0  0  0  0  0
    9.0431    4.3509    0.0000 O   0  0  0  0  0  0  0  0  0  0  0  0
    1.5072    0.0000    0.0000 O   0  0  0  0  0  0  0  0  0  0  0  0
    6.0288   -0.8700    0.0000 C   0  0  0  0  0  0  0  0  0  0  0  0
    4.5215    1.7402    0.0000 C   0  0  0  0  0  0  0  0  0  0  0  0
    7.5359    0.0000    0.0000 C   0  0  0  0  0  0  0  0  0  0  0  0
    6.0288    2.6105    0.0000 C   0  0  0  0  0  0  0  0  0  0  0  0
    0.0000   -0.8702    0.0000 C   0  0  0  0  0  0  0  0  0  0  0  0
    6.0289   -1.7400   -0.0000 H   0  0  0  0  0  0  0  0  0  0  0  0
    3.7678    2.1751   -0.0000 H   0  0  0  0  0  0  0  0  0  0  0  0
    8.2895   -0.4352   -0.0000 H   0  0  0  0  0  0  0  0  0  0  0  0
    6.0289    3.4808   -0.0000 H   0  0  0  0  0  0  0  0  0  0  0  0
   -1.0550   -1.4793   -0.0000 H   0  0  0  0  0  0  0  0  0  0  0  0
   -0.6091    0.1848   -0.0000 H   0  0  0  0  0  0  0  0  0  0  0  0
    0.6091   -1.9252   -0.0000 H   0  0  0  0  0  0  0  0  0  0  0  0
  2  4  1  0  0  0  0
  3  1  1  0  0  0  0
  4 13  1  0  0  0  0
  5  1  2  0  0  0  0
  6  1  2  0  0  0  0
  7  2  1  0  0  0  0
  8  2  2  0  0  0  0
  9  1  1  0  0  0  0
 10  3  2  0  0  0  0
 11  3  1  0  0  0  0
 12 10  1  0  0  0  0
 13 11  2  0  0  0  0
 14  9  1  0  0  0  0
  4 12  2  0  0  0  0
 10 15  1  0  0  0  0
 11 16  1  0  0  0  0
 12 17  1  0  0  0  0
 13 18  1  0  0  0  0
 14 19  1  0  0  0  0
 14 20  1  0  0  0  0
 14 21  1  0  0  0  0
M  CHG  2   2   1   7  -1
M  END

$$$$
C(OC)(OC)OC
Actelion Java MolfileCreator 1.0

 17 16  0  0  0  0  0  0  0  0999 V2000
    3.2475   -0.9375    0.0000 C   0  0  0  0  0  0  0  0  0  0  0  0
    4.8713    0.0000    0.0000 O   0  0  0  0  0  0  0  0  0  0  0  0
    3.2475   -2.8125    0.0000 O   0  0  0  0  0  0  0  0  0  0  0  0
    1.6238    0.0000    0.0000 O   0  0  0  0  0  0  0  0  0  0  0  0
    6.4953   -0.9375    0.0000 C   0  0  0  0  0  0  0  0  0  0  0  0
    4.8713   -3.7499    0.0000 C   0  0  0  0  0  0  0  0  0  0  0  0
    0.0000   -0.9375    0.0000 C   0  0  0  0  0  0  0  0  0  0  0  0
    3.2475    0.0000   -0.0000 H   0  0  0  0  0  0  0  0  0  0  0  0
    7.6320   -1.5938   -0.0000 H   0  0  0  0  0  0  0  0  0  0  0  0
    5.8390   -2.0743   -0.0000 H   0  0  0  0  0  0  0  0  0  0  0  0
    7.1515    0.1993   -0.0000 H   0  0  0  0  0  0  0  0  0  0  0  0
    6.0079   -4.4060   -0.0000 H   0  0  0  0  0  0  0  0  0  0  0  0
    4.2152   -4.8865   -0.0000 H   0  0  0  0  0  0  0  0  0  0  0  0
    5.5274   -2.6132   -0.0000 H   0  0  0  0  0  0  0  0  0  0  0  0
   -1.1366   -1.5938   -0.0000 H   0  0  0  0  0  0  0  0  0  0  0  0
   -0.6563    0.1991   -0.0000 H   0  0  0  0  0  0  0  0  0  0  0  0
    0.6563   -2.0741   -0.0000 H   0  0  0  0  0  0  0  0  0  0  0  0
  2  1  1  0  0  0  0
  3  1  1  0  0  0  0
  4  1  1  0  0  0  0
  5  2  1  0  0  0  0
  6  3  1  0  0  0  0
  7  4  1  0  0  0  0
  1  8  1  0  0  0  0
  5  9  1  0  0  0  0
  5 10  1  0  0  0  0
  5 11  1  0  0  0  0
  6 12  1  0  0  0  0
  6 13  1  0  0  0  0
  6 14  1  0  0  0  0
  7 15  1  0  0  0  0
  7 16  1  0  0  0  0
  7 17  1  0  0  0  0
M  END

$$$$
O=CCCC
Actelion Java MolfileCreator 1.0

 13 12  0  0  0  0  0  0  0  0999 V2000
    6.6335   -0.9575    0.0000 O   0  0  0  0  0  0  0  0  0  0  0  0
    4.9750    0.0000    0.0000 C   0  0  0  0  0  0  0  0  0  0  0  0
    3.3166   -0.9575    0.0000 C   0  0  0  0  0  0  0  0  0  0  0  0
    1.6583    0.0000    0.0000 C   0  0  0  0  0  0  0  0  0  0  0  0
    0.0000   -0.9575    0.0000 C   0  0  0  0  0  0  0  0  0  0  0  0
    4.9749    0.9575   -0.0000 H   0  0  0  0  0  0  0  0  0  0  0  0
    2.6464   -2.1183   -0.0000 H   0  0  0  0  0  0  0  0  0  0  0  0
    3.9868   -2.1183   -0.0000 H   0  0  0  0  0  0  0  0  0  0  0  0
    2.3285    1.1608   -0.0000 H   0  0  0  0  0  0  0  0  0  0  0  0
    0.9881    1.1608   -0.0000 H   0  0  0  0  0  0  0  0  0  0  0  0
   -1.1608   -1.6277   -0.0000 H   0  0  0  0  0  0  0  0  0  0  0  0
   -0.6702    0.2034   -0.0000 H   0  0  0  0  0  0  0  0  0  0  0  0
    0.6702   -2.1183   -0.0000 H   0  0  0  0  0  0  0  0  0  0  0  0
  2  1  2  0  0  0  0
  3  2  1  0  0  0  0
  4  3  1  0  0  0  0
  5  4  1  0  0  0  0
  2  6  1  0  0  0  0
  3  7  1  1  0  0  0
  3  8  1  0  0  0  0
  4  9  1  1  0  0  0
  4 10  1  0  0  0  0
  5 11  1  0  0  0  0
  5 12  1  0  0  0  0
  5 13  1  0  0  0  0
M  END

$$$$
N(NC)C.Cl.Cl
Actelion Java MolfileCreator 1.0

 16 13  0  0  0  0  0  0  0  0999 V2000
    3.1013   -0.8953    0.0000 N   0  0  0  0  0  0  0  0  0  0  0  0
    1.5506    0.0000    0.0000 N   0  0  0  0  0  0  0  0  0  0  0  0
    2.3260   -3.5812    0.0000 Cl  0  0  0  0  0  0  0  0  0  0  0  0
    6.8901   -1.7906    0.0000 Cl  0  0  0  0  0  0  0  0  0  0  0  0
    4.6519    0.0000    0.0000 C   0  0  0  0  0  0  0  0  0  0  0  0
    0.0000   -0.8953    0.0000 C   0  0  0  0  0  0  0  0  0  0  0  0
    3.1013   -1.7906   -0.0000 H   0  0  0  0  0  0  0  0  0  0  0  0
    1.5506    0.8953   -0.0000 H   0  0  0  0  0  0  0  0  0  0  0  0
    1.5506   -5.3717   -0.0000 H   0  0  0  0  0  0  0  0  0  0  0  0
    9.1284   -3.5812   -0.0000 H   0  0  0  0  0  0  0  0  0  0  0  0
    5.7374    0.6267   -0.0000 H   0  0  0  0  0  0  0  0  0  0  0  0
    5.2786   -1.0854   -0.0000 H   0  0  0  0  0  0  0  0  0  0  0  0
    4.0252    1.0854   -0.0000 H   0  0  0  0  0  0  0  0  0  0  0  0
   -1.0854   -1.5220   -0.0000 H   0  0  0  0  0  0  0  0  0  0  0  0
   -0.6267    0.1902   -0.0000 H   0  0  0  0  0  0  0  0  0  0  0  0
    0.6267   -1.9807   -0.0000 H   0  0  0  0  0  0  0  0  0  0  0  0
  2  1  1  0  0  0  0
  5  1  1  0  0  0  0
  6  2  1  0  0  0  0
  1  7  1  0  0  0  0
  2  8  1  0  0  0  0
  3  9  1  0  0  0  0
  4 10  1  0  0  0  0
  5 11  1  0  0  0  0
  5 12  1  0  0  0  0
  5 13  1  0  0  0  0
  6 14  1  0  0  0  0
  6 15  1  0  0  0  0
  6 16  1  0  0  0  0
M  END

$$$$
C(=O)(CCl)CCl
Actelion Java MolfileCreator 1.0

 10  9  0  0  0  0  0  0  0  0999 V2000
    2.9977   -0.8654    0.0000 C   0  0  0  0  0  0  0  0  0  0  0  0
    2.9977   -2.5962    0.0000 O   0  0  0  0  0  0  0  0  0  0  0  0
    5.9956   -0.8654    0.0000 Cl  0  0  0  0  0  0  0  0  0  0  0  0
    0.0000   -0.8654    0.0000 Cl  0  0  0  0  0  0  0  0  0  0  0  0
    1.4988    0.0000    0.0000 C   0  0  0  0  0  0  0  0  0  0  0  0
    4.4965    0.0000    0.0000 C   0  0  0  0  0  0  0  0  0  0  0  0
    2.1046    1.0492   -0.0000 H   0  0  0  0  0  0  0  0  0  0  0  0
    0.8931    1.0492   -0.0000 H   0  0  0  0  0  0  0  0  0  0  0  0
    5.1022    1.0493   -0.0000 H   0  0  0  0  0  0  0  0  0  0  0  0
    3.8907    1.0492   -0.0000 H   0  0  0  0  0  0  0  0  0  0  0  0
  2  1  2  0  0  0  0
  3  6  1  0  0  0  0
  4  5  1  0  0  0  0
  5  1  1  0  0  0  0
  6  1  1  0  0  0  0
  5  7  1  1  0  0  0
  5  8  1  0  0  0  0
  6  9  1  1  0  0  0
  6 10  1  0  0  0  0
M  END

$$$$
C1=2(C(C=CC(=C1)O)=CC=C(C=2)O)
Actelion Java MolfileCreator 1.0

 20 21  0  0  0  0  0  0  0  0999 V2000
    4.5466    0.0000    0.0000 C   0  0  0  0  0  0  0  0  0  0  0  0
    4.5466    1.7499    0.0000 C   0  0  0  0  0  0  0  0  0  0  0  0
    3.0311   -0.8750    0.0000 C   0  0  0  0  0  0  0  0  0  0  0  0
    6.0623   -0.8750    0.0000 C   0  0  0  0  0  0  0  0  0  0  0  0
    6.0623    2.6249    0.0000 C   0  0  0  0  0  0  0  0  0  0  0  0
    3.0311    2.6249    0.0000 C   0  0  0  0  0  0  0  0  0  0  0  0
    7.5779    0.0000    0.0000 C   0  0  0  0  0  0  0  0  0  0  0  0
    1.5155    0.0000    0.0000 C   0  0  0  0  0  0  0  0  0  0  0  0
    1.5155    1.7499    0.0000 C   0  0  0  0  0  0  0  0  0  0  0  0
    7.5779    1.7499    0.0000 C   0  0  0  0  0  0  0  0  0  0  0  0
    9.0934   -0.8750    0.0000 O   0  0  0  0  0  0  0  0  0  0  0  0
    0.0000   -0.8750    0.0000 O   0  0  0  0  0  0  0  0  0  0  0  0
    3.0311   -1.7500   -0.0000 H   0  0  0  0  0  0  0  0  0  0  0  0
    6.0624   -1.7500   -0.0000 H   0  0  0  0  0  0  0  0  0  0  0  0
    6.0624    3.4999   -0.0000 H   0  0  0  0  0  0  0  0  0  0  0  0
    3.0311    3.4999   -0.0000 H   0  0  0  0  0  0  0  0  0  0  0  0
    0.7578    2.1873   -0.0000 H   0  0  0  0  0  0  0  0  0  0  0  0
    8.3356    2.1873   -0.0000 H   0  0  0  0  0  0  0  0  0  0  0  0
   10.7838   -0.4221   -0.0000 H   0  0  0  0  0  0  0  0  0  0  0  0
   -0.4529   -2.5654   -0.0000 H   0  0  0  0  0  0  0  0  0  0  0  0
  2  1  1  0  0  0  0
  3  1  2  0  0  0  0
  4  1  1  0  0  0  0
  5  2  1  0  0  0  0
  6  2  2  0  0  0  0
  7  4  2  0  0  0  0
  8  3  1  0  0  0  0
  9  8  2  0  0  0  0
 10  7  1  0  0  0  0
 11  7  1  0  0  0  0
 12  8  1  0  0  0  0
  5 10  2  0  0  0  0
  9  6  1  0  0  0  0
  3 13  1  0  0  0  0
  4 14  1  0  0  0  0
  5 15  1  0  0  0  0
  6 16  1  0  0  0  0
  9 17  1  0  0  0  0
 10 18  1  0  0  0  0
 11 19  1  0  0  0  0
 12 20  1  0  0  0  0
M  END

$$$$
N(OC)C.Cl
Actelion Java MolfileCreator 1.0

 13 11  0  0  0  0  0  0  0  0999 V2000
    3.2514   -0.9386    0.0000 N   0  0  0  0  0  0  0  0  0  0  0  0
    2.4385   -3.7545    0.0000 Cl  0  0  0  0  0  0  0  0  0  0  0  0
    1.6257    0.0000    0.0000 O   0  0  0  0  0  0  0  0  0  0  0  0
    4.8770    0.0000    0.0000 C   0  0  0  0  0  0  0  0  0  0  0  0
    0.0000   -0.9386    0.0000 C   0  0  0  0  0  0  0  0  0  0  0  0
    3.2514   -1.8772   -0.0000 H   0  0  0  0  0  0  0  0  0  0  0  0
    1.6257   -5.6317   -0.0000 H   0  0  0  0  0  0  0  0  0  0  0  0
    6.0150    0.6570   -0.0000 H   0  0  0  0  0  0  0  0  0  0  0  0
    5.5341   -1.1380   -0.0000 H   0  0  0  0  0  0  0  0  0  0  0  0
    4.2200    1.1380   -0.0000 H   0  0  0  0  0  0  0  0  0  0  0  0
   -1.1380   -1.5956   -0.0000 H   0  0  0  0  0  0  0  0  0  0  0  0
   -0.6570    0.1994   -0.0000 H   0  0  0  0  0  0  0  0  0  0  0  0
    0.6570   -2.0766   -0.0000 H   0  0  0  0  0  0  0  0  0  0  0  0
  3  1  1  0  0  0  0
  4  1  1  0  0  0  0
  5  3  1  0  0  0  0
  1  6  1  0  0  0  0
  2  7  1  0  0  0  0
  4  8  1  0  0  0  0
  4  9  1  0  0  0  0
  4 10  1  0  0  0  0
  5 11  1  0  0  0  0
  5 12  1  0  0  0  0
  5 13  1  0  0  0  0
M  END

$$$$
N(=C1(CCCCC1))O
Actelion Java MolfileCreator 1.0

 19 19  0  0  0  0  0  0  0  0999 V2000
    1.5425    0.0000    0.0000 N   0  0  0  0  0  0  0  0  0  0  0  0
    3.0851   -0.8906    0.0000 C   0  0  0  0  0  0  0  0  0  0  0  0
    0.0000   -0.8906    0.0000 O   0  0  0  0  0  0  0  0  0  0  0  0
    3.0851   -2.6718    0.0000 C   0  0  0  0  0  0  0  0  0  0  0  0
    4.6276    0.0000    0.0000 C   0  0  0  0  0  0  0  0  0  0  0  0
    6.1704   -0.8906    0.0000 C   0  0  0  0  0  0  0  0  0  0  0  0
    4.6276   -3.5625    0.0000 C   0  0  0  0  0  0  0  0  0  0  0  0
    6.1704   -2.6718    0.0000 C   0  0  0  0  0  0  0  0  0  0  0  0
   -0.4610   -2.6111   -0.0000 H   0  0  0  0  0  0  0  0  0  0  0  0
    1.8382   -2.6719   -0.0000 H   0  0  0  0  0  0  0  0  0  0  0  0
    2.4617   -3.7517   -0.0000 H   0  0  0  0  0  0  0  0  0  0  0  0
    5.2510    1.0799   -0.0000 H   0  0  0  0  0  0  0  0  0  0  0  0
    4.0041    1.0798   -0.0000 H   0  0  0  0  0  0  0  0  0  0  0  0
    7.4173   -0.8907   -0.0000 H   0  0  0  0  0  0  0  0  0  0  0  0
    6.7939    0.1892   -0.0000 H   0  0  0  0  0  0  0  0  0  0  0  0
    4.0041   -4.6422   -0.0000 H   0  0  0  0  0  0  0  0  0  0  0  0
    5.2510   -4.6424   -0.0000 H   0  0  0  0  0  0  0  0  0  0  0  0
    6.7939   -3.7517   -0.0000 H   0  0  0  0  0  0  0  0  0  0  0  0
    7.4173   -2.6718   -0.0000 H   0  0  0  0  0  0  0  0  0  0  0  0
  2  1  2  0  0  0  0
  3  1  1  0  0  0  0
  4  2  1  0  0  0  0
  5  2  1  0  0  0  0
  6  5  1  0  0  0  0
  7  4  1  0  0  0  0
  8  6  1  0  0  0  0
  7  8  1  0  0  0  0
  3  9  1  0  0  0  0
  4 10  1  1  0  0  0
  4 11  1  0  0  0  0
  5 12  1  1  0  0  0
  5 13  1  0  0  0  0
  6 14  1  1  0  0  0
  6 15  1  0  0  0  0
  7 16  1  1  0  0  0
  7 17  1  0  0  0  0
  8 18  1  1  0  0  0
  8 19  1  0  0  0  0
M  END

$$$$
O=S(OC)(OC)=O
Actelion Java MolfileCreator 1.0

 13 12  0  0  0  0  0  0  0  0999 V2000
    3.9388   -2.4106    0.0000 O   0  0  0  0  0  0  0  0  0  0  0  0
    3.0565   -0.8823    0.0000 S   0  0  0  0  0  0  0  0  0  0  0  0
    2.1741   -2.4106    0.0000 O   0  0  0  0  0  0  0  0  0  0  0  0
    4.5847    0.0000    0.0000 O   0  0  0  0  0  0  0  0  0  0  0  0
    1.5282    0.0000    0.0000 O   0  0  0  0  0  0  0  0  0  0  0  0
    6.1131   -0.8823    0.0000 C   0  0  0  0  0  0  0  0  0  0  0  0
    0.0000   -0.8823    0.0000 C   0  0  0  0  0  0  0  0  0  0  0  0
    7.1830   -1.5000   -0.0000 H   0  0  0  0  0  0  0  0  0  0  0  0
    5.4954   -1.9522   -0.0000 H   0  0  0  0  0  0  0  0  0  0  0  0
    6.7307    0.1875   -0.0000 H   0  0  0  0  0  0  0  0  0  0  0  0
   -1.0698   -1.5000   -0.0000 H   0  0  0  0  0  0  0  0  0  0  0  0
   -0.6176    0.1874   -0.0000 H   0  0  0  0  0  0  0  0  0  0  0  0
    0.6176   -1.9521   -0.0000 H   0  0  0  0  0  0  0  0  0  0  0  0
  2  4  1  0  0  0  0
  2  5  1  0  0  0  0
  2  3  2  0  0  0  0
  4  6  1  0  0  0  0
  1  2  2  0  0  0  0
  5  7  1  0  0  0  0
  6  8  1  0  0  0  0
  6  9  1  0  0  0  0
  6 10  1  0  0  0  0
  7 11  1  0  0  0  0
  7 12  1  0  0  0  0
  7 13  1  0  0  0  0
M  END

$$$$
N1(C(C=2(C=CC=CC=2C1=O))=O)(C(=O)OCC)
Actelion Java MolfileCreator 1.0

 25 26  0  0  0  0  0  0  0  0999 V2000
    6.0045   -0.8667    0.0000 N   0  0  0  0  0  0  0  0  0  0  0  0
    6.1857   -2.5905    0.0000 C   0  0  0  0  0  0  0  0  0  0  0  0
    7.5880   -0.1615    0.0000 C   0  0  0  0  0  0  0  0  0  0  0  0
    7.8811   -2.9509    0.0000 C   0  0  0  0  0  0  0  0  0  0  0  0
    8.7478   -1.4498    0.0000 C   0  0  0  0  0  0  0  0  0  0  0  0
    4.5033    0.0000    0.0000 C   0  0  0  0  0  0  0  0  0  0  0  0
    4.8974   -3.7503    0.0000 O   0  0  0  0  0  0  0  0  0  0  0  0
    7.9483    1.5337    0.0000 O   0  0  0  0  0  0  0  0  0  0  0  0
    4.5033    1.7334    0.0000 O   0  0  0  0  0  0  0  0  0  0  0  0
    3.0022   -0.8667    0.0000 O   0  0  0  0  0  0  0  0  0  0  0  0
    8.7478   -4.4520    0.0000 C   0  0  0  0  0  0  0  0  0  0  0  0
   10.4811   -1.4498    0.0000 C   0  0  0  0  0  0  0  0  0  0  0  0
    1.5011    0.0000    0.0000 C   0  0  0  0  0  0  0  0  0  0  0  0
   10.4811   -4.4520    0.0000 C   0  0  0  0  0  0  0  0  0  0  0  0
   11.3478   -2.9509    0.0000 C   0  0  0  0  0  0  0  0  0  0  0  0
    0.0000   -0.8667    0.0000 C   0  0  0  0  0  0  0  0  0  0  0  0
    8.3144   -5.2025   -0.0000 H   0  0  0  0  0  0  0  0  0  0  0  0
   10.9145   -0.6992   -0.0000 H   0  0  0  0  0  0  0  0  0  0  0  0
    2.1078    1.0508   -0.0000 H   0  0  0  0  0  0  0  0  0  0  0  0
    0.8944    1.0508   -0.0000 H   0  0  0  0  0  0  0  0  0  0  0  0
   10.9145   -5.2025   -0.0000 H   0  0  0  0  0  0  0  0  0  0  0  0
   12.2145   -2.9509   -0.0000 H   0  0  0  0  0  0  0  0  0  0  0  0
   -1.0508   -1.4734   -0.0000 H   0  0  0  0  0  0  0  0  0  0  0  0
   -0.6067    0.1841   -0.0000 H   0  0  0  0  0  0  0  0  0  0  0  0
    0.6067   -1.9174   -0.0000 H   0  0  0  0  0  0  0  0  0  0  0  0
  2  1  1  0  0  0  0
  3  1  1  0  0  0  0
  4  2  1  0  0  0  0
  5  3  1  0  0  0  0
  6  1  1  0  0  0  0
  7  2  2  0  0  0  0
  8  3  2  0  0  0  0
  9  6  2  0  0  0  0
 10  6  1  0  0  0  0
 11  4  1  0  0  0  0
 12  5  1  0  0  0  0
 13 10  1  0  0  0  0
 14 11  2  0  0  0  0
 15 12  2  0  0  0  0
 16 13  1  0  0  0  0
  5  4  2  0  0  0  0
 15 14  1  0  0  0  0
 11 17  1  0  0  0  0
 12 18  1  0  0  0  0
 13 19  1  1  0  0  0
 13 20  1  0  0  0  0
 14 21  1  0  0  0  0
 15 22  1  0  0  0  0
 16 23  1  0  0  0  0
 16 24  1  0  0  0  0
 16 25  1  0  0  0  0
M  END

$$$$
C(C1(=CC(C(=O)O)=CC=C1))(=O)O
Actelion Java MolfileCreator 1.0

 18 18  0  0  0  0  0  0  0  0999 V2000
    4.3841   -5.0623    0.0000 C   0  0  0  0  0  0  0  0  0  0  0  0
    1.4614    0.0000    0.0000 C   0  0  0  0  0  0  0  0  0  0  0  0
    2.9228   -0.8438    0.0000 C   0  0  0  0  0  0  0  0  0  0  0  0
    4.3841   -3.3748    0.0000 C   0  0  0  0  0  0  0  0  0  0  0  0
    2.9228   -2.5311    0.0000 C   0  0  0  0  0  0  0  0  0  0  0  0
    2.9228   -5.9063    0.0000 O   0  0  0  0  0  0  0  0  0  0  0  0
    1.4614    1.6875    0.0000 O   0  0  0  0  0  0  0  0  0  0  0  0
    5.8457   -5.9061    0.0000 O   0  0  0  0  0  0  0  0  0  0  0  0
    0.0000   -0.8438    0.0000 O   0  0  0  0  0  0  0  0  0  0  0  0
    4.3841    0.0000    0.0000 C   0  0  0  0  0  0  0  0  0  0  0  0
    5.8457   -2.5311    0.0000 C   0  0  0  0  0  0  0  0  0  0  0  0
    5.8457   -0.8438    0.0000 C   0  0  0  0  0  0  0  0  0  0  0  0
    2.1921   -2.9529   -0.0000 H   0  0  0  0  0  0  0  0  0  0  0  0
    7.4758   -5.4693   -0.0000 H   0  0  0  0  0  0  0  0  0  0  0  0
   -0.4367   -2.4737   -0.0000 H   0  0  0  0  0  0  0  0  0  0  0  0
    4.3841    0.8438   -0.0000 H   0  0  0  0  0  0  0  0  0  0  0  0
    6.5765   -2.9529   -0.0000 H   0  0  0  0  0  0  0  0  0  0  0  0
    6.5765   -0.4220   -0.0000 H   0  0  0  0  0  0  0  0  0  0  0  0
  2  3  1  0  0  0  0
  3  5  1  0  0  0  0
  4  1  1  0  0  0  0
  5  4  2  0  0  0  0
  6  1  2  0  0  0  0
  7  2  2  0  0  0  0
  8  1  1  0  0  0  0
  9  2  1  0  0  0  0
 10 12  1  0  0  0  0
 11  4  1  0  0  0  0
 12 11  2  0  0  0  0
  3 10  2  0  0  0  0
  5 13  1  0  0  0  0
  8 14  1  0  0  0  0
  9 15  1  0  0  0  0
 10 16  1  0  0  0  0
 11 17  1  0  0  0  0
 12 18  1  0  0  0  0
M  END

$$$$
C=1([N+]([O-])=O)(C(=C(C(=O)O)C=C([N+]([O-])=O)C=1)O)
Actelion Java MolfileCreator 1.0

 20 20  0  0  0  0  0  0  0  0999 V2000
    5.4697   -0.7895    0.0000 C   0  0  0  0  0  0  0  0  0  0  0  0
    2.7348   -0.7895    0.0000 C   0  0  0  0  0  0  0  0  0  0  0  0
    6.8371    0.0000    0.0000 N   0  0  0  0  0  0  0  0  0  0  0  0
    4.1022   -4.7368    0.0000 N   0  0  0  0  0  0  0  0  0  0  0  0
    4.1022    0.0000    0.0000 C   0  0  0  0  0  0  0  0  0  0  0  0
    5.4697   -2.3683    0.0000 C   0  0  0  0  0  0  0  0  0  0  0  0
    4.1022   -3.1578    0.0000 C   0  0  0  0  0  0  0  0  0  0  0  0
    2.7348   -2.3685    0.0000 C   0  0  0  0  0  0  0  0  0  0  0  0
    1.3674    0.0000    0.0000 C   0  0  0  0  0  0  0  0  0  0  0  0
    8.2045   -0.7893    0.0000 O   0  0  0  0  0  0  0  0  0  0  0  0
    2.7348   -5.5264    0.0000 O   0  0  0  0  0  0  0  0  0  0  0  0
    6.8371    1.5790    0.0000 O   0  0  0  0  0  0  0  0  0  0  0  0
    5.4697   -5.5264    0.0000 O   0  0  0  0  0  0  0  0  0  0  0  0
    1.3674    1.5790    0.0000 O   0  0  0  0  0  0  0  0  0  0  0  0
    4.1022    1.5788    0.0000 O   0  0  0  0  0  0  0  0  0  0  0  0
    0.0000   -0.7895    0.0000 O   0  0  0  0  0  0  0  0  0  0  0  0
    6.1535   -2.7630   -0.0000 H   0  0  0  0  0  0  0  0  0  0  0  0
    2.0511   -2.7633   -0.0000 H   0  0  0  0  0  0  0  0  0  0  0  0
    2.9858    2.6952   -0.0000 H   0  0  0  0  0  0  0  0  0  0  0  0
   -0.4086   -2.3146   -0.0000 H   0  0  0  0  0  0  0  0  0  0  0  0
  2  5  2  0  0  0  0
  3  1  1  0  0  0  0
  4  7  1  0  0  0  0
  5  1  1  0  0  0  0
  6  1  2  0  0  0  0
  7  6  1  0  0  0  0
  8  7  2  0  0  0  0
  9  2  1  0  0  0  0
 10  3  1  0  0  0  0
 11  4  1  0  0  0  0
 12  3  2  0  0  0  0
 13  4  2  0  0  0  0
 14  9  2  0  0  0  0
 15  5  1  0  0  0  0
 16  9  1  0  0  0  0
  2  8  1  0  0  0  0
  6 17  1  0  0  0  0
  8 18  1  0  0  0  0
 15 19  1  0  0  0  0
 16 20  1  0  0  0  0
M  CHG  4   3   1   4   1  10  -1  11  -1
M  END

$$$$
C=2(C([N+]([O-])=O)=CC=C(SSC=1(C=C(C(=O)O)C([N+]([O-])=O)=CC=1))C=2)(C(=O)O)
Actelion Java MolfileCreator 1.0

 34 35  0  0  0  0  0  0  0  0999 V2000
    7.1042    0.0000    0.0000 C   0  0  0  0  0  0  0  0  0  0  0  0
   -2.8416   -0.8202    0.0000 C   0  0  0  0  0  0  0  0  0  0  0  0
   -4.2624   -3.2811    0.0000 N   0  0  0  0  0  0  0  0  0  0  0  0
    8.5250    2.4610    0.0000 N   0  0  0  0  0  0  0  0  0  0  0  0
   -2.8416   -2.4608    0.0000 C   0  0  0  0  0  0  0  0  0  0  0  0
    7.1042    1.6407    0.0000 C   0  0  0  0  0  0  0  0  0  0  0  0
    8.5250   -0.8203    0.0000 C   0  0  0  0  0  0  0  0  0  0  0  0
   -4.2624    0.0000    0.0000 C   0  0  0  0  0  0  0  0  0  0  0  0
    5.6834    2.4610    0.0000 C   0  0  0  0  0  0  0  0  0  0  0  0
   -1.4208   -3.2811    0.0000 C   0  0  0  0  0  0  0  0  0  0  0  0
    5.6834   -0.8202    0.0000 C   0  0  0  0  0  0  0  0  0  0  0  0
   -1.4208    0.0000    0.0000 C   0  0  0  0  0  0  0  0  0  0  0  0
   -5.6834   -2.4608    0.0000 O   0  0  0  0  0  0  0  0  0  0  0  0
    9.9458    1.6407    0.0000 O   0  0  0  0  0  0  0  0  0  0  0  0
   -4.2624   -4.9218    0.0000 O   0  0  0  0  0  0  0  0  0  0  0  0
    8.5250    4.1016    0.0000 O   0  0  0  0  0  0  0  0  0  0  0  0
    2.8416   -0.8203    0.0000 S   0  0  0  0  0  0  0  0  0  0  0  0
    1.4208    0.0000    0.0000 S   0  0  0  0  0  0  0  0  0  0  0  0
    8.5250   -2.4610    0.0000 O   0  0  0  0  0  0  0  0  0  0  0  0
   -4.2624    1.6407    0.0000 O   0  0  0  0  0  0  0  0  0  0  0  0
    4.2624    0.0000    0.0000 C   0  0  0  0  0  0  0  0  0  0  0  0
    0.0000   -0.8203    0.0000 C   0  0  0  0  0  0  0  0  0  0  0  0
    9.9458    0.0000    0.0000 O   0  0  0  0  0  0  0  0  0  0  0  0
   -5.6834   -0.8202    0.0000 O   0  0  0  0  0  0  0  0  0  0  0  0
    4.2624    1.6407    0.0000 C   0  0  0  0  0  0  0  0  0  0  0  0
    0.0000   -2.4610    0.0000 C   0  0  0  0  0  0  0  0  0  0  0  0
    5.6835    3.2813   -0.0000 H   0  0  0  0  0  0  0  0  0  0  0  0
   -1.4208   -4.1014   -0.0000 H   0  0  0  0  0  0  0  0  0  0  0  0
    5.6835   -1.6403   -0.0000 H   0  0  0  0  0  0  0  0  0  0  0  0
   -1.4208    0.8202   -0.0000 H   0  0  0  0  0  0  0  0  0  0  0  0
   10.3704    1.5847   -0.0000 H   0  0  0  0  0  0  0  0  0  0  0  0
   -6.1082   -2.4049   -0.0000 H   0  0  0  0  0  0  0  0  0  0  0  0
    3.5519    2.0508   -0.0000 H   0  0  0  0  0  0  0  0  0  0  0  0
    0.7104   -2.8712   -0.0000 H   0  0  0  0  0  0  0  0  0  0  0  0
  2 12  2  0  0  0  0
  3  5  1  0  0  0  0
  4  6  1  0  0  0  0
  5 10  2  0  0  0  0
  6  1  1  0  0  0  0
  7  1  1  0  0  0  0
  8  2  1  0  0  0  0
  9  6  2  0  0  0  0
 10 26  1  0  0  0  0
 11  1  2  0  0  0  0
 12 22  1  0  0  0  0
 13  3  1  0  0  0  0
 14  4  1  0  0  0  0
 15  3  2  0  0  0  0
 16  4  2  0  0  0  0
 17 21  1  0  0  0  0
 18 17  1  0  0  0  0
 19  7  2  0  0  0  0
 20  8  2  0  0  0  0
 21 11  1  0  0  0  0
 22 18  1  0  0  0  0
 23  7  1  0  0  0  0
 24  8  1  0  0  0  0
 25 21  2  0  0  0  0
 26 22  2  0  0  0  0
 25  9  1  0  0  0  0
  2  5  1  0  0  0  0
  9 27  1  0  0  0  0
 10 28  1  0  0  0  0
 11 29  1  0  0  0  0
 12 30  1  0  0  0  0
 23 31  1  0  0  0  0
 24 32  1  0  0  0  0
 25 33  1  0  0  0  0
 26 34  1  0  0  0  0
M  CHG  4   3   1   4   1  13  -1  14  -1
M  END

$$$$
O=C1(CCCCC1)
Actelion Java MolfileCreator 1.0

 17 17  0  0  0  0  0  0  0  0999 V2000
    1.5774    0.0000    0.0000 O   0  0  0  0  0  0  0  0  0  0  0  0
    0.0000   -0.9107    0.0000 C   0  0  0  0  0  0  0  0  0  0  0  0
   -1.5774    0.0000    0.0000 C   0  0  0  0  0  0  0  0  0  0  0  0
    0.0000   -2.7321    0.0000 C   0  0  0  0  0  0  0  0  0  0  0  0
   -1.5774   -3.6428    0.0000 C   0  0  0  0  0  0  0  0  0  0  0  0
   -3.1548   -0.9106    0.0000 C   0  0  0  0  0  0  0  0  0  0  0  0
   -3.1548   -2.7321    0.0000 C   0  0  0  0  0  0  0  0  0  0  0  0
   -0.9399    1.1042   -0.0000 H   0  0  0  0  0  0  0  0  0  0  0  0
   -2.2149    1.1042   -0.0000 H   0  0  0  0  0  0  0  0  0  0  0  0
    0.6376   -3.8362   -0.0000 H   0  0  0  0  0  0  0  0  0  0  0  0
    1.2750   -2.7320   -0.0000 H   0  0  0  0  0  0  0  0  0  0  0  0
   -2.2149   -4.7470   -0.0000 H   0  0  0  0  0  0  0  0  0  0  0  0
   -0.9399   -4.7470   -0.0000 H   0  0  0  0  0  0  0  0  0  0  0  0
   -3.7922    0.1937   -0.0000 H   0  0  0  0  0  0  0  0  0  0  0  0
   -4.4298   -0.9104   -0.0000 H   0  0  0  0  0  0  0  0  0  0  0  0
   -4.4299   -2.7321   -0.0000 H   0  0  0  0  0  0  0  0  0  0  0  0
   -3.7923   -3.8363   -0.0000 H   0  0  0  0  0  0  0  0  0  0  0  0
  2  1  2  0  0  0  0
  3  2  1  0  0  0  0
  4  2  1  0  0  0  0
  5  4  1  0  0  0  0
  6  3  1  0  0  0  0
  7  5  1  0  0  0  0
  6  7  1  0  0  0  0
  3  8  1  1  0  0  0
  3  9  1  0  0  0  0
  4 10  1  1  0  0  0
  4 11  1  0  0  0  0
  5 12  1  1  0  0  0
  5 13  1  0  0  0  0
  6 14  1  1  0  0  0
  6 15  1  0  0  0  0
  7 16  1  1  0  0  0
  7 17  1  0  0  0  0
M  END

$$$$
CCC3(OC(=O)C(C)C(OC1(CC(C)(OC)C(O)C(C)O1))C(C)C(OC2(OC(C)CC(C2O)N(C)C))C(C)(O)CC(C)C(=O)C(C)C(O)C3(C)O)
Actelion Java MolfileCreator 1.0

118120  0  0  1  0  0  0  0  0999 V2000
    6.0575  -14.8800    0.0000 C   0  0  0  0  0  0  0  0  0  0  0  0
    0.0707  -18.1726    0.0000 C   0  0  0  0  0  0  0  0  0  0  0  0
    1.5701    0.0000    0.0000 C   0  0  0  0  0  0  0  0  0  0  0  0
    5.2634   -2.7559    0.0000 C   0  0  0  0  0  0  0  0  0  0  0  0
   -5.8672  -15.4439    0.0000 C   0  0  0  0  0  0  0  0  0  0  0  0
   -0.4496  -12.6572    0.0000 C   0  0  0  0  0  0  0  0  0  0  0  0
    9.0074   -6.2316    0.0000 C   0  0  0  0  0  0  0  0  0  0  0  0
   -2.3407   -7.9413    0.0000 C   0  0  0  0  0  0  0  0  0  0  0  0
   -6.2805   -0.9065    0.0000 C   0  0  0  0  0  0  0  0  0  0  0  0
   -4.7104    1.8113    0.0000 C   0  0  0  0  0  0  0  0  0  0  0  0
    1.0969   -3.2074    0.0000 C   0  0  0  0  0  0  0  0  0  0  0  0
   -1.3435  -17.0412    0.0000 C   0  0  0  0  0  0  0  0  0  0  0  0
    7.9613  -11.9882    0.0000 C   0  0  0  0  0  0  0  0  0  0  0  0
    1.7913  -14.0079    0.0000 O   0  0  0  0  0  0  0  0  0  0  0  0
    7.5316   -4.0668    0.0000 O   0  0  0  0  0  0  0  0  0  0  0  0
   -4.7104   -3.6244    0.0000 O   0  0  0  0  0  0  0  0  0  0  0  0
   -3.0315  -17.7048    0.0000 O   0  0  0  0  0  0  0  0  0  0  0  0
    9.3972   -8.8225    0.0000 O   0  0  0  0  0  0  0  0  0  0  0  0
   -0.3989   -4.2299    0.0000 O   0  0  0  0  0  0  0  0  0  0  0  0
    8.8678  -10.4180    0.0000 O   0  0  0  0  0  0  0  0  0  0  0  0
    6.8444  -13.2464    0.0000 C   0  0  0  0  0  0  0  0  0  0  0  0
   -1.5701    0.0000    0.0000 C   0  0  0  0  0  0  0  0  0  0  0  0
    2.9209   -4.3532    0.0000 C   0  0  0  0  0  0  0  0  0  0  0  0
   -0.8105  -13.4713    0.0000 C   0  0  0  0  0  0  0  0  0  0  0  0
    0.3409  -16.3795    0.0000 O   0  0  0  0  0  0  0  0  0  0  0  0
    4.1338  -12.4106    0.0000 O   0  0  0  0  0  0  0  0  0  0  0  0
   -3.9090  -12.9872    0.0000 O   0  0  0  0  0  0  0  0  0  0  0  0
    0.0000   -2.7196    0.0000 O   0  0  0  0  0  0  0  0  0  0  0  0
   -1.9509  -10.5322    0.0000 O   0  0  0  0  0  0  0  0  0  0  0  0
   -1.5701   -5.4375    0.0000 O   0  0  0  0  0  0  0  0  0  0  0  0
    2.3262  -12.2746    0.0000 C   0  0  0  0  0  0  0  0  0  0  0  0
    6.2987   -5.3958    0.0000 C   0  0  0  0  0  0  0  0  0  0  0  0
    0.0000   -0.9047    0.0000 C   0  0  0  0  0  0  0  0  0  0  0  0
    4.7285   -4.4892    0.0000 C   0  0  0  0  0  0  0  0  0  0  0  0
   -4.1792  -14.7803    0.0000 C   0  0  0  0  0  0  0  0  0  0  0  0
    0.7561  -11.3681    0.0000 C   0  0  0  0  0  0  0  0  0  0  0  0
    7.3194   -6.8934    0.0000 C   0  0  0  0  0  0  0  0  0  0  0  0
   -0.5330   -8.0773    0.0000 C   0  0  0  0  0  0  0  0  0  0  0  0
   -2.2210  -12.3254    0.0000 C   0  0  0  0  0  0  0  0  0  0  0  0
   -3.1403   -2.7178    0.0000 C   0  0  0  0  0  0  0  0  0  0  0  0
    5.8218  -11.7488    0.0000 C   0  0  0  0  0  0  0  0  0  0  0  0
   -2.7613  -15.9117    0.0000 C   0  0  0  0  0  0  0  0  0  0  0  0
    7.5896   -8.6865    0.0000 C   0  0  0  0  0  0  0  0  0  0  0  0
   -1.5701   -3.6244    0.0000 C   0  0  0  0  0  0  0  0  0  0  0  0
   -3.1403   -0.9047    0.0000 C   0  0  0  0  0  0  0  0  0  0  0  0
   -0.2629   -9.8705    0.0000 C   0  0  0  0  0  0  0  0  0  0  0  0
    0.0000   -6.3458    0.0000 C   0  0  0  0  0  0  0  0  0  0  0  0
   -4.7104    0.0000    0.0000 N   0  0  0  0  0  0  0  0  0  0  0  0
    1.2329   -5.0150    0.0000 C   0  0  0  0  0  0  0  0  0  0  0  0
   -1.0733  -15.2481    0.0000 C   0  0  0  0  0  0  0  0  0  0  0  0
    7.0547  -10.4180    0.0000 C   0  0  0  0  0  0  0  0  0  0  0  0
    5.5067  -16.0235   -0.0000 H   0  0  0  0  0  0  0  0  0  0  0  0
    4.9140  -14.3292   -0.0000 H   0  0  0  0  0  0  0  0  0  0  0  0
    7.2011  -15.4308   -0.0000 H   0  0  0  0  0  0  0  0  0  0  0  0
   -0.1184  -19.4278   -0.0000 H   0  0  0  0  0  0  0  0  0  0  0  0
   -1.1845  -17.9835   -0.0000 H   0  0  0  0  0  0  0  0  0  0  0  0
    1.3259  -18.3617   -0.0000 H   0  0  0  0  0  0  0  0  0  0  0  0
    2.6692    0.6333   -0.0000 H   0  0  0  0  0  0  0  0  0  0  0  0
    2.2034   -1.0991   -0.0000 H   0  0  0  0  0  0  0  0  0  0  0  0
    0.9368    1.0991   -0.0000 H   0  0  0  0  0  0  0  0  0  0  0  0
    5.6378   -1.5426   -0.0000 H   0  0  0  0  0  0  0  0  0  0  0  0
    6.4767   -3.1303   -0.0000 H   0  0  0  0  0  0  0  0  0  0  0  0
    4.0501   -2.3815   -0.0000 H   0  0  0  0  0  0  0  0  0  0  0  0
   -7.0488  -15.9084   -0.0000 H   0  0  0  0  0  0  0  0  0  0  0  0
   -6.3317  -14.2623   -0.0000 H   0  0  0  0  0  0  0  0  0  0  0  0
   -5.4026  -16.6255   -0.0000 H   0  0  0  0  0  0  0  0  0  0  0  0
   -1.2936  -13.5596   -0.0000 H   0  0  0  0  0  0  0  0  0  0  0  0
   -1.3520  -11.8132   -0.0000 H   0  0  0  0  0  0  0  0  0  0  0  0
    0.4527  -13.5012   -0.0000 H   0  0  0  0  0  0  0  0  0  0  0  0
   10.1890   -5.7683   -0.0000 H   0  0  0  0  0  0  0  0  0  0  0  0
    9.4707   -7.4132   -0.0000 H   0  0  0  0  0  0  0  0  0  0  0  0
    8.5442   -5.0500   -0.0000 H   0  0  0  0  0  0  0  0  0  0  0  0
   -3.6061   -7.8461   -0.0000 H   0  0  0  0  0  0  0  0  0  0  0  0
   -2.2455   -6.6760   -0.0000 H   0  0  0  0  0  0  0  0  0  0  0  0
   -2.4359   -9.2067   -0.0000 H   0  0  0  0  0  0  0  0  0  0  0  0
   -7.3796   -1.5411   -0.0000 H   0  0  0  0  0  0  0  0  0  0  0  0
   -6.9151    0.1926   -0.0000 H   0  0  0  0  0  0  0  0  0  0  0  0
   -5.6460   -2.0056   -0.0000 H   0  0  0  0  0  0  0  0  0  0  0  0
   -4.7104    3.0792   -0.0000 H   0  0  0  0  0  0  0  0  0  0  0  0
   -3.4425    1.8113   -0.0000 H   0  0  0  0  0  0  0  0  0  0  0  0
   -5.9783    1.8113   -0.0000 H   0  0  0  0  0  0  0  0  0  0  0  0
    1.0017   -1.9420   -0.0000 H   0  0  0  0  0  0  0  0  0  0  0  0
    2.3623   -3.1122   -0.0000 H   0  0  0  0  0  0  0  0  0  0  0  0
   -0.1684   -3.3025   -0.0000 H   0  0  0  0  0  0  0  0  0  0  0  0
   -1.5326  -18.2964   -0.0000 H   0  0  0  0  0  0  0  0  0  0  0  0
   -2.5987  -16.8521   -0.0000 H   0  0  0  0  0  0  0  0  0  0  0  0
   -0.0883  -17.2303   -0.0000 H   0  0  0  0  0  0  0  0  0  0  0  0
    8.5959  -13.0872   -0.0000 H   0  0  0  0  0  0  0  0  0  0  0  0
    6.8622  -12.6227   -0.0000 H   0  0  0  0  0  0  0  0  0  0  0  0
    9.0604  -11.3536   -0.0000 H   0  0  0  0  0  0  0  0  0  0  0  0
   -5.1796   -5.3756   -0.0000 H   0  0  0  0  0  0  0  0  0  0  0  0
   -1.9546  -19.1638   -0.0000 H   0  0  0  0  0  0  0  0  0  0  0  0
   10.7716   -7.6404   -0.0000 H   0  0  0  0  0  0  0  0  0  0  0  0
   -2.1079   -4.8287   -0.0000 H   0  0  0  0  0  0  0  0  0  0  0  0
   10.1499   -9.1360   -0.0000 H   0  0  0  0  0  0  0  0  0  0  0  0
    7.9882  -13.7969   -0.0000 H   0  0  0  0  0  0  0  0  0  0  0  0
    7.8930  -12.5312   -0.0000 H   0  0  0  0  0  0  0  0  0  0  0  0
   -0.9359    1.0986   -0.0000 H   0  0  0  0  0  0  0  0  0  0  0  0
   -2.2044    1.0986   -0.0000 H   0  0  0  0  0  0  0  0  0  0  0  0
    3.3854   -3.1722   -0.0000 H   0  0  0  0  0  0  0  0  0  0  0  0
    2.1304   -3.3605   -0.0000 H   0  0  0  0  0  0  0  0  0  0  0  0
    0.4375  -13.6766   -0.0000 H   0  0  0  0  0  0  0  0  0  0  0  0
   -0.0087  -12.4931   -0.0000 H   0  0  0  0  0  0  0  0  0  0  0  0
    0.7851   -1.3598   -0.0000 H   0  0  0  0  0  0  0  0  0  0  0  0
    4.0921   -3.5546   -0.0000 H   0  0  0  0  0  0  0  0  0  0  0  0
   -4.8881  -14.2155   -0.0000 H   0  0  0  0  0  0  0  0  0  0  0  0
   -0.3563  -11.2638   -0.0000 H   0  0  0  0  0  0  0  0  0  0  0  0
    7.6531   -5.8137   -0.0000 H   0  0  0  0  0  0  0  0  0  0  0  0
   -1.1703   -7.1436   -0.0000 H   0  0  0  0  0  0  0  0  0  0  0  0
   -2.9300  -11.7597   -0.0000 H   0  0  0  0  0  0  0  0  0  0  0  0
   -3.1403   -3.6244   -0.0000 H   0  0  0  0  0  0  0  0  0  0  0  0
    5.4891  -12.8285   -0.0000 H   0  0  0  0  0  0  0  0  0  0  0  0
   -2.0524  -16.4765   -0.0000 H   0  0  0  0  0  0  0  0  0  0  0  0
    8.2260   -9.6203   -0.0000 H   0  0  0  0  0  0  0  0  0  0  0  0
   -0.7851   -4.0785   -0.0000 H   0  0  0  0  0  0  0  0  0  0  0  0
   -3.1403    0.0000   -0.0000 H   0  0  0  0  0  0  0  0  0  0  0  0
   -0.5974  -10.9502   -0.0000 H   0  0  0  0  0  0  0  0  0  0  0  0
   -1.0516   -6.7574   -0.0000 H   0  0  0  0  0  0  0  0  0  0  0  0
  1 21  1  0  0  0  0
  2 25  1  0  0  0  0
  3 33  1  0  0  0  0
 34  4  1  1  0  0  0
 35  5  1  6  0  0  0
 36  6  1  6  0  0  0
 37  7  1  6  0  0  0
 38  8  1  6  0  0  0
  9 48  1  0  0  0  0
 10 48  1  0  0  0  0
 49 11  1  0  0  0  0
 12 50  1  0  0  0  0
 51 13  1  0  0  0  0
 14 31  2  0  0  0  0
 15 32  2  0  0  0  0
 16 40  1  0  0  0  0
 42 17  1  6  0  0  0
 43 18  1  1  0  0  0
 49 19  1  6  0  0  0
 51 20  1  6  0  0  0
 41 21  1  1  0  0  0
 22 33  1  1  0  0  0
 22 45  1  0  0  0  0
 23 34  1  0  0  0  0
 23 49  1  0  0  0  0
 24 39  1  0  0  0  0
 24 50  1  0  0  0  0
 25 50  1  0  0  0  0
 26 31  1  0  0  0  0
 26 41  1  0  0  0  0
 35 27  1  0  0  0  0
 39 27  1  0  0  0  0
 28 33  1  1  0  0  0
 44 28  1  0  0  0  0
 39 29  1  6  0  0  0
 46 29  1  1  0  0  0
 44 30  1  1  0  0  0
 47 30  1  1  0  0  0
 31 36  1  0  0  0  0
 32 34  1  0  0  0  0
 32 37  1  0  0  0  0
 42 35  1  0  0  0  0
 36 46  1  0  0  0  0
 37 43  1  0  0  0  0
 38 46  1  0  0  0  0
 38 47  1  0  0  0  0
 40 44  1  0  0  0  0
 40 45  1  0  0  0  0
 41 51  1  0  0  0  0
 42 50  1  0  0  0  0
 43 51  1  0  0  0  0
 45 48  1  0  0  0  0
 47 49  1  0  0  0  0
  1 52  1  0  0  0  0
  1 53  1  0  0  0  0
  1 54  1  0  0  0  0
  2 55  1  0  0  0  0
  2 56  1  0  0  0  0
  2 57  1  0  0  0  0
  3 58  1  0  0  0  0
  3 59  1  0  0  0  0
  3 60  1  0  0  0  0
  4 61  1  0  0  0  0
  4 62  1  0  0  0  0
  4 63  1  0  0  0  0
  5 64  1  0  0  0  0
  5 65  1  0  0  0  0
  5 66  1  0  0  0  0
  6 67  1  0  0  0  0
  6 68  1  0  0  0  0
  6 69  1  0  0  0  0
  7 70  1  0  0  0  0
  7 71  1  0  0  0  0
  7 72  1  0  0  0  0
  8 73  1  0  0  0  0
  8 74  1  0  0  0  0
  8 75  1  0  0  0  0
  9 76  1  0  0  0  0
  9 77  1  0  0  0  0
  9 78  1  0  0  0  0
 10 79  1  0  0  0  0
 10 80  1  0  0  0  0
 10 81  1  0  0  0  0
 11 82  1  0  0  0  0
 11 83  1  0  0  0  0
 11 84  1  0  0  0  0
 12 85  1  0  0  0  0
 12 86  1  0  0  0  0
 12 87  1  0  0  0  0
 13 88  1  0  0  0  0
 13 89  1  0  0  0  0
 13 90  1  0  0  0  0
 16 91  1  0  0  0  0
 17 92  1  0  0  0  0
 18 93  1  0  0  0  0
 19 94  1  0  0  0  0
 20 95  1  0  0  0  0
 21 96  1  1  0  0  0
 21 97  1  0  0  0  0
 22 98  1  0  0  0  0
 22 99  1  0  0  0  0
 23100  1  1  0  0  0
 23101  1  0  0  0  0
 24102  1  1  0  0  0
 24103  1  0  0  0  0
 33104  1  0  0  0  0
 34105  1  0  0  0  0
 35106  1  0  0  0  0
 36107  1  0  0  0  0
 37108  1  0  0  0  0
 38109  1  0  0  0  0
 39110  1  0  0  0  0
 40111  1  0  0  0  0
 41112  1  0  0  0  0
 42113  1  0  0  0  0
 43114  1  0  0  0  0
 44115  1  0  0  0  0
 45116  1  0  0  0  0
 46117  1  0  0  0  0
 47118  1  0  0  0  0
M  END

$$$$
C1(OC(=O)C=2(C1=CC=CC=2))(C=3(C=CC(=CC=3)O))(C4(=CC=C(C=C4)O))
Actelion Java MolfileCreator 1.0

 38 41  0  0  0  0  0  0  0  0999 V2000
    6.2172    2.6920    0.0000 C   0  0  0  0  0  0  0  0  0  0  0  0
    7.8567    1.9620    0.0000 O   0  0  0  0  0  0  0  0  0  0  0  0
    9.0576    3.2959    0.0000 C   0  0  0  0  0  0  0  0  0  0  0  0
    6.4048    4.4770    0.0000 C   0  0  0  0  0  0  0  0  0  0  0  0
    8.1602    4.8502    0.0000 C   0  0  0  0  0  0  0  0  0  0  0  0
    4.6628    1.7946    0.0000 C   0  0  0  0  0  0  0  0  0  0  0  0
    4.7120    3.6696    0.0000 C   0  0  0  0  0  0  0  0  0  0  0  0
   10.8425    3.1082    0.0000 O   0  0  0  0  0  0  0  0  0  0  0  0
    3.0988    2.3249    0.0000 C   0  0  0  0  0  0  0  0  0  0  0  0
    4.6628    0.0000    0.0000 C   0  0  0  0  0  0  0  0  0  0  0  0
    4.7367    5.4011    0.0000 C   0  0  0  0  0  0  0  0  0  0  0  0
    3.1177    3.0383    0.0000 C   0  0  0  0  0  0  0  0  0  0  0  0
    1.7014    5.6246    0.0000 C   0  0  0  0  0  0  0  0  0  0  0  0
    1.5543    0.0000    0.0000 C   0  0  0  0  0  0  0  0  0  0  0  0
    5.3423    5.9320    0.0000 C   0  0  0  0  0  0  0  0  0  0  0  0
    3.3006    6.4394    0.0000 C   0  0  0  0  0  0  0  0  0  0  0  0
    1.5543    1.7946    0.0000 C   0  0  0  0  0  0  0  0  0  0  0  0
    1.6076    3.8322    0.0000 C   0  0  0  0  0  0  0  0  0  0  0  0
    3.1085   -0.8974    0.0000 C   0  0  0  0  0  0  0  0  0  0  0  0
    0.0000   -0.8974    0.0000 O   0  0  0  0  0  0  0  0  0  0  0  0
    0.1963    6.6020    0.0000 O   0  0  0  0  0  0  0  0  0  0  0  0
    8.7148    6.5570    0.0000 C   0  0  0  0  0  0  0  0  0  0  0  0
    5.7585    7.5177    0.0000 C   0  0  0  0  0  0  0  0  0  0  0  0
    7.5139    7.8908    0.0000 C   0  0  0  0  0  0  0  0  0  0  0  0
    3.0891    2.8553   -0.0000 H   0  0  0  0  0  0  0  0  0  0  0  0
    5.4399   -0.4486   -0.0000 H   0  0  0  0  0  0  0  0  0  0  0  0
    5.4672    5.7478   -0.0000 H   0  0  0  0  0  0  0  0  0  0  0  0
    3.0756    2.3258   -0.0000 H   0  0  0  0  0  0  0  0  0  0  0  0
    4.6029    5.8667   -0.0000 H   0  0  0  0  0  0  0  0  0  0  0  0
    3.3820    7.3660   -0.0000 H   0  0  0  0  0  0  0  0  0  0  0  0
    0.7820    2.4267   -0.0000 H   0  0  0  0  0  0  0  0  0  0  0  0
    0.8056    3.3329   -0.0000 H   0  0  0  0  0  0  0  0  0  0  0  0
    3.1085   -1.7948   -0.0000 H   0  0  0  0  0  0  0  0  0  0  0  0
   -0.4645   -2.6310   -0.0000 H   0  0  0  0  0  0  0  0  0  0  0  0
   -1.5591    6.2289   -0.0000 H   0  0  0  0  0  0  0  0  0  0  0  0
    9.5925    6.7434   -0.0000 H   0  0  0  0  0  0  0  0  0  0  0  0
    5.0889    8.1240   -0.0000 H   0  0  0  0  0  0  0  0  0  0  0  0
    7.7912    8.7443   -0.0000 H   0  0  0  0  0  0  0  0  0  0  0  0
  2  1  1  0  0  0  0
  3  2  1  0  0  0  0
  4  1  1  0  0  0  0
  5  4  1  0  0  0  0
  6  1  1  0  0  0  0
  7  1  1  0  0  0  0
  8  3  2  0  0  0  0
  9  6  1  0  0  0  0
 10  6  2  0  0  0  0
 11  7  2  0  0  0  0
 12  7  1  0  0  0  0
 13 18  1  0  0  0  0
 14 19  2  0  0  0  0
 15  4  2  0  0  0  0
 16 11  1  0  0  0  0
 17  9  2  0  0  0  0
 18 12  2  0  0  0  0
 19 10  1  0  0  0  0
 20 14  1  0  0  0  0
 21 13  1  0  0  0  0
 22  5  2  0  0  0  0
 23 15  1  0  0  0  0
 24 23  2  0  0  0  0
  5  3  1  0  0  0  0
 13 16  2  0  0  0  0
 14 17  1  0  0  0  0
 24 22  1  0  0  0  0
  9 25  1  0  0  0  0
 10 26  1  0  0  0  0
 11 27  1  0  0  0  0
 12 28  1  0  0  0  0
 15 29  1  0  0  0  0
 16 30  1  0  0  0  0
 17 31  1  0  0  0  0
 18 32  1  0  0  0  0
 19 33  1  0  0  0  0
 20 34  1  0  0  0  0
 21 35  1  0  0  0  0
 22 36  1  0  0  0  0
 23 37  1  0  0  0  0
 24 38  1  0  0  0  0
M  END

$$$$
C=1(C(O)=CC=CC=1O)
Actelion Java MolfileCreator 1.0

 14 14  0  0  0  0  0  0  0  0999 V2000
    3.0311   -0.8749    0.0000 C   0  0  0  0  0  0  0  0  0  0  0  0
    4.5467    0.0000    0.0000 C   0  0  0  0  0  0  0  0  0  0  0  0
    1.5156    0.0000    0.0000 C   0  0  0  0  0  0  0  0  0  0  0  0
    0.0000   -0.8750    0.0000 O   0  0  0  0  0  0  0  0  0  0  0  0
    6.0624   -0.8749    0.0000 O   0  0  0  0  0  0  0  0  0  0  0  0
    3.0311    2.6251    0.0000 C   0  0  0  0  0  0  0  0  0  0  0  0
    4.5467    1.7499    0.0000 C   0  0  0  0  0  0  0  0  0  0  0  0
    1.5156    1.7499    0.0000 C   0  0  0  0  0  0  0  0  0  0  0  0
    3.0311   -1.7497   -0.0000 H   0  0  0  0  0  0  0  0  0  0  0  0
   -0.4529   -2.5654   -0.0000 H   0  0  0  0  0  0  0  0  0  0  0  0
    7.7528   -0.4217   -0.0000 H   0  0  0  0  0  0  0  0  0  0  0  0
    3.0311    3.5003   -0.0000 H   0  0  0  0  0  0  0  0  0  0  0  0
    5.3044    2.1872   -0.0000 H   0  0  0  0  0  0  0  0  0  0  0  0
    0.7578    2.1872   -0.0000 H   0  0  0  0  0  0  0  0  0  0  0  0
  2  1  1  0  0  0  0
  3  1  2  0  0  0  0
  4  3  1  0  0  0  0
  5  2  1  0  0  0  0
  6  8  2  0  0  0  0
  7  2  2  0  0  0  0
  8  3  1  0  0  0  0
  7  6  1  0  0  0  0
  1  9  1  0  0  0  0
  4 10  1  0  0  0  0
  5 11  1  0  0  0  0
  6 12  1  0  0  0  0
  7 13  1  0  0  0  0
  8 14  1  0  0  0  0
M  END

$$$$
SC=1(C=CC=CC=1)
Actelion Java MolfileCreator 1.0

 13 13  0  0  0  0  0  0  0  0999 V2000
    1.6083    0.0000    0.0000 S   0  0  0  0  0  0  0  0  0  0  0  0
    0.0000   -0.9286    0.0000 C   0  0  0  0  0  0  0  0  0  0  0  0
   -1.6083    0.0000    0.0000 C   0  0  0  0  0  0  0  0  0  0  0  0
    0.0000   -2.7856    0.0000 C   0  0  0  0  0  0  0  0  0  0  0  0
   -1.6083   -3.7142    0.0000 C   0  0  0  0  0  0  0  0  0  0  0  0
   -3.2167   -0.9284    0.0000 C   0  0  0  0  0  0  0  0  0  0  0  0
   -3.2167   -2.7856    0.0000 C   0  0  0  0  0  0  0  0  0  0  0  0
    2.0890    1.7939   -0.0000 H   0  0  0  0  0  0  0  0  0  0  0  0
   -1.6083    0.9285   -0.0000 H   0  0  0  0  0  0  0  0  0  0  0  0
    0.8042   -3.2498   -0.0000 H   0  0  0  0  0  0  0  0  0  0  0  0
   -1.6083   -4.6428   -0.0000 H   0  0  0  0  0  0  0  0  0  0  0  0
   -4.0209   -0.4640   -0.0000 H   0  0  0  0  0  0  0  0  0  0  0  0
   -4.0209   -3.2499   -0.0000 H   0  0  0  0  0  0  0  0  0  0  0  0
  2  1  1  0  0  0  0
  3  2  1  0  0  0  0
  4  2  2  0  0  0  0
  5  4  1  0  0  0  0
  6  3  2  0  0  0  0
  7  5  2  0  0  0  0
  6  7  1  0  0  0  0
  1  8  1  0  0  0  0
  3  9  1  0  0  0  0
  4 10  1  0  0  0  0
  5 11  1  0  0  0  0
  6 12  1  0  0  0  0
  7 13  1  0  0  0  0
M  END

$$$$
C1(N(C)C)(=CC=C(C=C1)CC=2(C=CC(=CC=2)N(C)C))
Actelion Java MolfileCreator 1.0

 41 42  0  0  0  0  0  0  0  0999 V2000
    8.0710   -9.3196    0.0000 C   0  0  0  0  0  0  0  0  0  0  0  0
    3.2283   -0.9320    0.0000 C   0  0  0  0  0  0  0  0  0  0  0  0
    8.0710  -11.1836    0.0000 N   0  0  0  0  0  0  0  0  0  0  0  0
    1.6142    0.0000    0.0000 N   0  0  0  0  0  0  0  0  0  0  0  0
    3.2283   -2.7959    0.0000 C   0  0  0  0  0  0  0  0  0  0  0  0
    4.8425    0.0000    0.0000 C   0  0  0  0  0  0  0  0  0  0  0  0
    9.6852   -8.3877    0.0000 C   0  0  0  0  0  0  0  0  0  0  0  0
    6.4568   -8.3875    0.0000 C   0  0  0  0  0  0  0  0  0  0  0  0
    8.0710   -5.5918    0.0000 C   0  0  0  0  0  0  0  0  0  0  0  0
    6.4568   -2.7959    0.0000 C   0  0  0  0  0  0  0  0  0  0  0  0
    8.0710   -3.7279    0.0000 C   0  0  0  0  0  0  0  0  0  0  0  0
    6.4568   -6.5237    0.0000 C   0  0  0  0  0  0  0  0  0  0  0  0
    9.6852   -6.5237    0.0000 C   0  0  0  0  0  0  0  0  0  0  0  0
    4.8425   -3.7279    0.0000 C   0  0  0  0  0  0  0  0  0  0  0  0
    6.4568   -0.9320    0.0000 C   0  0  0  0  0  0  0  0  0  0  0  0
    6.4568  -12.1155    0.0000 C   0  0  0  0  0  0  0  0  0  0  0  0
    9.6852  -12.1155    0.0000 C   0  0  0  0  0  0  0  0  0  0  0  0
    1.6142    1.8639    0.0000 C   0  0  0  0  0  0  0  0  0  0  0  0
    0.0000   -0.9320    0.0000 C   0  0  0  0  0  0  0  0  0  0  0  0
    2.4212   -3.2619   -0.0000 H   0  0  0  0  0  0  0  0  0  0  0  0
    4.8424    0.9320   -0.0000 H   0  0  0  0  0  0  0  0  0  0  0  0
   10.4922   -8.8537   -0.0000 H   0  0  0  0  0  0  0  0  0  0  0  0
    5.6498   -8.8533   -0.0000 H   0  0  0  0  0  0  0  0  0  0  0  0
    9.3757   -3.7278   -0.0000 H   0  0  0  0  0  0  0  0  0  0  0  0
    8.7233   -2.5979   -0.0000 H   0  0  0  0  0  0  0  0  0  0  0  0
    5.6498   -6.0579   -0.0000 H   0  0  0  0  0  0  0  0  0  0  0  0
   10.4922   -6.0578   -0.0000 H   0  0  0  0  0  0  0  0  0  0  0  0
    4.8424   -4.6598   -0.0000 H   0  0  0  0  0  0  0  0  0  0  0  0
    7.2640   -0.4660   -0.0000 H   0  0  0  0  0  0  0  0  0  0  0  0
    5.3269  -12.7679   -0.0000 H   0  0  0  0  0  0  0  0  0  0  0  0
    5.8045  -10.9856   -0.0000 H   0  0  0  0  0  0  0  0  0  0  0  0
    7.1092  -13.2454   -0.0000 H   0  0  0  0  0  0  0  0  0  0  0  0
   10.8151  -12.7679   -0.0000 H   0  0  0  0  0  0  0  0  0  0  0  0
    9.0328  -13.2454   -0.0000 H   0  0  0  0  0  0  0  0  0  0  0  0
   10.3375  -10.9856   -0.0000 H   0  0  0  0  0  0  0  0  0  0  0  0
    1.6142    3.1687   -0.0000 H   0  0  0  0  0  0  0  0  0  0  0  0
    2.9189    1.8639   -0.0000 H   0  0  0  0  0  0  0  0  0  0  0  0
    0.3094    1.8639   -0.0000 H   0  0  0  0  0  0  0  0  0  0  0  0
   -1.1299   -1.5843   -0.0000 H   0  0  0  0  0  0  0  0  0  0  0  0
   -0.6524    0.1979   -0.0000 H   0  0  0  0  0  0  0  0  0  0  0  0
    0.6524   -2.0619   -0.0000 H   0  0  0  0  0  0  0  0  0  0  0  0
  2  6  2  0  0  0  0
  3  1  1  0  0  0  0
  4  2  1  0  0  0  0
  5 14  2  0  0  0  0
  6 15  1  0  0  0  0
  7  1  2  0  0  0  0
  8  1  1  0  0  0  0
  9 12  1  0  0  0  0
 10 11  1  0  0  0  0
 11  9  1  0  0  0  0
 12  8  2  0  0  0  0
 13  7  1  0  0  0  0
 14 10  1  0  0  0  0
 15 10  2  0  0  0  0
 16  3  1  0  0  0  0
 17  3  1  0  0  0  0
 18  4  1  0  0  0  0
 19  4  1  0  0  0  0
 13  9  2  0  0  0  0
  5  2  1  0  0  0  0
  5 20  1  0  0  0  0
  6 21  1  0  0  0  0
  7 22  1  0  0  0  0
  8 23  1  0  0  0  0
 11 24  1  1  0  0  0
 11 25  1  0  0  0  0
 12 26  1  0  0  0  0
 13 27  1  0  0  0  0
 14 28  1  0  0  0  0
 15 29  1  0  0  0  0
 16 30  1  0  0  0  0
 16 31  1  0  0  0  0
 16 32  1  0  0  0  0
 17 33  1  0  0  0  0
 17 34  1  0  0  0  0
 17 35  1  0  0  0  0
 18 36  1  0  0  0  0
 18 37  1  0  0  0  0
 18 38  1  0  0  0  0
 19 39  1  0  0  0  0
 19 40  1  0  0  0  0
 19 41  1  0  0  0  0
M  END

$$$$
N=1(C(CC(=O)O)=CNC=1).Cl
Actelion Java MolfileCreator 1.0

 17 16  0  0  0  0  0  0  0  0999 V2000
    4.6143    1.6980    0.0000 N   0  0  0  0  0  0  0  0  0  0  0  0
    4.4357    0.0000    0.0000 C   0  0  0  0  0  0  0  0  0  0  0  0
    2.9571   -0.8537    0.0000 C   0  0  0  0  0  0  0  0  0  0  0  0
    7.1379    0.5744    0.0000 N   0  0  0  0  0  0  0  0  0  0  0  0
    1.4786    0.0000    0.0000 C   0  0  0  0  0  0  0  0  0  0  0  0
    6.2842    2.0529    0.0000 C   0  0  0  0  0  0  0  0  0  0  0  0
    5.9955   -0.6944    0.0000 C   0  0  0  0  0  0  0  0  0  0  0  0
    1.4786    1.7073    0.0000 O   0  0  0  0  0  0  0  0  0  0  0  0
    0.0000   -0.8537    0.0000 O   0  0  0  0  0  0  0  0  0  0  0  0
    3.5689   -3.4147    0.0000 Cl  0  0  0  0  0  0  0  0  0  0  0  0
    2.3596   -1.8887   -0.0000 H   0  0  0  0  0  0  0  0  0  0  0  0
    3.5547   -1.8887   -0.0000 H   0  0  0  0  0  0  0  0  0  0  0  0
    8.1359    0.4694   -0.0000 H   0  0  0  0  0  0  0  0  0  0  0  0
    6.6924    2.9697   -0.0000 H   0  0  0  0  0  0  0  0  0  0  0  0
    6.2042   -1.6759   -0.0000 H   0  0  0  0  0  0  0  0  0  0  0  0
   -0.4419   -2.5028   -0.0000 H   0  0  0  0  0  0  0  0  0  0  0  0
    3.5831   -4.9407   -0.0000 H   0  0  0  0  0  0  0  0  0  0  0  0
  2  1  1  0  0  0  0
  3  2  1  0  0  0  0
  4  6  1  0  0  0  0
  5  3  1  0  0  0  0
  6  1  2  0  0  0  0
  7  2  2  0  0  0  0
  8  5  2  0  0  0  0
  9  5  1  0  0  0  0
  7  4  1  0  0  0  0
  3 11  1  1  0  0  0
  3 12  1  0  0  0  0
  4 13  1  0  0  0  0
  6 14  1  0  0  0  0
  7 15  1  0  0  0  0
  9 16  1  0  0  0  0
 10 17  1  0  0  0  0
M  END

$$$$
C(=O)(O)CCCCCCCCCCCCCCCCC
Actelion Java MolfileCreator 1.0

 56 55  0  0  0  0  0  0  0  0999 V2000
   27.2942    0.0000    0.0000 C   0  0  0  0  0  0  0  0  0  0  0  0
   28.8997   -0.9270    0.0000 O   0  0  0  0  0  0  0  0  0  0  0  0
   27.2942    1.8540    0.0000 O   0  0  0  0  0  0  0  0  0  0  0  0
   25.6886   -0.9270    0.0000 C   0  0  0  0  0  0  0  0  0  0  0  0
   24.0831    0.0000    0.0000 C   0  0  0  0  0  0  0  0  0  0  0  0
    1.6055    0.0000    0.0000 C   0  0  0  0  0  0  0  0  0  0  0  0
    3.2111   -0.9270    0.0000 C   0  0  0  0  0  0  0  0  0  0  0  0
   12.8443   -0.9270    0.0000 C   0  0  0  0  0  0  0  0  0  0  0  0
   14.4499    0.0000    0.0000 C   0  0  0  0  0  0  0  0  0  0  0  0
   16.0554   -0.9270    0.0000 C   0  0  0  0  0  0  0  0  0  0  0  0
   17.6609    0.0000    0.0000 C   0  0  0  0  0  0  0  0  0  0  0  0
   19.2665   -0.9270    0.0000 C   0  0  0  0  0  0  0  0  0  0  0  0
   20.8720    0.0000    0.0000 C   0  0  0  0  0  0  0  0  0  0  0  0
   22.4775   -0.9270    0.0000 C   0  0  0  0  0  0  0  0  0  0  0  0
    4.8166    0.0000    0.0000 C   0  0  0  0  0  0  0  0  0  0  0  0
    6.4222   -0.9270    0.0000 C   0  0  0  0  0  0  0  0  0  0  0  0
    8.0277    0.0000    0.0000 C   0  0  0  0  0  0  0  0  0  0  0  0
    9.6332   -0.9270    0.0000 C   0  0  0  0  0  0  0  0  0  0  0  0
   11.2388    0.0000    0.0000 C   0  0  0  0  0  0  0  0  0  0  0  0
    0.0000   -0.9270    0.0000 C   0  0  0  0  0  0  0  0  0  0  0  0
   25.9832    3.1649   -0.0000 H   0  0  0  0  0  0  0  0  0  0  0  0
   25.0398   -2.0509   -0.0000 H   0  0  0  0  0  0  0  0  0  0  0  0
   26.3375   -2.0509   -0.0000 H   0  0  0  0  0  0  0  0  0  0  0  0
   24.7320    1.1239   -0.0000 H   0  0  0  0  0  0  0  0  0  0  0  0
   23.4342    1.1239   -0.0000 H   0  0  0  0  0  0  0  0  0  0  0  0
    2.2544    1.1239   -0.0000 H   0  0  0  0  0  0  0  0  0  0  0  0
    0.9567    1.1239   -0.0000 H   0  0  0  0  0  0  0  0  0  0  0  0
    2.5622   -2.0509   -0.0000 H   0  0  0  0  0  0  0  0  0  0  0  0
    3.8600   -2.0509   -0.0000 H   0  0  0  0  0  0  0  0  0  0  0  0
   12.1954   -2.0509   -0.0000 H   0  0  0  0  0  0  0  0  0  0  0  0
   13.4932   -2.0509   -0.0000 H   0  0  0  0  0  0  0  0  0  0  0  0
   15.0987    1.1239   -0.0000 H   0  0  0  0  0  0  0  0  0  0  0  0
   13.8010    1.1239   -0.0000 H   0  0  0  0  0  0  0  0  0  0  0  0
   15.4065   -2.0509   -0.0000 H   0  0  0  0  0  0  0  0  0  0  0  0
   16.7043   -2.0509   -0.0000 H   0  0  0  0  0  0  0  0  0  0  0  0
   18.3098    1.1239   -0.0000 H   0  0  0  0  0  0  0  0  0  0  0  0
   17.0121    1.1239   -0.0000 H   0  0  0  0  0  0  0  0  0  0  0  0
   18.6176   -2.0509   -0.0000 H   0  0  0  0  0  0  0  0  0  0  0  0
   19.9153   -2.0509   -0.0000 H   0  0  0  0  0  0  0  0  0  0  0  0
   21.5209    1.1239   -0.0000 H   0  0  0  0  0  0  0  0  0  0  0  0
   20.2231    1.1239   -0.0000 H   0  0  0  0  0  0  0  0  0  0  0  0
   21.8287   -2.0509   -0.0000 H   0  0  0  0  0  0  0  0  0  0  0  0
   23.1264   -2.0509   -0.0000 H   0  0  0  0  0  0  0  0  0  0  0  0
    5.4655    1.1239   -0.0000 H   0  0  0  0  0  0  0  0  0  0  0  0
    4.1677    1.1239   -0.0000 H   0  0  0  0  0  0  0  0  0  0  0  0
    5.7733   -2.0509   -0.0000 H   0  0  0  0  0  0  0  0  0  0  0  0
    7.0710   -2.0509   -0.0000 H   0  0  0  0  0  0  0  0  0  0  0  0
    8.6766    1.1239   -0.0000 H   0  0  0  0  0  0  0  0  0  0  0  0
    7.3788    1.1239   -0.0000 H   0  0  0  0  0  0  0  0  0  0  0  0
    8.9844   -2.0509   -0.0000 H   0  0  0  0  0  0  0  0  0  0  0  0
   10.2821   -2.0509   -0.0000 H   0  0  0  0  0  0  0  0  0  0  0  0
   11.8877    1.1239   -0.0000 H   0  0  0  0  0  0  0  0  0  0  0  0
   10.5899    1.1239   -0.0000 H   0  0  0  0  0  0  0  0  0  0  0  0
   -1.1239   -1.5759   -0.0000 H   0  0  0  0  0  0  0  0  0  0  0  0
   -0.6489    0.1969   -0.0000 H   0  0  0  0  0  0  0  0  0  0  0  0
    0.6489   -2.0509   -0.0000 H   0  0  0  0  0  0  0  0  0  0  0  0
  2  1  2  0  0  0  0
  3  1  1  0  0  0  0
  4  1  1  0  0  0  0
  5  4  1  0  0  0  0
  6  7  1  0  0  0  0
  7 15  1  0  0  0  0
  8  9  1  0  0  0  0
  9 10  1  0  0  0  0
 10 11  1  0  0  0  0
 11 12  1  0  0  0  0
 12 13  1  0  0  0  0
 13 14  1  0  0  0  0
 14  5  1  0  0  0  0
 15 16  1  0  0  0  0
 16 17  1  0  0  0  0
 17 18  1  0  0  0  0
 18 19  1  0  0  0  0
 19  8  1  0  0  0  0
 20  6  1  0  0  0  0
  3 21  1  0  0  0  0
  4 22  1  1  0  0  0
  4 23  1  0  0  0  0
  5 24  1  1  0  0  0
  5 25  1  0  0  0  0
  6 26  1  1  0  0  0
  6 27  1  0  0  0  0
  7 28  1  1  0  0  0
  7 29  1  0  0  0  0
  8 30  1  1  0  0  0
  8 31  1  0  0  0  0
  9 32  1  1  0  0  0
  9 33  1  0  0  0  0
 10 34  1  1  0  0  0
 10 35  1  0  0  0  0
 11 36  1  1  0  0  0
 11 37  1  0  0  0  0
 12 38  1  1  0  0  0
 12 39  1  0  0  0  0
 13 40  1  1  0  0  0
 13 41  1  0  0  0  0
 14 42  1  1  0  0  0
 14 43  1  0  0  0  0
 15 44  1  1  0  0  0
 15 45  1  0  0  0  0
 16 46  1  1  0  0  0
 16 47  1  0  0  0  0
 17 48  1  1  0  0  0
 17 49  1  0  0  0  0
 18 50  1  1  0  0  0
 18 51  1  0  0  0  0
 19 52  1  1  0  0  0
 19 53  1  0  0  0  0
 20 54  1  0  0  0  0
 20 55  1  0  0  0  0
 20 56  1  0  0  0  0
M  END

$$$$
C(=N)(N(C)C)N(C)C
Actelion Java MolfileCreator 1.0

 21 20  0  0  0  0  0  0  0  0999 V2000
    3.1683   -0.9146    0.0000 C   0  0  0  0  0  0  0  0  0  0  0  0
    3.1683   -2.7439    0.0000 N   0  0  0  0  0  0  0  0  0  0  0  0
    4.7524    0.0000    0.0000 N   0  0  0  0  0  0  0  0  0  0  0  0
    1.5841    0.0000    0.0000 N   0  0  0  0  0  0  0  0  0  0  0  0
    6.3367   -0.9146    0.0000 C   0  0  0  0  0  0  0  0  0  0  0  0
    4.7524    1.8293    0.0000 C   0  0  0  0  0  0  0  0  0  0  0  0
    1.5841    1.8293    0.0000 C   0  0  0  0  0  0  0  0  0  0  0  0
    0.0000   -0.9146    0.0000 C   0  0  0  0  0  0  0  0  0  0  0  0
    4.4618   -4.0374   -0.0000 H   0  0  0  0  0  0  0  0  0  0  0  0
    7.4458   -1.5549   -0.0000 H   0  0  0  0  0  0  0  0  0  0  0  0
    5.6965   -2.0237   -0.0000 H   0  0  0  0  0  0  0  0  0  0  0  0
    6.9770    0.1944   -0.0000 H   0  0  0  0  0  0  0  0  0  0  0  0
    4.7524    3.1097   -0.0000 H   0  0  0  0  0  0  0  0  0  0  0  0
    6.0329    1.8293   -0.0000 H   0  0  0  0  0  0  0  0  0  0  0  0
    3.4719    1.8293   -0.0000 H   0  0  0  0  0  0  0  0  0  0  0  0
    1.5841    3.1097   -0.0000 H   0  0  0  0  0  0  0  0  0  0  0  0
    2.8646    1.8293   -0.0000 H   0  0  0  0  0  0  0  0  0  0  0  0
    0.3037    1.8293   -0.0000 H   0  0  0  0  0  0  0  0  0  0  0  0
   -1.1089   -1.5549   -0.0000 H   0  0  0  0  0  0  0  0  0  0  0  0
   -0.6402    0.1943   -0.0000 H   0  0  0  0  0  0  0  0  0  0  0  0
    0.6402   -2.0235   -0.0000 H   0  0  0  0  0  0  0  0  0  0  0  0
  2  1  2  0  0  0  0
  3  1  1  0  0  0  0
  4  1  1  0  0  0  0
  5  3  1  0  0  0  0
  6  3  1  0  0  0  0
  7  4  1  0  0  0  0
  8  4  1  0  0  0  0
  2  9  1  0  0  0  0
  5 10  1  0  0  0  0
  5 11  1  0  0  0  0
  5 12  1  0  0  0  0
  6 13  1  0  0  0  0
  6 14  1  0  0  0  0
  6 15  1  0  0  0  0
  7 16  1  0  0  0  0
  7 17  1  0  0  0  0
  7 18  1  0  0  0  0
  8 19  1  0  0  0  0
  8 20  1  0  0  0  0
  8 21  1  0  0  0  0
M  END

$$$$
C(=O)(OC)CS
Actelion Java MolfileCreator 1.0

 12 11  0  0  0  0  0  0  0  0999 V2000
    3.0082   -0.8684    0.0000 C   0  0  0  0  0  0  0  0  0  0  0  0
    3.0082   -2.6053    0.0000 O   0  0  0  0  0  0  0  0  0  0  0  0
    6.0166   -0.8684    0.0000 S   0  0  0  0  0  0  0  0  0  0  0  0
    1.5041    0.0000    0.0000 O   0  0  0  0  0  0  0  0  0  0  0  0
    4.5123    0.0000    0.0000 C   0  0  0  0  0  0  0  0  0  0  0  0
    0.0000   -0.8684    0.0000 C   0  0  0  0  0  0  0  0  0  0  0  0
    7.6943   -0.4188   -0.0000 H   0  0  0  0  0  0  0  0  0  0  0  0
    5.1201    1.0530   -0.0000 H   0  0  0  0  0  0  0  0  0  0  0  0
    3.9043    1.0529   -0.0000 H   0  0  0  0  0  0  0  0  0  0  0  0
   -1.0529   -1.4763   -0.0000 H   0  0  0  0  0  0  0  0  0  0  0  0
   -0.6079    0.1845   -0.0000 H   0  0  0  0  0  0  0  0  0  0  0  0
    0.6079   -1.9213   -0.0000 H   0  0  0  0  0  0  0  0  0  0  0  0
  2  1  2  0  0  0  0
  3  5  1  0  0  0  0
  4  1  1  0  0  0  0
  5  1  1  0  0  0  0
  6  4  1  0  0  0  0
  3  7  1  0  0  0  0
  5  8  1  1  0  0  0
  5  9  1  0  0  0  0
  6 10  1  0  0  0  0
  6 11  1  0  0  0  0
  6 12  1  0  0  0  0
M  END

$$$$
[Br]CCCCC[Br]
Actelion Java MolfileCreator 1.0

 17 16  0  0  0  0  0  0  0  0999 V2000
    9.5929   -0.9231    0.0000 Br  0  0  0  0  0  0  0  0  0  0  0  0
    0.0000   -0.9231    0.0000 Br  0  0  0  0  0  0  0  0  0  0  0  0
    1.5988    0.0000    0.0000 C   0  0  0  0  0  0  0  0  0  0  0  0
    7.9941    0.0000    0.0000 C   0  0  0  0  0  0  0  0  0  0  0  0
    6.3953   -0.9231    0.0000 C   0  0  0  0  0  0  0  0  0  0  0  0
    3.1976   -0.9231    0.0000 C   0  0  0  0  0  0  0  0  0  0  0  0
    4.7963    0.0000    0.0000 C   0  0  0  0  0  0  0  0  0  0  0  0
    2.2449    1.1192   -0.0000 H   0  0  0  0  0  0  0  0  0  0  0  0
    0.9526    1.1192   -0.0000 H   0  0  0  0  0  0  0  0  0  0  0  0
    8.6402    1.1192   -0.0000 H   0  0  0  0  0  0  0  0  0  0  0  0
    7.3479    1.1192   -0.0000 H   0  0  0  0  0  0  0  0  0  0  0  0
    5.7492   -2.0423   -0.0000 H   0  0  0  0  0  0  0  0  0  0  0  0
    7.0416   -2.0422   -0.0000 H   0  0  0  0  0  0  0  0  0  0  0  0
    2.5514   -2.0422   -0.0000 H   0  0  0  0  0  0  0  0  0  0  0  0
    3.8437   -2.0422   -0.0000 H   0  0  0  0  0  0  0  0  0  0  0  0
    5.4424    1.1193   -0.0000 H   0  0  0  0  0  0  0  0  0  0  0  0
    4.1501    1.1191   -0.0000 H   0  0  0  0  0  0  0  0  0  0  0  0
  2  3  1  0  0  0  0
  3  6  1  0  0  0  0
  4  1  1  0  0  0  0
  5  4  1  0  0  0  0
  6  7  1  0  0  0  0
  7  5  1  0  0  0  0
  3  8  1  1  0  0  0
  3  9  1  0  0  0  0
  4 10  1  1  0  0  0
  4 11  1  0  0  0  0
  5 12  1  1  0  0  0
  5 13  1  0  0  0  0
  6 14  1  1  0  0  0
  6 15  1  0  0  0  0
  7 16  1  1  0  0  0
  7 17  1  0  0  0  0
M  END

$$$$
C(N(C)C)(N(C)C)=O
Actelion Java MolfileCreator 1.0

 20 19  0  0  0  0  0  0  0  0999 V2000
    3.2053   -0.9253    0.0000 C   0  0  0  0  0  0  0  0  0  0  0  0
    4.8080    0.0000    0.0000 N   0  0  0  0  0  0  0  0  0  0  0  0
    1.6027    0.0000    0.0000 N   0  0  0  0  0  0  0  0  0  0  0  0
    3.2053   -2.7760    0.0000 O   0  0  0  0  0  0  0  0  0  0  0  0
    6.4108   -0.9253    0.0000 C   0  0  0  0  0  0  0  0  0  0  0  0
    4.8080    1.8506    0.0000 C   0  0  0  0  0  0  0  0  0  0  0  0
    1.6027    1.8506    0.0000 C   0  0  0  0  0  0  0  0  0  0  0  0
    0.0000   -0.9253    0.0000 C   0  0  0  0  0  0  0  0  0  0  0  0
    7.5328   -1.5730   -0.0000 H   0  0  0  0  0  0  0  0  0  0  0  0
    5.7631   -2.0473   -0.0000 H   0  0  0  0  0  0  0  0  0  0  0  0
    7.0585    0.1967   -0.0000 H   0  0  0  0  0  0  0  0  0  0  0  0
    4.8080    3.1461   -0.0000 H   0  0  0  0  0  0  0  0  0  0  0  0
    6.1034    1.8506   -0.0000 H   0  0  0  0  0  0  0  0  0  0  0  0
    3.5125    1.8506   -0.0000 H   0  0  0  0  0  0  0  0  0  0  0  0
    1.6027    3.1461   -0.0000 H   0  0  0  0  0  0  0  0  0  0  0  0
    2.8981    1.8506   -0.0000 H   0  0  0  0  0  0  0  0  0  0  0  0
    0.3072    1.8506   -0.0000 H   0  0  0  0  0  0  0  0  0  0  0  0
   -1.1219   -1.5730   -0.0000 H   0  0  0  0  0  0  0  0  0  0  0  0
   -0.6477    0.1965   -0.0000 H   0  0  0  0  0  0  0  0  0  0  0  0
    0.6477   -2.0472   -0.0000 H   0  0  0  0  0  0  0  0  0  0  0  0
  2  1  1  0  0  0  0
  3  1  1  0  0  0  0
  4  1  2  0  0  0  0
  5  2  1  0  0  0  0
  6  2  1  0  0  0  0
  7  3  1  0  0  0  0
  8  3  1  0  0  0  0
  5  9  1  0  0  0  0
  5 10  1  0  0  0  0
  5 11  1  0  0  0  0
  6 12  1  0  0  0  0
  6 13  1  0  0  0  0
  6 14  1  0  0  0  0
  7 15  1  0  0  0  0
  7 16  1  0  0  0  0
  7 17  1  0  0  0  0
  8 18  1  0  0  0  0
  8 19  1  0  0  0  0
  8 20  1  0  0  0  0
M  END

$$$$
C1(=C(O)C=CC=C1OC)
Actelion Java MolfileCreator 1.0

 17 17  0  0  0  0  0  0  0  0999 V2000
    3.1323   -2.7126    0.0000 C   0  0  0  0  0  0  0  0  0  0  0  0
    4.6985   -3.6168    0.0000 C   0  0  0  0  0  0  0  0  0  0  0  0
    3.1323   -0.9043    0.0000 C   0  0  0  0  0  0  0  0  0  0  0  0
    4.6985   -5.4255    0.0000 O   0  0  0  0  0  0  0  0  0  0  0  0
    1.5662    0.0000    0.0000 O   0  0  0  0  0  0  0  0  0  0  0  0
    6.2649   -0.9043    0.0000 C   0  0  0  0  0  0  0  0  0  0  0  0
    6.2649   -2.7126    0.0000 C   0  0  0  0  0  0  0  0  0  0  0  0
    4.6985    0.0000    0.0000 C   0  0  0  0  0  0  0  0  0  0  0  0
    0.0000   -0.9043    0.0000 C   0  0  0  0  0  0  0  0  0  0  0  0
    2.3493   -3.1646   -0.0000 H   0  0  0  0  0  0  0  0  0  0  0  0
    5.9775   -6.7045   -0.0000 H   0  0  0  0  0  0  0  0  0  0  0  0
    7.0481   -0.4522   -0.0000 H   0  0  0  0  0  0  0  0  0  0  0  0
    7.0481   -3.1646   -0.0000 H   0  0  0  0  0  0  0  0  0  0  0  0
    4.6984    0.9043   -0.0000 H   0  0  0  0  0  0  0  0  0  0  0  0
   -1.0963   -1.5372   -0.0000 H   0  0  0  0  0  0  0  0  0  0  0  0
   -0.6330    0.1921   -0.0000 H   0  0  0  0  0  0  0  0  0  0  0  0
    0.6330   -2.0006   -0.0000 H   0  0  0  0  0  0  0  0  0  0  0  0
  2  1  2  0  0  0  0
  3  1  1  0  0  0  0
  4  2  1  0  0  0  0
  5  3  1  0  0  0  0
  6  8  1  0  0  0  0
  7  2  1  0  0  0  0
  8  3  2  0  0  0  0
  9  5  1  0  0  0  0
  7  6  2  0  0  0  0
  1 10  1  0  0  0  0
  4 11  1  0  0  0  0
  6 12  1  0  0  0  0
  7 13  1  0  0  0  0
  8 14  1  0  0  0  0
  9 15  1  0  0  0  0
  9 16  1  0  0  0  0
  9 17  1  0  0  0  0
M  END

$$$$
N(CCN(C)C)(C)C
Actelion Java MolfileCreator 1.0

 24 23  0  0  0  0  0  0  0  0999 V2000
    6.5666   -0.9478    0.0000 N   0  0  0  0  0  0  0  0  0  0  0  0
    1.6416    0.0000    0.0000 N   0  0  0  0  0  0  0  0  0  0  0  0
    3.2832   -0.9478    0.0000 C   0  0  0  0  0  0  0  0  0  0  0  0
    4.9248    0.0000    0.0000 C   0  0  0  0  0  0  0  0  0  0  0  0
    8.2082    0.0000    0.0000 C   0  0  0  0  0  0  0  0  0  0  0  0
    6.5666   -2.8434    0.0000 C   0  0  0  0  0  0  0  0  0  0  0  0
    1.6416    1.8956    0.0000 C   0  0  0  0  0  0  0  0  0  0  0  0
    0.0000   -0.9478    0.0000 C   0  0  0  0  0  0  0  0  0  0  0  0
    2.6198   -2.0969   -0.0000 H   0  0  0  0  0  0  0  0  0  0  0  0
    3.9467   -2.0969   -0.0000 H   0  0  0  0  0  0  0  0  0  0  0  0
    5.5882    1.1492   -0.0000 H   0  0  0  0  0  0  0  0  0  0  0  0
    4.2612    1.1491   -0.0000 H   0  0  0  0  0  0  0  0  0  0  0  0
    9.3573    0.6635   -0.0000 H   0  0  0  0  0  0  0  0  0  0  0  0
    8.8717   -1.1491   -0.0000 H   0  0  0  0  0  0  0  0  0  0  0  0
    7.5447    1.1491   -0.0000 H   0  0  0  0  0  0  0  0  0  0  0  0
    6.5666   -4.1704   -0.0000 H   0  0  0  0  0  0  0  0  0  0  0  0
    5.2397   -2.8434   -0.0000 H   0  0  0  0  0  0  0  0  0  0  0  0
    7.8935   -2.8434   -0.0000 H   0  0  0  0  0  0  0  0  0  0  0  0
    1.6416    3.2225   -0.0000 H   0  0  0  0  0  0  0  0  0  0  0  0
    2.9685    1.8956   -0.0000 H   0  0  0  0  0  0  0  0  0  0  0  0
    0.3147    1.8956   -0.0000 H   0  0  0  0  0  0  0  0  0  0  0  0
   -1.1491   -1.6113   -0.0000 H   0  0  0  0  0  0  0  0  0  0  0  0
   -0.6635    0.2013   -0.0000 H   0  0  0  0  0  0  0  0  0  0  0  0
    0.6635   -2.0969   -0.0000 H   0  0  0  0  0  0  0  0  0  0  0  0
  2  3  1  0  0  0  0
  3  4  1  0  0  0  0
  4  1  1  0  0  0  0
  5  1  1  0  0  0  0
  6  1  1  0  0  0  0
  7  2  1  0  0  0  0
  8  2  1  0  0  0  0
  3  9  1  1  0  0  0
  3 10  1  0  0  0  0
  4 11  1  1  0  0  0
  4 12  1  0  0  0  0
  5 13  1  0  0  0  0
  5 14  1  0  0  0  0
  5 15  1  0  0  0  0
  6 16  1  0  0  0  0
  6 17  1  0  0  0  0
  6 18  1  0  0  0  0
  7 19  1  0  0  0  0
  7 20  1  0  0  0  0
  7 21  1  0  0  0  0
  8 22  1  0  0  0  0
  8 23  1  0  0  0  0
  8 24  1  0  0  0  0
M  END

$$$$
C1(=C(O)C=CC=C1)(C=O)
Actelion Java MolfileCreator 1.0

 15 15  0  0  0  0  0  0  0  0999 V2000
    3.1176   -0.9000    0.0000 C   0  0  0  0  0  0  0  0  0  0  0  0
    3.1176   -2.7000    0.0000 C   0  0  0  0  0  0  0  0  0  0  0  0
    1.5588    0.0000    0.0000 C   0  0  0  0  0  0  0  0  0  0  0  0
    0.0000   -0.9000    0.0000 O   0  0  0  0  0  0  0  0  0  0  0  0
    1.5588   -3.5998    0.0000 O   0  0  0  0  0  0  0  0  0  0  0  0
    4.6764    0.0000    0.0000 C   0  0  0  0  0  0  0  0  0  0  0  0
    4.6764   -3.6000    0.0000 C   0  0  0  0  0  0  0  0  0  0  0  0
    6.2354   -0.9000    0.0000 C   0  0  0  0  0  0  0  0  0  0  0  0
    6.2354   -2.7000    0.0000 C   0  0  0  0  0  0  0  0  0  0  0  0
    1.5588    0.9000   -0.0000 H   0  0  0  0  0  0  0  0  0  0  0  0
    1.0928   -5.3383   -0.0000 H   0  0  0  0  0  0  0  0  0  0  0  0
    4.6763    0.9000   -0.0000 H   0  0  0  0  0  0  0  0  0  0  0  0
    4.6763   -4.5000   -0.0000 H   0  0  0  0  0  0  0  0  0  0  0  0
    7.0149   -0.4500   -0.0000 H   0  0  0  0  0  0  0  0  0  0  0  0
    7.0149   -3.1500   -0.0000 H   0  0  0  0  0  0  0  0  0  0  0  0
  2  1  2  0  0  0  0
  3  1  1  0  0  0  0
  4  3  2  0  0  0  0
  5  2  1  0  0  0  0
  6  1  1  0  0  0  0
  7  2  1  0  0  0  0
  8  6  2  0  0  0  0
  9  8  1  0  0  0  0
  7  9  2  0  0  0  0
  3 10  1  0  0  0  0
  5 11  1  0  0  0  0
  6 12  1  0  0  0  0
  7 13  1  0  0  0  0
  8 14  1  0  0  0  0
  9 15  1  0  0  0  0
M  END

$$$$
[Ti](OC(C)C)(OC(C)C)(OC(C)C)OC(C)C
Actelion Java MolfileCreator 1.0

 45 44  0  0  0  0  0  0  0  0999 V2000
    5.0542    0.0000    0.0000 Ti  0  0  0  0  0  0  0  0  0  0  0  0
    6.7391   -0.9727    0.0000 O   0  0  0  0  0  0  0  0  0  0  0  0
    5.0542    1.9454    0.0000 O   0  0  0  0  0  0  0  0  0  0  0  0
    5.0542   -1.9452    0.0000 O   0  0  0  0  0  0  0  0  0  0  0  0
    3.3695   -0.9727    0.0000 O   0  0  0  0  0  0  0  0  0  0  0  0
    8.4238    0.0000    0.0000 C   0  0  0  0  0  0  0  0  0  0  0  0
    6.7391    2.9181    0.0000 C   0  0  0  0  0  0  0  0  0  0  0  0
    3.3695   -2.9179    0.0000 C   0  0  0  0  0  0  0  0  0  0  0  0
    1.6847    0.0000    0.0000 C   0  0  0  0  0  0  0  0  0  0  0  0
   10.1086   -0.9727    0.0000 C   0  0  0  0  0  0  0  0  0  0  0  0
    8.8363    1.6876    0.0000 C   0  0  0  0  0  0  0  0  0  0  0  0
    6.7391    4.8635    0.0000 C   0  0  0  0  0  0  0  0  0  0  0  0
    8.2176    2.0742    0.0000 C   0  0  0  0  0  0  0  0  0  0  0  0
    1.6847   -1.9452    0.0000 C   0  0  0  0  0  0  0  0  0  0  0  0
    3.3695   -4.8633    0.0000 C   0  0  0  0  0  0  0  0  0  0  0  0
    1.6847    1.9454    0.0000 C   0  0  0  0  0  0  0  0  0  0  0  0
    0.0000   -0.9727    0.0000 C   0  0  0  0  0  0  0  0  0  0  0  0
    7.7877    0.3575   -0.0000 H   0  0  0  0  0  0  0  0  0  0  0  0
    6.6359    2.0098   -0.0000 H   0  0  0  0  0  0  0  0  0  0  0  0
    3.3695   -1.9452   -0.0000 H   0  0  0  0  0  0  0  0  0  0  0  0
    1.6847   -0.9727   -0.0000 H   0  0  0  0  0  0  0  0  0  0  0  0
   11.2879   -1.6536   -0.0000 H   0  0  0  0  0  0  0  0  0  0  0  0
    9.4277   -2.1520   -0.0000 H   0  0  0  0  0  0  0  0  0  0  0  0
   10.7895    0.2066   -0.0000 H   0  0  0  0  0  0  0  0  0  0  0  0
    9.1250    2.8690   -0.0000 H   0  0  0  0  0  0  0  0  0  0  0  0
   10.0176    1.3989   -0.0000 H   0  0  0  0  0  0  0  0  0  0  0  0
    7.6549    1.9763   -0.0000 H   0  0  0  0  0  0  0  0  0  0  0  0
    6.7391    6.2253   -0.0000 H   0  0  0  0  0  0  0  0  0  0  0  0
    8.1009    4.8635   -0.0000 H   0  0  0  0  0  0  0  0  0  0  0  0
    5.3773    4.8635   -0.0000 H   0  0  0  0  0  0  0  0  0  0  0  0
    9.2526    1.4835   -0.0000 H   0  0  0  0  0  0  0  0  0  0  0  0
    7.6269    1.0392   -0.0000 H   0  0  0  0  0  0  0  0  0  0  0  0
    8.8084    3.1092   -0.0000 H   0  0  0  0  0  0  0  0  0  0  0  0
    0.5054   -1.2643   -0.0000 H   0  0  0  0  0  0  0  0  0  0  0  0
    2.3656   -0.7659   -0.0000 H   0  0  0  0  0  0  0  0  0  0  0  0
    1.0038   -3.1245   -0.0000 H   0  0  0  0  0  0  0  0  0  0  0  0
    3.3695   -6.2251   -0.0000 H   0  0  0  0  0  0  0  0  0  0  0  0
    2.0077   -4.8633   -0.0000 H   0  0  0  0  0  0  0  0  0  0  0  0
    4.7313   -4.8633   -0.0000 H   0  0  0  0  0  0  0  0  0  0  0  0
    1.6847    3.3072   -0.0000 H   0  0  0  0  0  0  0  0  0  0  0  0
    3.0465    1.9454   -0.0000 H   0  0  0  0  0  0  0  0  0  0  0  0
    0.3229    1.9454   -0.0000 H   0  0  0  0  0  0  0  0  0  0  0  0
   -1.1793   -1.6536   -0.0000 H   0  0  0  0  0  0  0  0  0  0  0  0
   -0.6809    0.2066   -0.0000 H   0  0  0  0  0  0  0  0  0  0  0  0
    0.6809   -2.1520   -0.0000 H   0  0  0  0  0  0  0  0  0  0  0  0
  2  1  1  0  0  0  0
  3  1  1  0  0  0  0
  4  1  1  0  0  0  0
  5  1  1  0  0  0  0
  6  2  1  0  0  0  0
  7  3  1  0  0  0  0
  8  4  1  0  0  0  0
  9  5  1  0  0  0  0
 10  6  1  0  0  0  0
 11  6  1  0  0  0  0
 12  7  1  0  0  0  0
 13  7  1  0  0  0  0
 14  8  1  0  0  0  0
 15  8  1  0  0  0  0
 16  9  1  0  0  0  0
 17  9  1  0  0  0  0
  6 18  1  0  0  0  0
  7 19  1  0  0  0  0
  8 20  1  0  0  0  0
  9 21  1  0  0  0  0
 10 22  1  0  0  0  0
 10 23  1  0  0  0  0
 10 24  1  0  0  0  0
 11 25  1  0  0  0  0
 11 26  1  0  0  0  0
 11 27  1  0  0  0  0
 12 28  1  0  0  0  0
 12 29  1  0  0  0  0
 12 30  1  0  0  0  0
 13 31  1  0  0  0  0
 13 32  1  0  0  0  0
 13 33  1  0  0  0  0
 14 34  1  0  0  0  0
 14 35  1  0  0  0  0
 14 36  1  0  0  0  0
 15 37  1  0  0  0  0
 15 38  1  0  0  0  0
 15 39  1  0  0  0  0
 16 40  1  0  0  0  0
 16 41  1  0  0  0  0
 16 42  1  0  0  0  0
 17 43  1  0  0  0  0
 17 44  1  0  0  0  0
 17 45  1  0  0  0  0
M  END

$$$$
P(=O)(OC)(OC)OC
Actelion Java MolfileCreator 1.0

 17 16  0  0  0  0  0  0  0  0999 V2000
    3.1255   -0.9023    0.0000 P   0  0  0  0  0  0  0  0  0  0  0  0
    4.6882   -1.8044    0.0000 O   0  0  0  0  0  0  0  0  0  0  0  0
    3.1255   -2.7068    0.0000 O   0  0  0  0  0  0  0  0  0  0  0  0
    4.6882    0.0000    0.0000 O   0  0  0  0  0  0  0  0  0  0  0  0
    1.5627    0.0000    0.0000 O   0  0  0  0  0  0  0  0  0  0  0  0
    6.2511   -0.9023    0.0000 C   0  0  0  0  0  0  0  0  0  0  0  0
    1.5627   -3.6089    0.0000 C   0  0  0  0  0  0  0  0  0  0  0  0
    0.0000   -0.9023    0.0000 C   0  0  0  0  0  0  0  0  0  0  0  0
    7.3451   -1.5339   -0.0000 H   0  0  0  0  0  0  0  0  0  0  0  0
    5.6195   -1.9963   -0.0000 H   0  0  0  0  0  0  0  0  0  0  0  0
    6.8827    0.1918   -0.0000 H   0  0  0  0  0  0  0  0  0  0  0  0
    0.4688   -4.2404   -0.0000 H   0  0  0  0  0  0  0  0  0  0  0  0
    0.9313   -2.5150   -0.0000 H   0  0  0  0  0  0  0  0  0  0  0  0
    2.1942   -4.7028   -0.0000 H   0  0  0  0  0  0  0  0  0  0  0  0
   -1.0939   -1.5339   -0.0000 H   0  0  0  0  0  0  0  0  0  0  0  0
   -0.6316    0.1916   -0.0000 H   0  0  0  0  0  0  0  0  0  0  0  0
    0.6316   -1.9962   -0.0000 H   0  0  0  0  0  0  0  0  0  0  0  0
  2  1  2  0  0  0  0
  3  1  1  0  0  0  0
  4  1  1  0  0  0  0
  5  1  1  0  0  0  0
  6  4  1  0  0  0  0
  7  3  1  0  0  0  0
  8  5  1  0  0  0  0
  6  9  1  0  0  0  0
  6 10  1  0  0  0  0
  6 11  1  0  0  0  0
  7 12  1  0  0  0  0
  7 13  1  0  0  0  0
  7 14  1  0  0  0  0
  8 15  1  0  0  0  0
  8 16  1  0  0  0  0
  8 17  1  0  0  0  0
M  END

$$$$
C(C1(=CC=CC=C1))(C2(=CC=CC=C2))(C3(=CC=CC=C3))O
Actelion Java MolfileCreator 1.0

 36 38  0  0  0  0  0  0  0  0999 V2000
    1.6497    0.0000    0.0000 C   0  0  0  0  0  0  0  0  0  0  0  0
    3.2995   -0.9525    0.0000 C   0  0  0  0  0  0  0  0  0  0  0  0
    1.6497    1.9050    0.0000 C   0  0  0  0  0  0  0  0  0  0  0  0
    1.6497   -1.9050    0.0000 C   0  0  0  0  0  0  0  0  0  0  0  0
    0.0000   -0.9525    0.0000 O   0  0  0  0  0  0  0  0  0  0  0  0
    3.7255   -2.6444    0.0000 C   0  0  0  0  0  0  0  0  0  0  0  0
    4.9492    0.0000    0.0000 C   0  0  0  0  0  0  0  0  0  0  0  0
    3.2995    2.8573    0.0000 C   0  0  0  0  0  0  0  0  0  0  0  0
    0.0000    2.8573    0.0000 C   0  0  0  0  0  0  0  0  0  0  0  0
    0.0000   -2.8573    0.0000 C   0  0  0  0  0  0  0  0  0  0  0  0
    3.0865   -2.9640    0.0000 C   0  0  0  0  0  0  0  0  0  0  0  0
    0.0000    4.7625    0.0000 C   0  0  0  0  0  0  0  0  0  0  0  0
    4.9492   -3.8100    0.0000 C   0  0  0  0  0  0  0  0  0  0  0  0
    6.5992   -0.9525    0.0000 C   0  0  0  0  0  0  0  0  0  0  0  0
    0.0000   -4.7624    0.0000 C   0  0  0  0  0  0  0  0  0  0  0  0
    3.2995   -4.7625    0.0000 C   0  0  0  0  0  0  0  0  0  0  0  0
    3.2995    4.7625    0.0000 C   0  0  0  0  0  0  0  0  0  0  0  0
    1.6497   -5.7151    0.0000 C   0  0  0  0  0  0  0  0  0  0  0  0
    6.5992   -2.8575    0.0000 C   0  0  0  0  0  0  0  0  0  0  0  0
    1.6497    5.7151    0.0000 C   0  0  0  0  0  0  0  0  0  0  0  0
   -0.4930   -2.7926   -0.0000 H   0  0  0  0  0  0  0  0  0  0  0  0
    3.3265   -2.9074   -0.0000 H   0  0  0  0  0  0  0  0  0  0  0  0
    4.9491    0.9525   -0.0000 H   0  0  0  0  0  0  0  0  0  0  0  0
    4.1244    2.3809   -0.0000 H   0  0  0  0  0  0  0  0  0  0  0  0
   -0.8249    2.3809   -0.0000 H   0  0  0  0  0  0  0  0  0  0  0  0
   -0.8249   -2.3810   -0.0000 H   0  0  0  0  0  0  0  0  0  0  0  0
    3.6984   -2.5943   -0.0000 H   0  0  0  0  0  0  0  0  0  0  0  0
   -0.8249    5.2389   -0.0000 H   0  0  0  0  0  0  0  0  0  0  0  0
    4.7362   -4.8691   -0.0000 H   0  0  0  0  0  0  0  0  0  0  0  0
    7.4241   -0.4763   -0.0000 H   0  0  0  0  0  0  0  0  0  0  0  0
   -0.8249   -5.2385   -0.0000 H   0  0  0  0  0  0  0  0  0  0  0  0
    4.2309   -5.1856   -0.0000 H   0  0  0  0  0  0  0  0  0  0  0  0
    4.1244    5.2389   -0.0000 H   0  0  0  0  0  0  0  0  0  0  0  0
    1.6497   -6.6677   -0.0000 H   0  0  0  0  0  0  0  0  0  0  0  0
    7.4241   -3.3338   -0.0000 H   0  0  0  0  0  0  0  0  0  0  0  0
    1.6497    6.6676   -0.0000 H   0  0  0  0  0  0  0  0  0  0  0  0
  2  1  1  0  0  0  0
  3  1  1  0  0  0  0
  4  1  1  0  0  0  0
  5  1  1  0  0  0  0
  6  2  2  0  0  0  0
  7  2  1  0  0  0  0
  8  3  2  0  0  0  0
  9  3  1  0  0  0  0
 10  4  2  0  0  0  0
 11  4  1  0  0  0  0
 12  9  2  0  0  0  0
 13  6  1  0  0  0  0
 14  7  2  0  0  0  0
 15 10  1  0  0  0  0
 16 11  2  0  0  0  0
 17  8  1  0  0  0  0
 18 16  1  0  0  0  0
 19 13  2  0  0  0  0
 20 12  1  0  0  0  0
 18 15  2  0  0  0  0
 14 19  1  0  0  0  0
 20 17  2  0  0  0  0
  5 21  1  0  0  0  0
  6 22  1  0  0  0  0
  7 23  1  0  0  0  0
  8 24  1  0  0  0  0
  9 25  1  0  0  0  0
 10 26  1  0  0  0  0
 11 27  1  0  0  0  0
 12 28  1  0  0  0  0
 13 29  1  0  0  0  0
 14 30  1  0  0  0  0
 15 31  1  0  0  0  0
 16 32  1  0  0  0  0
 17 33  1  0  0  0  0
 18 34  1  0  0  0  0
 19 35  1  0  0  0  0
 20 36  1  0  0  0  0
M  END

$$$$
[N+]=1(N(N=C(N=1)C=2(C=CC=CC=2))C3(=CC=CC=C3))(C4(=CC=CC=C4)).[Cl-]
Actelion Java MolfileCreator 1.0

 39 41  0  0  0  0  0  0  0  0999 V2000
    4.4955    0.6176    0.0000 N   0  0  0  0  0  0  0  0  0  0  0  0
    3.5776    2.2075    0.0000 N   0  0  0  0  0  0  0  0  0  0  0  0
    3.2669   -0.7467    0.0000 N   0  0  0  0  0  0  0  0  0  0  0  0
    1.7817    1.8258    0.0000 N   0  0  0  0  0  0  0  0  0  0  0  0
    1.5899    0.0000    0.0000 C   0  0  0  0  0  0  0  0  0  0  0  0
    6.3213    0.4256    0.0000 C   0  0  0  0  0  0  0  0  0  0  0  0
    4.3242    3.8845    0.0000 C   0  0  0  0  0  0  0  0  0  0  0  0
    0.0000   -0.9179    0.0000 C   0  0  0  0  0  0  0  0  0  0  0  0
   12.2677    1.7836    0.0000 Cl  0  0  0  0  0  0  0  0  0  0  0  0
    7.0679   -1.2513    0.0000 C   0  0  0  0  0  0  0  0  0  0  0  0
    7.4004    1.9108    0.0000 C   0  0  0  0  0  0  0  0  0  0  0  0
    6.1500    4.0766    0.0000 C   0  0  0  0  0  0  0  0  0  0  0  0
    3.2451    5.3698    0.0000 C   0  0  0  0  0  0  0  0  0  0  0  0
   -1.5899    0.0000    0.0000 C   0  0  0  0  0  0  0  0  0  0  0  0
    0.0000   -2.7536    0.0000 C   0  0  0  0  0  0  0  0  0  0  0  0
    3.9917    7.0470    0.0000 C   0  0  0  0  0  0  0  0  0  0  0  0
    8.8937   -1.4432    0.0000 C   0  0  0  0  0  0  0  0  0  0  0  0
    9.2262    1.7189    0.0000 C   0  0  0  0  0  0  0  0  0  0  0  0
    6.8967    5.7536    0.0000 C   0  0  0  0  0  0  0  0  0  0  0  0
   -1.5899   -3.6716    0.0000 C   0  0  0  0  0  0  0  0  0  0  0  0
   -3.1797   -0.9178    0.0000 C   0  0  0  0  0  0  0  0  0  0  0  0
   -3.1797   -2.7536    0.0000 C   0  0  0  0  0  0  0  0  0  0  0  0
    9.9729    0.0419    0.0000 C   0  0  0  0  0  0  0  0  0  0  0  0
    5.8177    7.2389    0.0000 C   0  0  0  0  0  0  0  0  0  0  0  0
    6.5284   -1.9939   -0.0000 H   0  0  0  0  0  0  0  0  0  0  0  0
    7.0271    2.7493   -0.0000 H   0  0  0  0  0  0  0  0  0  0  0  0
    6.6896    3.3340   -0.0000 H   0  0  0  0  0  0  0  0  0  0  0  0
    2.3322    5.2737   -0.0000 H   0  0  0  0  0  0  0  0  0  0  0  0
   -1.5899    0.9178   -0.0000 H   0  0  0  0  0  0  0  0  0  0  0  0
    0.7949   -3.2125   -0.0000 H   0  0  0  0  0  0  0  0  0  0  0  0
    3.4521    7.7897   -0.0000 H   0  0  0  0  0  0  0  0  0  0  0  0
    9.2670   -2.2816   -0.0000 H   0  0  0  0  0  0  0  0  0  0  0  0
    9.7658    2.4615   -0.0000 H   0  0  0  0  0  0  0  0  0  0  0  0
    7.8095    5.8496   -0.0000 H   0  0  0  0  0  0  0  0  0  0  0  0
   -1.5899   -4.5895   -0.0000 H   0  0  0  0  0  0  0  0  0  0  0  0
   -3.9747   -0.4587   -0.0000 H   0  0  0  0  0  0  0  0  0  0  0  0
   -3.9747   -3.2126   -0.0000 H   0  0  0  0  0  0  0  0  0  0  0  0
   10.8857   -0.0542   -0.0000 H   0  0  0  0  0  0  0  0  0  0  0  0
    6.1912    8.0774   -0.0000 H   0  0  0  0  0  0  0  0  0  0  0  0
  2  1  1  0  0  0  0
  3  1  2  0  0  0  0
  4  2  1  0  0  0  0
  5  3  1  0  0  0  0
  6  1  1  0  0  0  0
  7  2  1  0  0  0  0
  8  5  1  0  0  0  0
 10  6  2  0  0  0  0
 11  6  1  0  0  0  0
 12  7  2  0  0  0  0
 13  7  1  0  0  0  0
 14  8  1  0  0  0  0
 15  8  2  0  0  0  0
 16 13  2  0  0  0  0
 17 10  1  0  0  0  0
 18 11  2  0  0  0  0
 19 12  1  0  0  0  0
 20 15  1  0  0  0  0
 21 14  2  0  0  0  0
 22 21  1  0  0  0  0
 23 17  2  0  0  0  0
 24 19  2  0  0  0  0
  4  5  2  0  0  0  0
 18 23  1  0  0  0  0
 16 24  1  0  0  0  0
 20 22  2  0  0  0  0
 10 25  1  0  0  0  0
 11 26  1  0  0  0  0
 12 27  1  0  0  0  0
 13 28  1  0  0  0  0
 14 29  1  0  0  0  0
 15 30  1  0  0  0  0
 16 31  1  0  0  0  0
 17 32  1  0  0  0  0
 18 33  1  0  0  0  0
 19 34  1  0  0  0  0
 20 35  1  0  0  0  0
 21 36  1  0  0  0  0
 22 37  1  0  0  0  0
 23 38  1  0  0  0  0
 24 39  1  0  0  0  0
M  CHG  2   1   1   9  -1
M  END

$$$$
C(C(CC(=O)C)=O)(F)(F)F
Actelion Java MolfileCreator 1.0

 15 14  0  0  0  0  0  0  0  0999 V2000
    5.8198   -0.8400    0.0000 C   0  0  0  0  0  0  0  0  0  0  0  0
    4.3647    0.0000    0.0000 C   0  0  0  0  0  0  0  0  0  0  0  0
    2.9098   -0.8400    0.0000 C   0  0  0  0  0  0  0  0  0  0  0  0
    4.3647    1.6800    0.0000 O   0  0  0  0  0  0  0  0  0  0  0  0
    1.4549    0.0000    0.0000 C   0  0  0  0  0  0  0  0  0  0  0  0
    6.6598    0.6149    0.0000 F   0  0  0  0  0  0  0  0  0  0  0  0
    7.2747   -1.6799    0.0000 F   0  0  0  0  0  0  0  0  0  0  0  0
    4.9798   -2.2949    0.0000 F   0  0  0  0  0  0  0  0  0  0  0  0
    1.4549    1.6800    0.0000 O   0  0  0  0  0  0  0  0  0  0  0  0
    0.0000   -0.8400    0.0000 C   0  0  0  0  0  0  0  0  0  0  0  0
    2.3218   -1.8585   -0.0000 H   0  0  0  0  0  0  0  0  0  0  0  0
    3.4978   -1.8585   -0.0000 H   0  0  0  0  0  0  0  0  0  0  0  0
   -1.0184   -1.4280   -0.0000 H   0  0  0  0  0  0  0  0  0  0  0  0
   -0.5880    0.1784   -0.0000 H   0  0  0  0  0  0  0  0  0  0  0  0
    0.5880   -1.8584   -0.0000 H   0  0  0  0  0  0  0  0  0  0  0  0
  2  1  1  0  0  0  0
  3  2  1  0  0  0  0
  4  2  2  0  0  0  0
  5  3  1  0  0  0  0
  6  1  1  0  0  0  0
  7  1  1  0  0  0  0
  8  1  1  0  0  0  0
  9  5  2  0  0  0  0
 10  5  1  0  0  0  0
  3 11  1  1  0  0  0
  3 12  1  0  0  0  0
 10 13  1  0  0  0  0
 10 14  1  0  0  0  0
 10 15  1  0  0  0  0
M  END

$$$$
S(C1(=CC=C(C=C1)C))(=O)(=O)Cl
Actelion Java MolfileCreator 1.0

 18 18  0  0  0  0  0  0  0  0999 V2000
    6.1942    2.6820    0.0000 S   0  0  0  0  0  0  0  0  0  0  0  0
    4.6455    1.7879    0.0000 C   0  0  0  0  0  0  0  0  0  0  0  0
    7.0883    1.1335    0.0000 O   0  0  0  0  0  0  0  0  0  0  0  0
    5.3001    4.2307    0.0000 O   0  0  0  0  0  0  0  0  0  0  0  0
    7.7427    3.5760    0.0000 Cl  0  0  0  0  0  0  0  0  0  0  0  0
    3.0970    2.6822    0.0000 C   0  0  0  0  0  0  0  0  0  0  0  0
    4.6455    0.0000    0.0000 C   0  0  0  0  0  0  0  0  0  0  0  0
    3.0970   -0.8939    0.0000 C   0  0  0  0  0  0  0  0  0  0  0  0
    1.5485    1.7881    0.0000 C   0  0  0  0  0  0  0  0  0  0  0  0
    1.5485    0.0000    0.0000 C   0  0  0  0  0  0  0  0  0  0  0  0
    0.0000   -0.8941    0.0000 C   0  0  0  0  0  0  0  0  0  0  0  0
    3.0970    3.5763   -0.0000 H   0  0  0  0  0  0  0  0  0  0  0  0
    5.4198   -0.4470   -0.0000 H   0  0  0  0  0  0  0  0  0  0  0  0
    3.0970   -1.7878   -0.0000 H   0  0  0  0  0  0  0  0  0  0  0  0
    0.7743    2.2351   -0.0000 H   0  0  0  0  0  0  0  0  0  0  0  0
   -1.0840   -1.5199   -0.0000 H   0  0  0  0  0  0  0  0  0  0  0  0
   -0.6258    0.1899   -0.0000 H   0  0  0  0  0  0  0  0  0  0  0  0
    0.6258   -1.9780   -0.0000 H   0  0  0  0  0  0  0  0  0  0  0  0
  2  1  1  0  0  0  0
  3  1  2  0  0  0  0
  4  1  2  0  0  0  0
  5  1  1  0  0  0  0
  6  2  2  0  0  0  0
  7  2  1  0  0  0  0
  8  7  2  0  0  0  0
  9  6  1  0  0  0  0
 10  8  1  0  0  0  0
 11 10  1  0  0  0  0
 10  9  2  0  0  0  0
  6 12  1  0  0  0  0
  7 13  1  0  0  0  0
  8 14  1  0  0  0  0
  9 15  1  0  0  0  0
 11 16  1  0  0  0  0
 11 17  1  0  0  0  0
 11 18  1  0  0  0  0
M  END

$$$$
C(=C)(Cl)CCl
Actelion Java MolfileCreator 1.0

  9  8  0  0  0  0  0  0  0  0999 V2000
    3.0565   -0.8824    0.0000 C   0  0  0  0  0  0  0  0  0  0  0  0
    4.5848    0.0000    0.0000 C   0  0  0  0  0  0  0  0  0  0  0  0
    3.0565   -2.6471    0.0000 Cl  0  0  0  0  0  0  0  0  0  0  0  0
    0.0000   -0.8824    0.0000 Cl  0  0  0  0  0  0  0  0  0  0  0  0
    1.5283    0.0000    0.0000 C   0  0  0  0  0  0  0  0  0  0  0  0
    5.6546   -0.6176   -0.0000 H   0  0  0  0  0  0  0  0  0  0  0  0
    4.5848    1.2353   -0.0000 H   0  0  0  0  0  0  0  0  0  0  0  0
    2.1459    1.0698   -0.0000 H   0  0  0  0  0  0  0  0  0  0  0  0
    0.9106    1.0698   -0.0000 H   0  0  0  0  0  0  0  0  0  0  0  0
  2  1  2  0  0  0  0
  3  1  1  0  0  0  0
  4  5  1  0  0  0  0
  5  1  1  0  0  0  0
  2  6  1  0  0  0  0
  2  7  1  0  0  0  0
  5  8  1  1  0  0  0
  5  9  1  0  0  0  0
M  END

$$$$
C1(=C(C=C(C=C1OC)OC)OC)(C=O)
Actelion Java MolfileCreator 1.0

 26 26  0  0  0  0  0  0  0  0999 V2000
    6.1973   -2.6835    0.0000 C   0  0  0  0  0  0  0  0  0  0  0  0
    6.1973   -0.8943    0.0000 C   0  0  0  0  0  0  0  0  0  0  0  0
    4.6479   -3.5779    0.0000 C   0  0  0  0  0  0  0  0  0  0  0  0
    3.0986   -2.6834    0.0000 C   0  0  0  0  0  0  0  0  0  0  0  0
    4.6479    0.0000    0.0000 C   0  0  0  0  0  0  0  0  0  0  0  0
    3.0986   -0.8945    0.0000 C   0  0  0  0  0  0  0  0  0  0  0  0
    7.7466   -3.5779    0.0000 C   0  0  0  0  0  0  0  0  0  0  0  0
    9.2959   -2.6834    0.0000 O   0  0  0  0  0  0  0  0  0  0  0  0
    7.7466    0.0000    0.0000 O   0  0  0  0  0  0  0  0  0  0  0  0
    4.6479   -5.3669    0.0000 O   0  0  0  0  0  0  0  0  0  0  0  0
    1.5493    0.0000    0.0000 O   0  0  0  0  0  0  0  0  0  0  0  0
    7.7466    1.7888    0.0000 C   0  0  0  0  0  0  0  0  0  0  0  0
    6.1973   -6.2616    0.0000 C   0  0  0  0  0  0  0  0  0  0  0  0
    0.0000   -0.8945    0.0000 C   0  0  0  0  0  0  0  0  0  0  0  0
    2.3239   -3.1305   -0.0000 H   0  0  0  0  0  0  0  0  0  0  0  0
    4.6478    0.8944   -0.0000 H   0  0  0  0  0  0  0  0  0  0  0  0
    7.7466   -4.4723   -0.0000 H   0  0  0  0  0  0  0  0  0  0  0  0
    7.7466    3.0410   -0.0000 H   0  0  0  0  0  0  0  0  0  0  0  0
    8.9988    1.7888   -0.0000 H   0  0  0  0  0  0  0  0  0  0  0  0
    6.4944    1.7888   -0.0000 H   0  0  0  0  0  0  0  0  0  0  0  0
    7.2820   -6.8879   -0.0000 H   0  0  0  0  0  0  0  0  0  0  0  0
    5.5711   -7.3462   -0.0000 H   0  0  0  0  0  0  0  0  0  0  0  0
    6.8236   -5.1769   -0.0000 H   0  0  0  0  0  0  0  0  0  0  0  0
   -1.0845   -1.5207   -0.0000 H   0  0  0  0  0  0  0  0  0  0  0  0
   -0.6262    0.1900   -0.0000 H   0  0  0  0  0  0  0  0  0  0  0  0
    0.6262   -1.9790   -0.0000 H   0  0  0  0  0  0  0  0  0  0  0  0
  2  1  2  0  0  0  0
  3  1  1  0  0  0  0
  4  3  2  0  0  0  0
  5  2  1  0  0  0  0
  6  4  1  0  0  0  0
  7  1  1  0  0  0  0
  8  7  2  0  0  0  0
  9  2  1  0  0  0  0
 10  3  1  0  0  0  0
 11  6  1  0  0  0  0
 12  9  1  0  0  0  0
 13 10  1  0  0  0  0
 14 11  1  0  0  0  0
  6  5  2  0  0  0  0
  4 15  1  0  0  0  0
  5 16  1  0  0  0  0
  7 17  1  0  0  0  0
 12 18  1  0  0  0  0
 12 19  1  0  0  0  0
 12 20  1  0  0  0  0
 13 21  1  0  0  0  0
 13 22  1  0  0  0  0
 13 23  1  0  0  0  0
 14 24  1  0  0  0  0
 14 25  1  0  0  0  0
 14 26  1  0  0  0  0
M  END

$$$$
O=CCCCCCCCCCC
Actelion Java MolfileCreator 1.0

 34 33  0  0  0  0  0  0  0  0999 V2000
   17.9981    0.0000    0.0000 O   0  0  0  0  0  0  0  0  0  0  0  0
   16.3619   -0.9447    0.0000 C   0  0  0  0  0  0  0  0  0  0  0  0
   14.7258    0.0000    0.0000 C   0  0  0  0  0  0  0  0  0  0  0  0
   13.0896   -0.9447    0.0000 C   0  0  0  0  0  0  0  0  0  0  0  0
    1.6362    0.0000    0.0000 C   0  0  0  0  0  0  0  0  0  0  0  0
    3.2723   -0.9447    0.0000 C   0  0  0  0  0  0  0  0  0  0  0  0
   11.4533    0.0000    0.0000 C   0  0  0  0  0  0  0  0  0  0  0  0
    4.9085    0.0000    0.0000 C   0  0  0  0  0  0  0  0  0  0  0  0
    6.5448   -0.9447    0.0000 C   0  0  0  0  0  0  0  0  0  0  0  0
    8.1810    0.0000    0.0000 C   0  0  0  0  0  0  0  0  0  0  0  0
    9.8171   -0.9447    0.0000 C   0  0  0  0  0  0  0  0  0  0  0  0
    0.0000   -0.9447    0.0000 C   0  0  0  0  0  0  0  0  0  0  0  0
   16.3619   -1.8893   -0.0000 H   0  0  0  0  0  0  0  0  0  0  0  0
   15.3870    1.1453   -0.0000 H   0  0  0  0  0  0  0  0  0  0  0  0
   14.0645    1.1453   -0.0000 H   0  0  0  0  0  0  0  0  0  0  0  0
   12.4284   -2.0901   -0.0000 H   0  0  0  0  0  0  0  0  0  0  0  0
   13.7510   -2.0900   -0.0000 H   0  0  0  0  0  0  0  0  0  0  0  0
    2.2974    1.1453   -0.0000 H   0  0  0  0  0  0  0  0  0  0  0  0
    0.9749    1.1453   -0.0000 H   0  0  0  0  0  0  0  0  0  0  0  0
    2.6111   -2.0900   -0.0000 H   0  0  0  0  0  0  0  0  0  0  0  0
    3.9336   -2.0900   -0.0000 H   0  0  0  0  0  0  0  0  0  0  0  0
   12.1144    1.1454   -0.0000 H   0  0  0  0  0  0  0  0  0  0  0  0
   10.7919    1.1453   -0.0000 H   0  0  0  0  0  0  0  0  0  0  0  0
    5.5696    1.1454   -0.0000 H   0  0  0  0  0  0  0  0  0  0  0  0
    4.2471    1.1453   -0.0000 H   0  0  0  0  0  0  0  0  0  0  0  0
    5.8836   -2.0901   -0.0000 H   0  0  0  0  0  0  0  0  0  0  0  0
    7.2062   -2.0900   -0.0000 H   0  0  0  0  0  0  0  0  0  0  0  0
    8.8422    1.1453   -0.0000 H   0  0  0  0  0  0  0  0  0  0  0  0
    7.5197    1.1453   -0.0000 H   0  0  0  0  0  0  0  0  0  0  0  0
    9.1559   -2.0900   -0.0000 H   0  0  0  0  0  0  0  0  0  0  0  0
   10.4784   -2.0900   -0.0000 H   0  0  0  0  0  0  0  0  0  0  0  0
   -1.1453   -1.6059   -0.0000 H   0  0  0  0  0  0  0  0  0  0  0  0
   -0.6613    0.2006   -0.0000 H   0  0  0  0  0  0  0  0  0  0  0  0
    0.6613   -2.0900   -0.0000 H   0  0  0  0  0  0  0  0  0  0  0  0
  2  1  2  0  0  0  0
  3  2  1  0  0  0  0
  4  3  1  0  0  0  0
  5  6  1  0  0  0  0
  6  8  1  0  0  0  0
  7  4  1  0  0  0  0
  8  9  1  0  0  0  0
  9 10  1  0  0  0  0
 10 11  1  0  0  0  0
 11  7  1  0  0  0  0
 12  5  1  0  0  0  0
  2 13  1  0  0  0  0
  3 14  1  1  0  0  0
  3 15  1  0  0  0  0
  4 16  1  1  0  0  0
  4 17  1  0  0  0  0
  5 18  1  1  0  0  0
  5 19  1  0  0  0  0
  6 20  1  1  0  0  0
  6 21  1  0  0  0  0
  7 22  1  1  0  0  0
  7 23  1  0  0  0  0
  8 24  1  1  0  0  0
  8 25  1  0  0  0  0
  9 26  1  1  0  0  0
  9 27  1  0  0  0  0
 10 28  1  1  0  0  0
 10 29  1  0  0  0  0
 11 30  1  1  0  0  0
 11 31  1  0  0  0  0
 12 32  1  0  0  0  0
 12 33  1  0  0  0  0
 12 34  1  0  0  0  0
M  END

$$$$
C1(=CNC2(=C1C=CC=C2))(CC(C(=O)O)N)
Actelion Java MolfileCreator 1.0

 27 28  0  0  1  0  0  0  0  0999 V2000
    6.1977   -0.8946    0.0000 C   0  0  0  0  0  0  0  0  0  0  0  0
    8.1346   -3.0458    0.0000 N   0  0  0  0  0  0  0  0  0  0  0  0
    6.3847   -2.6738    0.0000 C   0  0  0  0  0  0  0  0  0  0  0  0
    7.8321   -0.1667    0.0000 C   0  0  0  0  0  0  0  0  0  0  0  0
    1.5494    0.0000    0.0000 C   0  0  0  0  0  0  0  0  0  0  0  0
    4.6481    0.0000    0.0000 C   0  0  0  0  0  0  0  0  0  0  0  0
    9.0292   -1.4964    0.0000 C   0  0  0  0  0  0  0  0  0  0  0  0
    3.0988   -0.8946    0.0000 C   0  0  0  0  0  0  0  0  0  0  0  0
    1.5494    1.7891    0.0000 O   0  0  0  0  0  0  0  0  0  0  0  0
    3.0988   -2.6837    0.0000 N   0  0  0  0  0  0  0  0  0  0  0  0
    0.0000   -0.8946    0.0000 O   0  0  0  0  0  0  0  0  0  0  0  0
    8.3849    1.5345    0.0000 C   0  0  0  0  0  0  0  0  0  0  0  0
   10.7793   -1.1243    0.0000 C   0  0  0  0  0  0  0  0  0  0  0  0
   10.1350    1.9067    0.0000 C   0  0  0  0  0  0  0  0  0  0  0  0
   11.3321    0.5770    0.0000 C   0  0  0  0  0  0  0  0  0  0  0  0
    8.5623   -4.0065   -0.0000 H   0  0  0  0  0  0  0  0  0  0  0  0
    5.6032   -3.3775   -0.0000 H   0  0  0  0  0  0  0  0  0  0  0  0
    5.2742    1.0847   -0.0000 H   0  0  0  0  0  0  0  0  0  0  0  0
    4.0218    1.0846   -0.0000 H   0  0  0  0  0  0  0  0  0  0  0  0
    2.3241   -1.3418   -0.0000 H   0  0  0  0  0  0  0  0  0  0  0  0
    2.0142   -3.3099   -0.0000 H   0  0  0  0  0  0  0  0  0  0  0  0
    4.1834   -3.3099   -0.0000 H   0  0  0  0  0  0  0  0  0  0  0  0
   -0.4630   -2.6227   -0.0000 H   0  0  0  0  0  0  0  0  0  0  0  0
    7.7863    2.1991   -0.0000 H   0  0  0  0  0  0  0  0  0  0  0  0
   11.3779   -1.7889   -0.0000 H   0  0  0  0  0  0  0  0  0  0  0  0
   10.4115    2.7576   -0.0000 H   0  0  0  0  0  0  0  0  0  0  0  0
   12.2071    0.7628   -0.0000 H   0  0  0  0  0  0  0  0  0  0  0  0
  2  3  1  0  0  0  0
  3  1  2  0  0  0  0
  4  1  1  0  0  0  0
  5  8  1  0  0  0  0
  6  1  1  0  0  0  0
  7  4  2  0  0  0  0
  8  6  1  0  0  0  0
  9  5  2  0  0  0  0
  8 10  1  6  0  0  0
 11  5  1  0  0  0  0
 12  4  1  0  0  0  0
 13  7  1  0  0  0  0
 14 12  2  0  0  0  0
 15 14  1  0  0  0  0
  7  2  1  0  0  0  0
 15 13  2  0  0  0  0
  2 16  1  0  0  0  0
  3 17  1  0  0  0  0
  6 18  1  1  0  0  0
  6 19  1  0  0  0  0
  8 20  1  0  0  0  0
 10 21  1  0  0  0  0
 10 22  1  0  0  0  0
 11 23  1  0  0  0  0
 12 24  1  0  0  0  0
 13 25  1  0  0  0  0
 14 26  1  0  0  0  0
 15 27  1  0  0  0  0
M  END

$$$$
C(OC(C)(C)C)(=O)NN
Actelion Java MolfileCreator 1.0

 21 20  0  0  0  0  0  0  0  0999 V2000
    3.2075   -0.9259    0.0000 C   0  0  0  0  0  0  0  0  0  0  0  0
    4.8112    0.0000    0.0000 O   0  0  0  0  0  0  0  0  0  0  0  0
    3.2075   -2.7778    0.0000 O   0  0  0  0  0  0  0  0  0  0  0  0
    1.6037    0.0000    0.0000 N   0  0  0  0  0  0  0  0  0  0  0  0
    6.4152   -0.9259    0.0000 C   0  0  0  0  0  0  0  0  0  0  0  0
    0.0000   -0.9259    0.0000 N   0  0  0  0  0  0  0  0  0  0  0  0
    7.3411    0.6778    0.0000 C   0  0  0  0  0  0  0  0  0  0  0  0
    8.0189   -1.8517    0.0000 C   0  0  0  0  0  0  0  0  0  0  0  0
    5.4892   -2.5297    0.0000 C   0  0  0  0  0  0  0  0  0  0  0  0
    1.6037    0.9259   -0.0000 H   0  0  0  0  0  0  0  0  0  0  0  0
   -1.1226   -0.2778   -0.0000 H   0  0  0  0  0  0  0  0  0  0  0  0
    0.0000   -2.2222   -0.0000 H   0  0  0  0  0  0  0  0  0  0  0  0
    7.9893    1.8004   -0.0000 H   0  0  0  0  0  0  0  0  0  0  0  0
    8.4637    0.0296   -0.0000 H   0  0  0  0  0  0  0  0  0  0  0  0
    6.2185    1.3260   -0.0000 H   0  0  0  0  0  0  0  0  0  0  0  0
    9.1415   -2.4997   -0.0000 H   0  0  0  0  0  0  0  0  0  0  0  0
    7.3709   -2.9743   -0.0000 H   0  0  0  0  0  0  0  0  0  0  0  0
    8.6669   -0.7291   -0.0000 H   0  0  0  0  0  0  0  0  0  0  0  0
    4.8410   -3.6523   -0.0000 H   0  0  0  0  0  0  0  0  0  0  0  0
    4.3666   -1.8815   -0.0000 H   0  0  0  0  0  0  0  0  0  0  0  0
    6.6118   -3.1779   -0.0000 H   0  0  0  0  0  0  0  0  0  0  0  0
  2  1  1  0  0  0  0
  3  1  2  0  0  0  0
  4  1  1  0  0  0  0
  5  2  1  0  0  0  0
  6  4  1  0  0  0  0
  7  5  1  0  0  0  0
  8  5  1  0  0  0  0
  9  5  1  0  0  0  0
  4 10  1  0  0  0  0
  6 11  1  0  0  0  0
  6 12  1  0  0  0  0
  7 13  1  0  0  0  0
  7 14  1  0  0  0  0
  7 15  1  0  0  0  0
  8 16  1  0  0  0  0
  8 17  1  0  0  0  0
  8 18  1  0  0  0  0
  9 19  1  0  0  0  0
  9 20  1  0  0  0  0
  9 21  1  0  0  0  0
M  END

$$$$
O2(C=1(C(=CC=CC=1)C3(=C2C=CC=C3)))
Actelion Java MolfileCreator 1.0

 21 23  0  0  0  0  0  0  0  0999 V2000
    0.0000    0.0000    0.0000 O   0  0  0  0  0  0  0  0  0  0  0  0
    0.0000   -1.8159    0.0000 C   0  0  0  0  0  0  0  0  0  0  0  0
    1.7269    0.5611    0.0000 C   0  0  0  0  0  0  0  0  0  0  0  0
    1.7269   -2.3770    0.0000 C   0  0  0  0  0  0  0  0  0  0  0  0
    2.7942   -0.9079    0.0000 C   0  0  0  0  0  0  0  0  0  0  0  0
    2.1044   -4.1530    0.0000 C   0  0  0  0  0  0  0  0  0  0  0  0
    4.6001   -0.7180    0.0000 C   0  0  0  0  0  0  0  0  0  0  0  0
   -1.3494   -3.0308    0.0000 C   0  0  0  0  0  0  0  0  0  0  0  0
    2.4654    2.2199    0.0000 C   0  0  0  0  0  0  0  0  0  0  0  0
    5.3388    0.9406    0.0000 C   0  0  0  0  0  0  0  0  0  0  0  0
    0.7550   -5.3680    0.0000 C   0  0  0  0  0  0  0  0  0  0  0  0
    4.2714    2.4096    0.0000 C   0  0  0  0  0  0  0  0  0  0  0  0
   -0.9718   -4.8069    0.0000 C   0  0  0  0  0  0  0  0  0  0  0  0
    2.9678   -4.4336   -0.0000 H   0  0  0  0  0  0  0  0  0  0  0  0
    5.1337   -1.4523   -0.0000 H   0  0  0  0  0  0  0  0  0  0  0  0
   -2.2128   -2.7503   -0.0000 H   0  0  0  0  0  0  0  0  0  0  0  0
    1.9316    2.9544   -0.0000 H   0  0  0  0  0  0  0  0  0  0  0  0
    6.2418    1.0354   -0.0000 H   0  0  0  0  0  0  0  0  0  0  0  0
    0.9438   -6.2561   -0.0000 H   0  0  0  0  0  0  0  0  0  0  0  0
    4.6408    3.2390   -0.0000 H   0  0  0  0  0  0  0  0  0  0  0  0
   -1.6465   -5.4144   -0.0000 H   0  0  0  0  0  0  0  0  0  0  0  0
  2  1  1  0  0  0  0
  3  1  1  0  0  0  0
  4  2  1  0  0  0  0
  5  3  2  0  0  0  0
  6  4  2  0  0  0  0
  7  5  1  0  0  0  0
  8  2  2  0  0  0  0
  9  3  1  0  0  0  0
 10 12  1  0  0  0  0
 11 13  2  0  0  0  0
 12  9  2  0  0  0  0
 13  8  1  0  0  0  0
  5  4  1  0  0  0  0
 10  7  2  0  0  0  0
 11  6  1  0  0  0  0
  6 14  1  0  0  0  0
  7 15  1  0  0  0  0
  8 16  1  0  0  0  0
  9 17  1  0  0  0  0
 10 18  1  0  0  0  0
 11 19  1  0  0  0  0
 12 20  1  0  0  0  0
 13 21  1  0  0  0  0
M  END

$$$$
C(=O)(OCC(C)C)Cl
Actelion Java MolfileCreator 1.0

 17 16  0  0  0  0  0  0  0  0999 V2000
    6.3465   -0.9160    0.0000 C   0  0  0  0  0  0  0  0  0  0  0  0
    7.9331    0.0000    0.0000 O   0  0  0  0  0  0  0  0  0  0  0  0
    4.7597    0.0000    0.0000 O   0  0  0  0  0  0  0  0  0  0  0  0
    6.3465   -2.7481    0.0000 Cl  0  0  0  0  0  0  0  0  0  0  0  0
    3.1732   -0.9160    0.0000 C   0  0  0  0  0  0  0  0  0  0  0  0
    1.5866    0.0000    0.0000 C   0  0  0  0  0  0  0  0  0  0  0  0
    1.5866    1.8321    0.0000 C   0  0  0  0  0  0  0  0  0  0  0  0
    0.0000   -0.9160    0.0000 C   0  0  0  0  0  0  0  0  0  0  0  0
    2.5319   -2.0266   -0.0000 H   0  0  0  0  0  0  0  0  0  0  0  0
    3.8144   -2.0266   -0.0000 H   0  0  0  0  0  0  0  0  0  0  0  0
    1.5866   -0.9160   -0.0000 H   0  0  0  0  0  0  0  0  0  0  0  0
    1.5866    3.1145   -0.0000 H   0  0  0  0  0  0  0  0  0  0  0  0
    2.8690    1.8321   -0.0000 H   0  0  0  0  0  0  0  0  0  0  0  0
    0.3041    1.8321   -0.0000 H   0  0  0  0  0  0  0  0  0  0  0  0
   -1.1106   -1.5573   -0.0000 H   0  0  0  0  0  0  0  0  0  0  0  0
   -0.6412    0.1946   -0.0000 H   0  0  0  0  0  0  0  0  0  0  0  0
    0.6412   -2.0266   -0.0000 H   0  0  0  0  0  0  0  0  0  0  0  0
  2  1  2  0  0  0  0
  3  1  1  0  0  0  0
  4  1  1  0  0  0  0
  5  3  1  0  0  0  0
  6  5  1  0  0  0  0
  7  6  1  0  0  0  0
  8  6  1  0  0  0  0
  5  9  1  1  0  0  0
  5 10  1  0  0  0  0
  6 11  1  0  0  0  0
  7 12  1  0  0  0  0
  7 13  1  0  0  0  0
  7 14  1  0  0  0  0
  8 15  1  0  0  0  0
  8 16  1  0  0  0  0
  8 17  1  0  0  0  0
M  END

$$$$
N(C1(CCCCC1))C2(CCCCC2)
Actelion Java MolfileCreator 1.0

 36 37  0  0  0  0  0  0  0  0999 V2000
    1.6293    0.0000    0.0000 N   0  0  0  0  0  0  0  0  0  0  0  0
    3.2585   -0.9407    0.0000 C   0  0  0  0  0  0  0  0  0  0  0  0
    0.0000   -0.9407    0.0000 C   0  0  0  0  0  0  0  0  0  0  0  0
    3.2585   -2.8221    0.0000 C   0  0  0  0  0  0  0  0  0  0  0  0
    4.8878    0.0000    0.0000 C   0  0  0  0  0  0  0  0  0  0  0  0
   -1.6293    0.0000    0.0000 C   0  0  0  0  0  0  0  0  0  0  0  0
    0.0000   -2.8219    0.0000 C   0  0  0  0  0  0  0  0  0  0  0  0
    4.8878   -3.7628    0.0000 C   0  0  0  0  0  0  0  0  0  0  0  0
   -3.2585   -0.9405    0.0000 C   0  0  0  0  0  0  0  0  0  0  0  0
   -1.6293   -3.7626    0.0000 C   0  0  0  0  0  0  0  0  0  0  0  0
    6.5173   -0.9407    0.0000 C   0  0  0  0  0  0  0  0  0  0  0  0
    6.5173   -2.8221    0.0000 C   0  0  0  0  0  0  0  0  0  0  0  0
   -3.2585   -2.8219    0.0000 C   0  0  0  0  0  0  0  0  0  0  0  0
    1.6293    0.9407   -0.0000 H   0  0  0  0  0  0  0  0  0  0  0  0
    3.2585    0.0000   -0.0000 H   0  0  0  0  0  0  0  0  0  0  0  0
    0.8146   -1.4109   -0.0000 H   0  0  0  0  0  0  0  0  0  0  0  0
    1.9416   -2.8221   -0.0000 H   0  0  0  0  0  0  0  0  0  0  0  0
    2.6001   -3.9626   -0.0000 H   0  0  0  0  0  0  0  0  0  0  0  0
    5.5462    1.1406   -0.0000 H   0  0  0  0  0  0  0  0  0  0  0  0
    4.2292    1.1405   -0.0000 H   0  0  0  0  0  0  0  0  0  0  0  0
   -0.9708    1.1405   -0.0000 H   0  0  0  0  0  0  0  0  0  0  0  0
   -2.2877    1.1405   -0.0000 H   0  0  0  0  0  0  0  0  0  0  0  0
    0.6585   -3.9623   -0.0000 H   0  0  0  0  0  0  0  0  0  0  0  0
    1.3169   -2.8218   -0.0000 H   0  0  0  0  0  0  0  0  0  0  0  0
    4.2292   -4.9032   -0.0000 H   0  0  0  0  0  0  0  0  0  0  0  0
    5.5462   -4.9034   -0.0000 H   0  0  0  0  0  0  0  0  0  0  0  0
   -3.9169    0.2000   -0.0000 H   0  0  0  0  0  0  0  0  0  0  0  0
   -4.5755   -0.9404   -0.0000 H   0  0  0  0  0  0  0  0  0  0  0  0
   -2.2877   -4.9031   -0.0000 H   0  0  0  0  0  0  0  0  0  0  0  0
   -0.9708   -4.9031   -0.0000 H   0  0  0  0  0  0  0  0  0  0  0  0
    7.8343   -0.9407   -0.0000 H   0  0  0  0  0  0  0  0  0  0  0  0
    7.1758    0.1998   -0.0000 H   0  0  0  0  0  0  0  0  0  0  0  0
    7.1758   -3.9626   -0.0000 H   0  0  0  0  0  0  0  0  0  0  0  0
    7.8343   -2.8220   -0.0000 H   0  0  0  0  0  0  0  0  0  0  0  0
   -4.5755   -2.8219   -0.0000 H   0  0  0  0  0  0  0  0  0  0  0  0
   -3.9170   -3.9624   -0.0000 H   0  0  0  0  0  0  0  0  0  0  0  0
  2  1  1  0  0  0  0
  3  1  1  0  0  0  0
  4  2  1  0  0  0  0
  5  2  1  0  0  0  0
  6  3  1  0  0  0  0
  7  3  1  0  0  0  0
  8  4  1  0  0  0  0
  9  6  1  0  0  0  0
 10  7  1  0  0  0  0
 11  5  1  0  0  0  0
 12 11  1  0  0  0  0
 13 10  1  0  0  0  0
 13  9  1  0  0  0  0
  8 12  1  0  0  0  0
  1 14  1  0  0  0  0
  2 15  1  0  0  0  0
  3 16  1  0  0  0  0
  4 17  1  1  0  0  0
  4 18  1  0  0  0  0
  5 19  1  1  0  0  0
  5 20  1  0  0  0  0
  6 21  1  1  0  0  0
  6 22  1  0  0  0  0
  7 23  1  1  0  0  0
  7 24  1  0  0  0  0
  8 25  1  1  0  0  0
  8 26  1  0  0  0  0
  9 27  1  1  0  0  0
  9 28  1  0  0  0  0
 10 29  1  1  0  0  0
 10 30  1  0  0  0  0
 11 31  1  1  0  0  0
 11 32  1  0  0  0  0
 12 33  1  1  0  0  0
 12 34  1  0  0  0  0
 13 35  1  1  0  0  0
 13 36  1  0  0  0  0
M  END

$$$$
C(OC)(OC)C
Actelion Java MolfileCreator 1.0

 16 15  0  0  0  0  0  0  0  0999 V2000
    3.3025   -0.9534    0.0000 C   0  0  0  0  0  0  0  0  0  0  0  0
    4.9538    0.0000    0.0000 O   0  0  0  0  0  0  0  0  0  0  0  0
    1.6513    0.0000    0.0000 O   0  0  0  0  0  0  0  0  0  0  0  0
    3.3025   -2.8601    0.0000 C   0  0  0  0  0  0  0  0  0  0  0  0
    6.6052   -0.9534    0.0000 C   0  0  0  0  0  0  0  0  0  0  0  0
    0.0000   -0.9534    0.0000 C   0  0  0  0  0  0  0  0  0  0  0  0
    3.3025    0.0000   -0.0000 H   0  0  0  0  0  0  0  0  0  0  0  0
    3.3025   -4.1949   -0.0000 H   0  0  0  0  0  0  0  0  0  0  0  0
    1.9678   -2.8601   -0.0000 H   0  0  0  0  0  0  0  0  0  0  0  0
    4.6373   -2.8601   -0.0000 H   0  0  0  0  0  0  0  0  0  0  0  0
    7.7612   -1.6208   -0.0000 H   0  0  0  0  0  0  0  0  0  0  0  0
    5.9379   -2.1094   -0.0000 H   0  0  0  0  0  0  0  0  0  0  0  0
    7.2726    0.2026   -0.0000 H   0  0  0  0  0  0  0  0  0  0  0  0
   -1.1559   -1.6208   -0.0000 H   0  0  0  0  0  0  0  0  0  0  0  0
   -0.6674    0.2025   -0.0000 H   0  0  0  0  0  0  0  0  0  0  0  0
    0.6674   -2.1093   -0.0000 H   0  0  0  0  0  0  0  0  0  0  0  0
  2  1  1  0  0  0  0
  3  1  1  0  0  0  0
  4  1  1  0  0  0  0
  5  2  1  0  0  0  0
  6  3  1  0  0  0  0
  1  7  1  0  0  0  0
  4  8  1  0  0  0  0
  4  9  1  0  0  0  0
  4 10  1  0  0  0  0
  5 11  1  0  0  0  0
  5 12  1  0  0  0  0
  5 13  1  0  0  0  0
  6 14  1  0  0  0  0
  6 15  1  0  0  0  0
  6 16  1  0  0  0  0
M  END

$$$$
N1(C(=O)C)(C=NC=C1)
Actelion Java MolfileCreator 1.0

 14 14  0  0  0  0  0  0  0  0999 V2000
    3.0659   -0.8851    0.0000 N   0  0  0  0  0  0  0  0  0  0  0  0
    1.5329    0.0000    0.0000 C   0  0  0  0  0  0  0  0  0  0  0  0
    4.9824   -3.0135    0.0000 N   0  0  0  0  0  0  0  0  0  0  0  0
    3.2509   -2.6455    0.0000 C   0  0  0  0  0  0  0  0  0  0  0  0
    4.6829   -0.1650    0.0000 C   0  0  0  0  0  0  0  0  0  0  0  0
    5.8675   -1.4805    0.0000 C   0  0  0  0  0  0  0  0  0  0  0  0
    1.5329    1.7701    0.0000 O   0  0  0  0  0  0  0  0  0  0  0  0
    0.0000   -0.8851    0.0000 C   0  0  0  0  0  0  0  0  0  0  0  0
    2.4776   -3.3417   -0.0000 H   0  0  0  0  0  0  0  0  0  0  0  0
    4.8991    0.8529   -0.0000 H   0  0  0  0  0  0  0  0  0  0  0  0
    6.9023   -1.3719   -0.0000 H   0  0  0  0  0  0  0  0  0  0  0  0
   -1.0731   -1.5046   -0.0000 H   0  0  0  0  0  0  0  0  0  0  0  0
   -0.6196    0.1880   -0.0000 H   0  0  0  0  0  0  0  0  0  0  0  0
    0.6196   -1.9581   -0.0000 H   0  0  0  0  0  0  0  0  0  0  0  0
  2  1  1  0  0  0  0
  3  4  2  0  0  0  0
  4  1  1  0  0  0  0
  5  1  1  0  0  0  0
  6  5  2  0  0  0  0
  7  2  2  0  0  0  0
  8  2  1  0  0  0  0
  3  6  1  0  0  0  0
  4  9  1  0  0  0  0
  5 10  1  0  0  0  0
  6 11  1  0  0  0  0
  8 12  1  0  0  0  0
  8 13  1  0  0  0  0
  8 14  1  0  0  0  0
M  END

$$$$
C(OCC)(OCC)C
Actelion Java MolfileCreator 1.0

 22 21  0  0  0  0  0  0  0  0999 V2000
    4.9300    0.0000    0.0000 C   0  0  0  0  0  0  0  0  0  0  0  0
    6.5735   -0.9488    0.0000 O   0  0  0  0  0  0  0  0  0  0  0  0
    3.2867   -0.9488    0.0000 O   0  0  0  0  0  0  0  0  0  0  0  0
    4.9300    1.8976    0.0000 C   0  0  0  0  0  0  0  0  0  0  0  0
    8.2169    0.0000    0.0000 C   0  0  0  0  0  0  0  0  0  0  0  0
    1.6433    0.0000    0.0000 C   0  0  0  0  0  0  0  0  0  0  0  0
    9.8602   -0.9488    0.0000 C   0  0  0  0  0  0  0  0  0  0  0  0
    0.0000   -0.9488    0.0000 C   0  0  0  0  0  0  0  0  0  0  0  0
    4.9301   -0.9488   -0.0000 H   0  0  0  0  0  0  0  0  0  0  0  0
    4.9300    3.2259   -0.0000 H   0  0  0  0  0  0  0  0  0  0  0  0
    6.2583    1.8976   -0.0000 H   0  0  0  0  0  0  0  0  0  0  0  0
    3.6017    1.8976   -0.0000 H   0  0  0  0  0  0  0  0  0  0  0  0
    8.8810    1.1503   -0.0000 H   0  0  0  0  0  0  0  0  0  0  0  0
    7.5527    1.1503   -0.0000 H   0  0  0  0  0  0  0  0  0  0  0  0
    2.3075    1.1503   -0.0000 H   0  0  0  0  0  0  0  0  0  0  0  0
    0.9792    1.1503   -0.0000 H   0  0  0  0  0  0  0  0  0  0  0  0
   11.0105   -1.6130   -0.0000 H   0  0  0  0  0  0  0  0  0  0  0  0
    9.1960   -2.0991   -0.0000 H   0  0  0  0  0  0  0  0  0  0  0  0
   10.5244    0.2015   -0.0000 H   0  0  0  0  0  0  0  0  0  0  0  0
   -1.1503   -1.6130   -0.0000 H   0  0  0  0  0  0  0  0  0  0  0  0
   -0.6642    0.2015   -0.0000 H   0  0  0  0  0  0  0  0  0  0  0  0
    0.6642   -2.0991   -0.0000 H   0  0  0  0  0  0  0  0  0  0  0  0
  2  1  1  0  0  0  0
  3  1  1  0  0  0  0
  4  1  1  0  0  0  0
  5  2  1  0  0  0  0
  6  3  1  0  0  0  0
  7  5  1  0  0  0  0
  8  6  1  0  0  0  0
  1  9  1  0  0  0  0
  4 10  1  0  0  0  0
  4 11  1  0  0  0  0
  4 12  1  0  0  0  0
  5 13  1  1  0  0  0
  5 14  1  0  0  0  0
  6 15  1  1  0  0  0
  6 16  1  0  0  0  0
  7 17  1  0  0  0  0
  7 18  1  0  0  0  0
  7 19  1  0  0  0  0
  8 20  1  0  0  0  0
  8 21  1  0  0  0  0
  8 22  1  0  0  0  0
M  END

$$$$
C1(=CCCCC1)
Actelion Java MolfileCreator 1.0

 16 16  0  0  0  0  0  0  0  0999 V2000
    0.0000    0.0000    0.0000 C   0  0  0  0  0  0  0  0  0  0  0  0
    0.0000   -1.9048    0.0000 C   0  0  0  0  0  0  0  0  0  0  0  0
    1.6496   -2.8573    0.0000 C   0  0  0  0  0  0  0  0  0  0  0  0
    1.6496    0.9522    0.0000 C   0  0  0  0  0  0  0  0  0  0  0  0
    3.2992    0.0000    0.0000 C   0  0  0  0  0  0  0  0  0  0  0  0
    3.2992   -1.9046    0.0000 C   0  0  0  0  0  0  0  0  0  0  0  0
   -0.8248    0.4763   -0.0000 H   0  0  0  0  0  0  0  0  0  0  0  0
   -0.8248   -2.3810   -0.0000 H   0  0  0  0  0  0  0  0  0  0  0  0
    0.9829   -4.0120   -0.0000 H   0  0  0  0  0  0  0  0  0  0  0  0
    2.3163   -4.0120   -0.0000 H   0  0  0  0  0  0  0  0  0  0  0  0
    2.3162    2.1069   -0.0000 H   0  0  0  0  0  0  0  0  0  0  0  0
    0.9829    2.1069   -0.0000 H   0  0  0  0  0  0  0  0  0  0  0  0
    4.6325    0.0000   -0.0000 H   0  0  0  0  0  0  0  0  0  0  0  0
    3.9658    1.1547   -0.0000 H   0  0  0  0  0  0  0  0  0  0  0  0
    3.9660   -3.0592   -0.0000 H   0  0  0  0  0  0  0  0  0  0  0  0
    4.6325   -1.9044   -0.0000 H   0  0  0  0  0  0  0  0  0  0  0  0
  2  1  2  0  0  0  0
  3  2  1  0  0  0  0
  4  1  1  0  0  0  0
  5  4  1  0  0  0  0
  6  3  1  0  0  0  0
  5  6  1  0  0  0  0
  1  7  1  0  0  0  0
  2  8  1  0  0  0  0
  3  9  1  1  0  0  0
  3 10  1  0  0  0  0
  4 11  1  1  0  0  0
  4 12  1  0  0  0  0
  5 13  1  1  0  0  0
  5 14  1  0  0  0  0
  6 15  1  1  0  0  0
  6 16  1  0  0  0  0
M  END

$$$$
C(=C)C[Br]
Actelion Java MolfileCreator 1.0

  9  8  0  0  0  0  0  0  0  0999 V2000
    3.2991   -0.9524    0.0000 C   0  0  0  0  0  0  0  0  0  0  0  0
    4.9487    0.0000    0.0000 C   0  0  0  0  0  0  0  0  0  0  0  0
    0.0000   -0.9524    0.0000 Br  0  0  0  0  0  0  0  0  0  0  0  0
    1.6496    0.0000    0.0000 C   0  0  0  0  0  0  0  0  0  0  0  0
    3.2991   -1.9048   -0.0000 H   0  0  0  0  0  0  0  0  0  0  0  0
    6.1034   -0.6667   -0.0000 H   0  0  0  0  0  0  0  0  0  0  0  0
    4.9487    1.3333   -0.0000 H   0  0  0  0  0  0  0  0  0  0  0  0
    2.3162    1.1547   -0.0000 H   0  0  0  0  0  0  0  0  0  0  0  0
    0.9829    1.1547   -0.0000 H   0  0  0  0  0  0  0  0  0  0  0  0
  2  1  2  0  0  0  0
  3  4  1  0  0  0  0
  4  1  1  0  0  0  0
  1  5  1  0  0  0  0
  2  6  1  0  0  0  0
  2  7  1  0  0  0  0
  4  8  1  1  0  0  0
  4  9  1  0  0  0  0
M  END

$$$$
C1(N(CCC1)C)(=O)
Actelion Java MolfileCreator 1.0

 16 16  0  0  0  0  0  0  0  0999 V2000
    3.2112   -0.7339    0.0000 C   0  0  0  0  0  0  0  0  0  0  0  0
    4.4187    0.6070    0.0000 C   0  0  0  0  0  0  0  0  0  0  0  0
    3.5165    2.1698    0.0000 C   0  0  0  0  0  0  0  0  0  0  0  0
    1.7513    1.7946    0.0000 C   0  0  0  0  0  0  0  0  0  0  0  0
    1.5627    0.0000    0.0000 N   0  0  0  0  0  0  0  0  0  0  0  0
    3.5863   -2.4989    0.0000 O   0  0  0  0  0  0  0  0  0  0  0  0
    0.0000   -0.9023    0.0000 C   0  0  0  0  0  0  0  0  0  0  0  0
    5.4407   -0.1354   -0.0000 H   0  0  0  0  0  0  0  0  0  0  0  0
    5.5727    1.1208   -0.0000 H   0  0  0  0  0  0  0  0  0  0  0  0
    4.5385    2.9122   -0.0000 H   0  0  0  0  0  0  0  0  0  0  0  0
    3.3845    3.4260   -0.0000 H   0  0  0  0  0  0  0  0  0  0  0  0
    1.3609    2.9959   -0.0000 H   0  0  0  0  0  0  0  0  0  0  0  0
    0.5157    2.0572   -0.0000 H   0  0  0  0  0  0  0  0  0  0  0  0
   -1.0939   -1.5338   -0.0000 H   0  0  0  0  0  0  0  0  0  0  0  0
   -0.6316    0.1916   -0.0000 H   0  0  0  0  0  0  0  0  0  0  0  0
    0.6316   -1.9962   -0.0000 H   0  0  0  0  0  0  0  0  0  0  0  0
  3  4  1  0  0  0  0
  4  5  1  0  0  0  0
  5  1  1  0  0  0  0
  2  3  1  0  0  0  0
  1  2  1  0  0  0  0
  1  6  2  0  0  0  0
  5  7  1  0  0  0  0
  2  8  1  1  0  0  0
  2  9  1  0  0  0  0
  3 10  1  1  0  0  0
  3 11  1  0  0  0  0
  4 12  1  1  0  0  0
  4 13  1  0  0  0  0
  7 14  1  0  0  0  0
  7 15  1  0  0  0  0
  7 16  1  0  0  0  0
M  END

$$$$
C(C(N)(C)C)(=O)O
Actelion Java MolfileCreator 1.0

 16 15  0  0  0  0  0  0  0  0999 V2000
    1.5465    0.0000    0.0000 C   0  0  0  0  0  0  0  0  0  0  0  0
    3.0930   -0.8929    0.0000 C   0  0  0  0  0  0  0  0  0  0  0  0
    1.5465    1.7858    0.0000 O   0  0  0  0  0  0  0  0  0  0  0  0
    3.9858    0.6536    0.0000 N   0  0  0  0  0  0  0  0  0  0  0  0
    0.0000   -0.8929    0.0000 O   0  0  0  0  0  0  0  0  0  0  0  0
    4.6394   -1.7856    0.0000 C   0  0  0  0  0  0  0  0  0  0  0  0
    2.2001   -2.4394    0.0000 C   0  0  0  0  0  0  0  0  0  0  0  0
    5.2359    0.6536   -0.0000 H   0  0  0  0  0  0  0  0  0  0  0  0
    3.3609    1.7361   -0.0000 H   0  0  0  0  0  0  0  0  0  0  0  0
   -0.4622   -2.6178   -0.0000 H   0  0  0  0  0  0  0  0  0  0  0  0
    5.7220   -2.4105   -0.0000 H   0  0  0  0  0  0  0  0  0  0  0  0
    4.0145   -2.8681   -0.0000 H   0  0  0  0  0  0  0  0  0  0  0  0
    5.2643   -0.7031   -0.0000 H   0  0  0  0  0  0  0  0  0  0  0  0
    1.5751   -3.5219   -0.0000 H   0  0  0  0  0  0  0  0  0  0  0  0
    1.1175   -1.8143   -0.0000 H   0  0  0  0  0  0  0  0  0  0  0  0
    3.2826   -3.0644   -0.0000 H   0  0  0  0  0  0  0  0  0  0  0  0
  2  1  1  0  0  0  0
  3  1  2  0  0  0  0
  4  2  1  0  0  0  0
  5  1  1  0  0  0  0
  6  2  1  0  0  0  0
  7  2  1  0  0  0  0
  4  8  1  0  0  0  0
  4  9  1  0  0  0  0
  5 10  1  0  0  0  0
  6 11  1  0  0  0  0
  6 12  1  0  0  0  0
  6 13  1  0  0  0  0
  7 14  1  0  0  0  0
  7 15  1  0  0  0  0
  7 16  1  0  0  0  0
M  END

$$$$
C(OC)(OC)CN
Actelion Java MolfileCreator 1.0

 18 17  0  0  0  0  0  0  0  0999 V2000
    3.2716   -0.9445    0.0000 C   0  0  0  0  0  0  0  0  0  0  0  0
    6.5434   -0.9445    0.0000 N   0  0  0  0  0  0  0  0  0  0  0  0
    3.2716   -2.8334    0.0000 O   0  0  0  0  0  0  0  0  0  0  0  0
    1.6358    0.0000    0.0000 O   0  0  0  0  0  0  0  0  0  0  0  0
    4.9074    0.0000    0.0000 C   0  0  0  0  0  0  0  0  0  0  0  0
    0.0000   -0.9445    0.0000 C   0  0  0  0  0  0  0  0  0  0  0  0
    4.9074   -3.7776    0.0000 C   0  0  0  0  0  0  0  0  0  0  0  0
    2.4537   -1.4167   -0.0000 H   0  0  0  0  0  0  0  0  0  0  0  0
    6.5434   -2.2668   -0.0000 H   0  0  0  0  0  0  0  0  0  0  0  0
    7.6885   -0.2833   -0.0000 H   0  0  0  0  0  0  0  0  0  0  0  0
    5.5684    1.1452   -0.0000 H   0  0  0  0  0  0  0  0  0  0  0  0
    4.2461    1.1451   -0.0000 H   0  0  0  0  0  0  0  0  0  0  0  0
   -1.1451   -1.6056   -0.0000 H   0  0  0  0  0  0  0  0  0  0  0  0
   -0.6611    0.2006   -0.0000 H   0  0  0  0  0  0  0  0  0  0  0  0
    0.6611   -2.0895   -0.0000 H   0  0  0  0  0  0  0  0  0  0  0  0
    6.0525   -4.4386   -0.0000 H   0  0  0  0  0  0  0  0  0  0  0  0
    4.2464   -4.9227   -0.0000 H   0  0  0  0  0  0  0  0  0  0  0  0
    5.5684   -2.6326   -0.0000 H   0  0  0  0  0  0  0  0  0  0  0  0
  2  5  1  0  0  0  0
  3  1  1  0  0  0  0
  4  1  1  0  0  0  0
  5  1  1  0  0  0  0
  6  4  1  0  0  0  0
  7  3  1  0  0  0  0
  1  8  1  0  0  0  0
  2  9  1  0  0  0  0
  2 10  1  0  0  0  0
  5 11  1  1  0  0  0
  5 12  1  0  0  0  0
  6 13  1  0  0  0  0
  6 14  1  0  0  0  0
  6 15  1  0  0  0  0
  7 16  1  0  0  0  0
  7 17  1  0  0  0  0
  7 18  1  0  0  0  0
M  END

$$$$
C1(C(OC)OC)(=CC=C(C=C1)OC)
Actelion Java MolfileCreator 1.0

 27 27  0  0  0  0  0  0  0  0999 V2000
    3.2177   -2.7867    0.0000 C   0  0  0  0  0  0  0  0  0  0  0  0
    3.2177   -0.9289    0.0000 C   0  0  0  0  0  0  0  0  0  0  0  0
    1.6089   -3.7156    0.0000 C   0  0  0  0  0  0  0  0  0  0  0  0
    4.8266   -3.7154    0.0000 C   0  0  0  0  0  0  0  0  0  0  0  0
    3.2177   -6.5022    0.0000 C   0  0  0  0  0  0  0  0  0  0  0  0
    1.6089   -5.5735    0.0000 C   0  0  0  0  0  0  0  0  0  0  0  0
    4.8266   -5.5733    0.0000 C   0  0  0  0  0  0  0  0  0  0  0  0
    1.6089    0.0000    0.0000 O   0  0  0  0  0  0  0  0  0  0  0  0
    4.8266    0.0000    0.0000 O   0  0  0  0  0  0  0  0  0  0  0  0
    3.2177   -8.3602    0.0000 O   0  0  0  0  0  0  0  0  0  0  0  0
    6.4357   -0.9289    0.0000 C   0  0  0  0  0  0  0  0  0  0  0  0
    0.0000   -0.9289    0.0000 C   0  0  0  0  0  0  0  0  0  0  0  0
    4.8266   -9.2889    0.0000 C   0  0  0  0  0  0  0  0  0  0  0  0
    2.4133   -1.3934   -0.0000 H   0  0  0  0  0  0  0  0  0  0  0  0
    0.8044   -3.2512   -0.0000 H   0  0  0  0  0  0  0  0  0  0  0  0
    5.6310   -3.2509   -0.0000 H   0  0  0  0  0  0  0  0  0  0  0  0
    0.8044   -6.0380   -0.0000 H   0  0  0  0  0  0  0  0  0  0  0  0
    5.6310   -6.0377   -0.0000 H   0  0  0  0  0  0  0  0  0  0  0  0
    7.5620   -1.5791   -0.0000 H   0  0  0  0  0  0  0  0  0  0  0  0
    5.7854   -2.0552   -0.0000 H   0  0  0  0  0  0  0  0  0  0  0  0
    7.0859    0.1974   -0.0000 H   0  0  0  0  0  0  0  0  0  0  0  0
   -1.1262   -1.5791   -0.0000 H   0  0  0  0  0  0  0  0  0  0  0  0
   -0.6502    0.1973   -0.0000 H   0  0  0  0  0  0  0  0  0  0  0  0
    0.6502   -2.0551   -0.0000 H   0  0  0  0  0  0  0  0  0  0  0  0
    5.9528   -9.9390   -0.0000 H   0  0  0  0  0  0  0  0  0  0  0  0
    4.1765  -10.4151   -0.0000 H   0  0  0  0  0  0  0  0  0  0  0  0
    5.4767   -8.1627   -0.0000 H   0  0  0  0  0  0  0  0  0  0  0  0
  2  1  1  0  0  0  0
  3  1  2  0  0  0  0
  4  1  1  0  0  0  0
  5  7  1  0  0  0  0
  6  3  1  0  0  0  0
  7  4  2  0  0  0  0
  8  2  1  0  0  0  0
  9  2  1  0  0  0  0
 10  5  1  0  0  0  0
 11  9  1  0  0  0  0
 12  8  1  0  0  0  0
 13 10  1  0  0  0  0
  5  6  2  0  0  0  0
  2 14  1  0  0  0  0
  3 15  1  0  0  0  0
  4 16  1  0  0  0  0
  6 17  1  0  0  0  0
  7 18  1  0  0  0  0
 11 19  1  0  0  0  0
 11 20  1  0  0  0  0
 11 21  1  0  0  0  0
 12 22  1  0  0  0  0
 12 23  1  0  0  0  0
 12 24  1  0  0  0  0
 13 25  1  0  0  0  0
 13 26  1  0  0  0  0
 13 27  1  0  0  0  0
M  END

$$$$
O=CC=1(C=CC(=CC=1)OC)
Actelion Java MolfileCreator 1.0

 18 18  0  0  0  0  0  0  0  0999 V2000
    8.0078   -5.5478    0.0000 O   0  0  0  0  0  0  0  0  0  0  0  0
    8.0078   -3.6985    0.0000 C   0  0  0  0  0  0  0  0  0  0  0  0
    6.4063   -2.7738    0.0000 C   0  0  0  0  0  0  0  0  0  0  0  0
    3.2031   -0.9247    0.0000 C   0  0  0  0  0  0  0  0  0  0  0  0
    6.4063   -0.9245    0.0000 C   0  0  0  0  0  0  0  0  0  0  0  0
    4.8046   -3.6985    0.0000 C   0  0  0  0  0  0  0  0  0  0  0  0
    3.2031   -2.7738    0.0000 C   0  0  0  0  0  0  0  0  0  0  0  0
    4.8046    0.0000    0.0000 C   0  0  0  0  0  0  0  0  0  0  0  0
    1.6015    0.0000    0.0000 O   0  0  0  0  0  0  0  0  0  0  0  0
    0.0000   -0.9247    0.0000 C   0  0  0  0  0  0  0  0  0  0  0  0
    8.8086   -3.2362   -0.0000 H   0  0  0  0  0  0  0  0  0  0  0  0
    7.2072   -0.4621   -0.0000 H   0  0  0  0  0  0  0  0  0  0  0  0
    4.8045   -4.6232   -0.0000 H   0  0  0  0  0  0  0  0  0  0  0  0
    2.4023   -3.2361   -0.0000 H   0  0  0  0  0  0  0  0  0  0  0  0
    4.8045    0.9246   -0.0000 H   0  0  0  0  0  0  0  0  0  0  0  0
   -1.1211   -1.5719   -0.0000 H   0  0  0  0  0  0  0  0  0  0  0  0
   -0.6473    0.1964   -0.0000 H   0  0  0  0  0  0  0  0  0  0  0  0
    0.6473   -2.0457   -0.0000 H   0  0  0  0  0  0  0  0  0  0  0  0
  2  1  2  0  0  0  0
  3  2  1  0  0  0  0
  4  7  2  0  0  0  0
  5  3  1  0  0  0  0
  6  3  2  0  0  0  0
  7  6  1  0  0  0  0
  8  5  2  0  0  0  0
  9  4  1  0  0  0  0
 10  9  1  0  0  0  0
  8  4  1  0  0  0  0
  2 11  1  0  0  0  0
  5 12  1  0  0  0  0
  6 13  1  0  0  0  0
  7 14  1  0  0  0  0
  8 15  1  0  0  0  0
 10 16  1  0  0  0  0
 10 17  1  0  0  0  0
 10 18  1  0  0  0  0
M  END

$$$$
C(=O)(CC1(=CC=CC=C1))O
Actelion Java MolfileCreator 1.0

 18 18  0  0  0  0  0  0  0  0999 V2000
    3.1386   -0.9061    0.0000 C   0  0  0  0  0  0  0  0  0  0  0  0
    4.7079    0.0000    0.0000 O   0  0  0  0  0  0  0  0  0  0  0  0
    1.5693    0.0000    0.0000 C   0  0  0  0  0  0  0  0  0  0  0  0
    3.1386   -2.7182    0.0000 O   0  0  0  0  0  0  0  0  0  0  0  0
    0.0000   -0.9061    0.0000 C   0  0  0  0  0  0  0  0  0  0  0  0
   -1.5693    0.0000    0.0000 C   0  0  0  0  0  0  0  0  0  0  0  0
    0.0000   -2.7180    0.0000 C   0  0  0  0  0  0  0  0  0  0  0  0
   -1.5693   -3.6241    0.0000 C   0  0  0  0  0  0  0  0  0  0  0  0
   -3.1386   -0.9059    0.0000 C   0  0  0  0  0  0  0  0  0  0  0  0
   -3.1386   -2.7180    0.0000 C   0  0  0  0  0  0  0  0  0  0  0  0
    2.2035    1.0985   -0.0000 H   0  0  0  0  0  0  0  0  0  0  0  0
    0.9351    1.0985   -0.0000 H   0  0  0  0  0  0  0  0  0  0  0  0
    4.4200   -3.9996   -0.0000 H   0  0  0  0  0  0  0  0  0  0  0  0
   -1.5693    0.9060   -0.0000 H   0  0  0  0  0  0  0  0  0  0  0  0
    0.7847   -3.1710   -0.0000 H   0  0  0  0  0  0  0  0  0  0  0  0
   -1.5693   -4.5301   -0.0000 H   0  0  0  0  0  0  0  0  0  0  0  0
   -3.9233   -0.4528   -0.0000 H   0  0  0  0  0  0  0  0  0  0  0  0
   -3.9233   -3.1710   -0.0000 H   0  0  0  0  0  0  0  0  0  0  0  0
  2  1  2  0  0  0  0
  3  1  1  0  0  0  0
  4  1  1  0  0  0  0
  5  3  1  0  0  0  0
  6  5  2  0  0  0  0
  7  5  1  0  0  0  0
  8  7  2  0  0  0  0
  9  6  1  0  0  0  0
 10  8  1  0  0  0  0
  9 10  2  0  0  0  0
  3 11  1  1  0  0  0
  3 12  1  0  0  0  0
  4 13  1  0  0  0  0
  6 14  1  0  0  0  0
  7 15  1  0  0  0  0
  8 16  1  0  0  0  0
  9 17  1  0  0  0  0
 10 18  1  0  0  0  0
M  END

$$$$
C(=C)CO
Actelion Java MolfileCreator 1.0

 10  9  0  0  0  0  0  0  0  0999 V2000
    3.2031   -0.9247    0.0000 C   0  0  0  0  0  0  0  0  0  0  0  0
    4.8046    0.0000    0.0000 C   0  0  0  0  0  0  0  0  0  0  0  0
    0.0000   -0.9247    0.0000 O   0  0  0  0  0  0  0  0  0  0  0  0
    1.6015    0.0000    0.0000 C   0  0  0  0  0  0  0  0  0  0  0  0
    3.2031   -1.8494   -0.0000 H   0  0  0  0  0  0  0  0  0  0  0  0
    5.9257   -0.6472   -0.0000 H   0  0  0  0  0  0  0  0  0  0  0  0
    4.8046    1.2945   -0.0000 H   0  0  0  0  0  0  0  0  0  0  0  0
   -0.4786   -2.7110   -0.0000 H   0  0  0  0  0  0  0  0  0  0  0  0
    2.2488    1.1211   -0.0000 H   0  0  0  0  0  0  0  0  0  0  0  0
    0.9543    1.1211   -0.0000 H   0  0  0  0  0  0  0  0  0  0  0  0
  2  1  2  0  0  0  0
  3  4  1  0  0  0  0
  4  1  1  0  0  0  0
  1  5  1  0  0  0  0
  2  6  1  0  0  0  0
  2  7  1  0  0  0  0
  3  8  1  0  0  0  0
  4  9  1  1  0  0  0
  4 10  1  0  0  0  0
M  END

$$$$
C(=O)(C=1(C=CC=CC=1))N
Actelion Java MolfileCreator 1.0

 16 16  0  0  0  0  0  0  0  0999 V2000
    1.6112    0.0000    0.0000 C   0  0  0  0  0  0  0  0  0  0  0  0
    3.2223   -0.9302    0.0000 O   0  0  0  0  0  0  0  0  0  0  0  0
    1.6112    1.8605    0.0000 C   0  0  0  0  0  0  0  0  0  0  0  0
    0.0000   -0.9302    0.0000 N   0  0  0  0  0  0  0  0  0  0  0  0
    3.2223    2.7905    0.0000 C   0  0  0  0  0  0  0  0  0  0  0  0
    0.0000    2.7905    0.0000 C   0  0  0  0  0  0  0  0  0  0  0  0
    0.0000    4.6511    0.0000 C   0  0  0  0  0  0  0  0  0  0  0  0
    3.2223    4.6511    0.0000 C   0  0  0  0  0  0  0  0  0  0  0  0
    1.6112    5.5814    0.0000 C   0  0  0  0  0  0  0  0  0  0  0  0
   -1.1278   -0.2791   -0.0000 H   0  0  0  0  0  0  0  0  0  0  0  0
    0.0000   -2.2325   -0.0000 H   0  0  0  0  0  0  0  0  0  0  0  0
    4.0279    2.3252   -0.0000 H   0  0  0  0  0  0  0  0  0  0  0  0
   -0.8056    2.3252   -0.0000 H   0  0  0  0  0  0  0  0  0  0  0  0
   -0.8056    5.1164   -0.0000 H   0  0  0  0  0  0  0  0  0  0  0  0
    4.0279    5.1164   -0.0000 H   0  0  0  0  0  0  0  0  0  0  0  0
    1.6112    6.5116   -0.0000 H   0  0  0  0  0  0  0  0  0  0  0  0
  2  1  2  0  0  0  0
  3  1  1  0  0  0  0
  4  1  1  0  0  0  0
  5  3  1  0  0  0  0
  6  3  2  0  0  0  0
  7  6  1  0  0  0  0
  8  5  2  0  0  0  0
  9  7  2  0  0  0  0
  8  9  1  0  0  0  0
  4 10  1  0  0  0  0
  4 11  1  0  0  0  0
  5 12  1  0  0  0  0
  6 13  1  0  0  0  0
  7 14  1  0  0  0  0
  8 15  1  0  0  0  0
  9 16  1  0  0  0  0
M  END

$$$$
N(CC=1(C=CC=CC=1))C
Actelion Java MolfileCreator 1.0

 20 20  0  0  0  0  0  0  0  0999 V2000
    1.6762    0.0000    0.0000 N   0  0  0  0  0  0  0  0  0  0  0  0
    5.0285    0.0000    0.0000 C   0  0  0  0  0  0  0  0  0  0  0  0
    3.3523   -0.9678    0.0000 C   0  0  0  0  0  0  0  0  0  0  0  0
    0.0000   -0.9678    0.0000 C   0  0  0  0  0  0  0  0  0  0  0  0
    6.7048   -0.9676    0.0000 C   0  0  0  0  0  0  0  0  0  0  0  0
    5.0285    1.9353    0.0000 C   0  0  0  0  0  0  0  0  0  0  0  0
    6.7048    2.9033    0.0000 C   0  0  0  0  0  0  0  0  0  0  0  0
    8.3810    0.0000    0.0000 C   0  0  0  0  0  0  0  0  0  0  0  0
    8.3810    1.9355    0.0000 C   0  0  0  0  0  0  0  0  0  0  0  0
    1.6762    0.9678   -0.0000 H   0  0  0  0  0  0  0  0  0  0  0  0
    2.6749   -2.1411   -0.0000 H   0  0  0  0  0  0  0  0  0  0  0  0
    4.0297   -2.1411   -0.0000 H   0  0  0  0  0  0  0  0  0  0  0  0
   -1.1733   -1.6452   -0.0000 H   0  0  0  0  0  0  0  0  0  0  0  0
   -0.6774    0.2056   -0.0000 H   0  0  0  0  0  0  0  0  0  0  0  0
    0.6774   -2.1411   -0.0000 H   0  0  0  0  0  0  0  0  0  0  0  0
    6.7049   -1.9351   -0.0000 H   0  0  0  0  0  0  0  0  0  0  0  0
    4.1903    2.4190   -0.0000 H   0  0  0  0  0  0  0  0  0  0  0  0
    6.7049    3.8711   -0.0000 H   0  0  0  0  0  0  0  0  0  0  0  0
    9.2191   -0.4840   -0.0000 H   0  0  0  0  0  0  0  0  0  0  0  0
    9.2191    2.4194   -0.0000 H   0  0  0  0  0  0  0  0  0  0  0  0
  2  3  1  0  0  0  0
  3  1  1  0  0  0  0
  4  1  1  0  0  0  0
  5  2  1  0  0  0  0
  6  2  2  0  0  0  0
  7  6  1  0  0  0  0
  8  5  2  0  0  0  0
  9  8  1  0  0  0  0
  7  9  2  0  0  0  0
  1 10  1  0  0  0  0
  3 11  1  1  0  0  0
  3 12  1  0  0  0  0
  4 13  1  0  0  0  0
  4 14  1  0  0  0  0
  4 15  1  0  0  0  0
  5 16  1  0  0  0  0
  6 17  1  0  0  0  0
  7 18  1  0  0  0  0
  8 19  1  0  0  0  0
  9 20  1  0  0  0  0
M  END

$$$$
C=1(OC=CC=1)(CO)
Actelion Java MolfileCreator 1.0

 13 13  0  0  0  0  0  0  0  0999 V2000
    3.0254   -0.8734    0.0000 C   0  0  0  0  0  0  0  0  0  0  0  0
    3.2080   -2.6106    0.0000 O   0  0  0  0  0  0  0  0  0  0  0  0
    4.6211   -0.1628    0.0000 C   0  0  0  0  0  0  0  0  0  0  0  0
    4.9167   -2.9737    0.0000 C   0  0  0  0  0  0  0  0  0  0  0  0
    5.7900   -1.4610    0.0000 C   0  0  0  0  0  0  0  0  0  0  0  0
    1.5127    0.0000    0.0000 C   0  0  0  0  0  0  0  0  0  0  0  0
    0.0000   -0.8734    0.0000 O   0  0  0  0  0  0  0  0  0  0  0  0
    4.8345    0.8416   -0.0000 H   0  0  0  0  0  0  0  0  0  0  0  0
    5.3343   -3.9116   -0.0000 H   0  0  0  0  0  0  0  0  0  0  0  0
    6.8112   -1.3538   -0.0000 H   0  0  0  0  0  0  0  0  0  0  0  0
    2.1241    1.0589   -0.0000 H   0  0  0  0  0  0  0  0  0  0  0  0
    0.9014    1.0589   -0.0000 H   0  0  0  0  0  0  0  0  0  0  0  0
   -0.4521   -2.5606   -0.0000 H   0  0  0  0  0  0  0  0  0  0  0  0
  2  1  1  0  0  0  0
  3  1  2  0  0  0  0
  4  2  1  0  0  0  0
  5  3  1  0  0  0  0
  6  1  1  0  0  0  0
  7  6  1  0  0  0  0
  4  5  2  0  0  0  0
  3  8  1  0  0  0  0
  4  9  1  0  0  0  0
  5 10  1  0  0  0  0
  6 11  1  1  0  0  0
  6 12  1  0  0  0  0
  7 13  1  0  0  0  0
M  END

$$$$
C(OCC)(OCC)C[Br]
Actelion Java MolfileCreator 1.0

 22 21  0  0  0  0  0  0  0  0999 V2000
    4.8425    0.0000    0.0000 C   0  0  0  0  0  0  0  0  0  0  0  0
    3.2283    2.7959    0.0000 Br  0  0  0  0  0  0  0  0  0  0  0  0
    3.2283   -0.9320    0.0000 O   0  0  0  0  0  0  0  0  0  0  0  0
    6.4568   -0.9320    0.0000 O   0  0  0  0  0  0  0  0  0  0  0  0
    4.8425    1.8639    0.0000 C   0  0  0  0  0  0  0  0  0  0  0  0
    1.6142    0.0000    0.0000 C   0  0  0  0  0  0  0  0  0  0  0  0
    8.0710    0.0000    0.0000 C   0  0  0  0  0  0  0  0  0  0  0  0
    9.6852   -0.9320    0.0000 C   0  0  0  0  0  0  0  0  0  0  0  0
    0.0000   -0.9320    0.0000 C   0  0  0  0  0  0  0  0  0  0  0  0
    4.0354    0.4660   -0.0000 H   0  0  0  0  0  0  0  0  0  0  0  0
    6.1472    1.8639   -0.0000 H   0  0  0  0  0  0  0  0  0  0  0  0
    5.4949    2.9939   -0.0000 H   0  0  0  0  0  0  0  0  0  0  0  0
    2.2665    1.1299   -0.0000 H   0  0  0  0  0  0  0  0  0  0  0  0
    0.9618    1.1299   -0.0000 H   0  0  0  0  0  0  0  0  0  0  0  0
    8.7234    1.1299   -0.0000 H   0  0  0  0  0  0  0  0  0  0  0  0
    7.4187    1.1299   -0.0000 H   0  0  0  0  0  0  0  0  0  0  0  0
   10.8151   -1.5843   -0.0000 H   0  0  0  0  0  0  0  0  0  0  0  0
    9.0328   -2.0619   -0.0000 H   0  0  0  0  0  0  0  0  0  0  0  0
   10.3376    0.1979   -0.0000 H   0  0  0  0  0  0  0  0  0  0  0  0
   -1.1299   -1.5843   -0.0000 H   0  0  0  0  0  0  0  0  0  0  0  0
   -0.6524    0.1979   -0.0000 H   0  0  0  0  0  0  0  0  0  0  0  0
    0.6524   -2.0619   -0.0000 H   0  0  0  0  0  0  0  0  0  0  0  0
  2  5  1  0  0  0  0
  3  1  1  0  0  0  0
  4  1  1  0  0  0  0
  5  1  1  0  0  0  0
  6  3  1  0  0  0  0
  7  4  1  0  0  0  0
  8  7  1  0  0  0  0
  9  6  1  0  0  0  0
  1 10  1  0  0  0  0
  5 11  1  1  0  0  0
  5 12  1  0  0  0  0
  6 13  1  1  0  0  0
  6 14  1  0  0  0  0
  7 15  1  1  0  0  0
  7 16  1  0  0  0  0
  8 17  1  0  0  0  0
  8 18  1  0  0  0  0
  8 19  1  0  0  0  0
  9 20  1  0  0  0  0
  9 21  1  0  0  0  0
  9 22  1  0  0  0  0
M  END

$$$$
N#CC1(=CC=C(C=C1)OC)
Actelion Java MolfileCreator 1.0

 17 17  0  0  0  0  0  0  0  0999 V2000
    9.3974   -4.5212    0.0000 N   0  0  0  0  0  0  0  0  0  0  0  0
    7.8312   -3.6169    0.0000 C   0  0  0  0  0  0  0  0  0  0  0  0
    6.2650   -2.7126    0.0000 C   0  0  0  0  0  0  0  0  0  0  0  0
    3.1324   -0.9043    0.0000 C   0  0  0  0  0  0  0  0  0  0  0  0
    6.2650   -0.9043    0.0000 C   0  0  0  0  0  0  0  0  0  0  0  0
    4.6986   -3.6169    0.0000 C   0  0  0  0  0  0  0  0  0  0  0  0
    3.1324   -2.7128    0.0000 C   0  0  0  0  0  0  0  0  0  0  0  0
    4.6986    0.0000    0.0000 C   0  0  0  0  0  0  0  0  0  0  0  0
    1.5662    0.0000    0.0000 O   0  0  0  0  0  0  0  0  0  0  0  0
    0.0000   -0.9043    0.0000 C   0  0  0  0  0  0  0  0  0  0  0  0
    7.0482   -0.4522   -0.0000 H   0  0  0  0  0  0  0  0  0  0  0  0
    4.6985   -4.5211   -0.0000 H   0  0  0  0  0  0  0  0  0  0  0  0
    2.3493   -3.1650   -0.0000 H   0  0  0  0  0  0  0  0  0  0  0  0
    4.6985    0.9043   -0.0000 H   0  0  0  0  0  0  0  0  0  0  0  0
   -1.0963   -1.5373   -0.0000 H   0  0  0  0  0  0  0  0  0  0  0  0
   -0.6330    0.1921   -0.0000 H   0  0  0  0  0  0  0  0  0  0  0  0
    0.6330   -2.0006   -0.0000 H   0  0  0  0  0  0  0  0  0  0  0  0
  2  1  3  0  0  0  0
  3  2  1  0  0  0  0
  4  7  1  0  0  0  0
  5  3  2  0  0  0  0
  6  3  1  0  0  0  0
  7  6  2  0  0  0  0
  8  5  1  0  0  0  0
  9  4  1  0  0  0  0
 10  9  1  0  0  0  0
  4  8  2  0  0  0  0
  5 11  1  0  0  0  0
  6 12  1  0  0  0  0
  7 13  1  0  0  0  0
  8 14  1  0  0  0  0
 10 15  1  0  0  0  0
 10 16  1  0  0  0  0
 10 17  1  0  0  0  0
M  END

$$$$
C1(=C(O)C=CC=C1OC)(O)
Actelion Java MolfileCreator 1.0

 18 18  0  0  0  0  0  0  0  0999 V2000
    2.9977   -2.5960    0.0000 C   0  0  0  0  0  0  0  0  0  0  0  0
    4.4965   -3.4614    0.0000 C   0  0  0  0  0  0  0  0  0  0  0  0
    2.9977   -0.8654    0.0000 C   0  0  0  0  0  0  0  0  0  0  0  0
    1.4988   -3.4614    0.0000 O   0  0  0  0  0  0  0  0  0  0  0  0
    4.4965   -5.1923    0.0000 O   0  0  0  0  0  0  0  0  0  0  0  0
    1.4988    0.0000    0.0000 O   0  0  0  0  0  0  0  0  0  0  0  0
    5.9956   -0.8654    0.0000 C   0  0  0  0  0  0  0  0  0  0  0  0
    5.9956   -2.5960    0.0000 C   0  0  0  0  0  0  0  0  0  0  0  0
    4.4965    0.0000    0.0000 C   0  0  0  0  0  0  0  0  0  0  0  0
    0.0000   -0.8654    0.0000 C   0  0  0  0  0  0  0  0  0  0  0  0
    1.0509   -5.1331   -0.0000 H   0  0  0  0  0  0  0  0  0  0  0  0
    5.7205   -6.4163   -0.0000 H   0  0  0  0  0  0  0  0  0  0  0  0
    6.7451   -0.4328   -0.0000 H   0  0  0  0  0  0  0  0  0  0  0  0
    6.7451   -3.0286   -0.0000 H   0  0  0  0  0  0  0  0  0  0  0  0
    4.4965    0.8654   -0.0000 H   0  0  0  0  0  0  0  0  0  0  0  0
   -1.0492   -1.4712   -0.0000 H   0  0  0  0  0  0  0  0  0  0  0  0
   -0.6058    0.1838   -0.0000 H   0  0  0  0  0  0  0  0  0  0  0  0
    0.6058   -1.9146   -0.0000 H   0  0  0  0  0  0  0  0  0  0  0  0
  2  1  2  0  0  0  0
  3  1  1  0  0  0  0
  4  1  1  0  0  0  0
  5  2  1  0  0  0  0
  6  3  1  0  0  0  0
  7  9  1  0  0  0  0
  8  2  1  0  0  0  0
  9  3  2  0  0  0  0
 10  6  1  0  0  0  0
  8  7  2  0  0  0  0
  4 11  1  0  0  0  0
  5 12  1  0  0  0  0
  7 13  1  0  0  0  0
  8 14  1  0  0  0  0
  9 15  1  0  0  0  0
 10 16  1  0  0  0  0
 10 17  1  0  0  0  0
 10 18  1  0  0  0  0
M  END

$$$$
C1(=C(C=C(C=C1)OC)O)(C(=O)O)
Actelion Java MolfileCreator 1.0

 20 20  0  0  0  0  0  0  0  0999 V2000
    2.9523   -0.8523    0.0000 C   0  0  0  0  0  0  0  0  0  0  0  0
    2.9523   -2.5567    0.0000 C   0  0  0  0  0  0  0  0  0  0  0  0
    1.4762    0.0000    0.0000 C   0  0  0  0  0  0  0  0  0  0  0  0
    4.4285    0.0000    0.0000 C   0  0  0  0  0  0  0  0  0  0  0  0
    4.4285   -3.4090    0.0000 C   0  0  0  0  0  0  0  0  0  0  0  0
    1.4762    1.7046    0.0000 O   0  0  0  0  0  0  0  0  0  0  0  0
    5.9048   -2.5567    0.0000 C   0  0  0  0  0  0  0  0  0  0  0  0
    1.4762   -3.4090    0.0000 O   0  0  0  0  0  0  0  0  0  0  0  0
    5.9048   -0.8521    0.0000 C   0  0  0  0  0  0  0  0  0  0  0  0
    0.0000   -0.8523    0.0000 O   0  0  0  0  0  0  0  0  0  0  0  0
    7.3810   -3.4090    0.0000 O   0  0  0  0  0  0  0  0  0  0  0  0
    8.8571   -2.5567    0.0000 C   0  0  0  0  0  0  0  0  0  0  0  0
    4.4284    0.8522   -0.0000 H   0  0  0  0  0  0  0  0  0  0  0  0
    4.4284   -4.2613   -0.0000 H   0  0  0  0  0  0  0  0  0  0  0  0
    1.0350   -5.0554   -0.0000 H   0  0  0  0  0  0  0  0  0  0  0  0
    6.6430   -0.4259   -0.0000 H   0  0  0  0  0  0  0  0  0  0  0  0
   -0.4411   -2.4987   -0.0000 H   0  0  0  0  0  0  0  0  0  0  0  0
    9.8904   -1.9601   -0.0000 H   0  0  0  0  0  0  0  0  0  0  0  0
    9.4537   -3.5900   -0.0000 H   0  0  0  0  0  0  0  0  0  0  0  0
    8.2605   -1.5234   -0.0000 H   0  0  0  0  0  0  0  0  0  0  0  0
  2  1  2  0  0  0  0
  3  1  1  0  0  0  0
  4  1  1  0  0  0  0
  5  2  1  0  0  0  0
  6  3  2  0  0  0  0
  7  9  1  0  0  0  0
  8  2  1  0  0  0  0
  9  4  2  0  0  0  0
 10  3  1  0  0  0  0
 11  7  1  0  0  0  0
 12 11  1  0  0  0  0
  7  5  2  0  0  0  0
  4 13  1  0  0  0  0
  5 14  1  0  0  0  0
  8 15  1  0  0  0  0
  9 16  1  0  0  0  0
 10 17  1  0  0  0  0
 12 18  1  0  0  0  0
 12 19  1  0  0  0  0
 12 20  1  0  0  0  0
M  END

$$$$
C(C1(=CC=CC=C1))(OC)(OC)OC
Actelion Java MolfileCreator 1.0

 27 27  0  0  0  0  0  0  0  0999 V2000
    3.2177   -0.9289    0.0000 C   0  0  0  0  0  0  0  0  0  0  0  0
    4.8266   -1.8576    0.0000 C   0  0  0  0  0  0  0  0  0  0  0  0
    4.8266    0.0000    0.0000 O   0  0  0  0  0  0  0  0  0  0  0  0
    3.2177   -2.7867    0.0000 O   0  0  0  0  0  0  0  0  0  0  0  0
    1.6089    0.0000    0.0000 O   0  0  0  0  0  0  0  0  0  0  0  0
    4.8266   -3.7156    0.0000 C   0  0  0  0  0  0  0  0  0  0  0  0
    6.4357   -0.9289    0.0000 C   0  0  0  0  0  0  0  0  0  0  0  0
    4.8266    1.8578    0.0000 C   0  0  0  0  0  0  0  0  0  0  0  0
    1.6089   -3.7155    0.0000 C   0  0  0  0  0  0  0  0  0  0  0  0
    0.0000   -0.9289    0.0000 C   0  0  0  0  0  0  0  0  0  0  0  0
    6.4357   -4.6446    0.0000 C   0  0  0  0  0  0  0  0  0  0  0  0
    8.0446   -1.8578    0.0000 C   0  0  0  0  0  0  0  0  0  0  0  0
    8.0446   -3.7156    0.0000 C   0  0  0  0  0  0  0  0  0  0  0  0
    4.0221   -4.1802   -0.0000 H   0  0  0  0  0  0  0  0  0  0  0  0
    6.4358   -0.0001   -0.0000 H   0  0  0  0  0  0  0  0  0  0  0  0
    4.8266    3.1583   -0.0000 H   0  0  0  0  0  0  0  0  0  0  0  0
    6.1271    1.8578   -0.0000 H   0  0  0  0  0  0  0  0  0  0  0  0
    3.5261    1.8578   -0.0000 H   0  0  0  0  0  0  0  0  0  0  0  0
    0.4827   -4.3656   -0.0000 H   0  0  0  0  0  0  0  0  0  0  0  0
    0.9588   -2.5892   -0.0000 H   0  0  0  0  0  0  0  0  0  0  0  0
    2.2590   -4.8417   -0.0000 H   0  0  0  0  0  0  0  0  0  0  0  0
   -1.1262   -1.5791   -0.0000 H   0  0  0  0  0  0  0  0  0  0  0  0
   -0.6502    0.1973   -0.0000 H   0  0  0  0  0  0  0  0  0  0  0  0
    0.6502   -2.0551   -0.0000 H   0  0  0  0  0  0  0  0  0  0  0  0
    6.4358   -5.5735   -0.0000 H   0  0  0  0  0  0  0  0  0  0  0  0
    8.8490   -1.3934   -0.0000 H   0  0  0  0  0  0  0  0  0  0  0  0
    8.8490   -4.1801   -0.0000 H   0  0  0  0  0  0  0  0  0  0  0  0
  2  1  1  0  0  0  0
  3  1  1  0  0  0  0
  4  1  1  0  0  0  0
  5  1  1  0  0  0  0
  6  2  2  0  0  0  0
  7  2  1  0  0  0  0
  8  3  1  0  0  0  0
  9  4  1  0  0  0  0
 10  5  1  0  0  0  0
 11  6  1  0  0  0  0
 12  7  2  0  0  0  0
 13 12  1  0  0  0  0
 11 13  2  0  0  0  0
  6 14  1  0  0  0  0
  7 15  1  0  0  0  0
  8 16  1  0  0  0  0
  8 17  1  0  0  0  0
  8 18  1  0  0  0  0
  9 19  1  0  0  0  0
  9 20  1  0  0  0  0
  9 21  1  0  0  0  0
 10 22  1  0  0  0  0
 10 23  1  0  0  0  0
 10 24  1  0  0  0  0
 11 25  1  0  0  0  0
 12 26  1  0  0  0  0
 13 27  1  0  0  0  0
M  END

$$$$
C1(=C(C=CC(=C1)C)N)(N)
Actelion Java MolfileCreator 1.0

 19 19  0  0  0  0  0  0  0  0999 V2000
    4.8081    0.0000    0.0000 C   0  0  0  0  0  0  0  0  0  0  0  0
    4.8081    1.8507    0.0000 C   0  0  0  0  0  0  0  0  0  0  0  0
    3.2054   -0.9253    0.0000 C   0  0  0  0  0  0  0  0  0  0  0  0
    3.2054    2.7758    0.0000 C   0  0  0  0  0  0  0  0  0  0  0  0
    6.4109   -0.9252    0.0000 N   0  0  0  0  0  0  0  0  0  0  0  0
    6.4109    2.7760    0.0000 N   0  0  0  0  0  0  0  0  0  0  0  0
    1.6027    0.0000    0.0000 C   0  0  0  0  0  0  0  0  0  0  0  0
    1.6027    1.8505    0.0000 C   0  0  0  0  0  0  0  0  0  0  0  0
    0.0000   -0.9253    0.0000 C   0  0  0  0  0  0  0  0  0  0  0  0
    3.2054   -1.8507   -0.0000 H   0  0  0  0  0  0  0  0  0  0  0  0
    3.2054    3.7011   -0.0000 H   0  0  0  0  0  0  0  0  0  0  0  0
    6.4111   -2.2206   -0.0000 H   0  0  0  0  0  0  0  0  0  0  0  0
    7.5328   -0.2773   -0.0000 H   0  0  0  0  0  0  0  0  0  0  0  0
    7.5329    2.1282   -0.0000 H   0  0  0  0  0  0  0  0  0  0  0  0
    6.4110    4.0716   -0.0000 H   0  0  0  0  0  0  0  0  0  0  0  0
    0.8013    2.3131   -0.0000 H   0  0  0  0  0  0  0  0  0  0  0  0
   -1.1219   -1.5731   -0.0000 H   0  0  0  0  0  0  0  0  0  0  0  0
   -0.6477    0.1965   -0.0000 H   0  0  0  0  0  0  0  0  0  0  0  0
    0.6477   -2.0472   -0.0000 H   0  0  0  0  0  0  0  0  0  0  0  0
  2  1  2  0  0  0  0
  3  1  1  0  0  0  0
  4  2  1  0  0  0  0
  5  1  1  0  0  0  0
  6  2  1  0  0  0  0
  7  3  2  0  0  0  0
  8  7  1  0  0  0  0
  9  7  1  0  0  0  0
  4  8  2  0  0  0  0
  3 10  1  0  0  0  0
  4 11  1  0  0  0  0
  5 12  1  0  0  0  0
  5 13  1  0  0  0  0
  6 14  1  0  0  0  0
  6 15  1  0  0  0  0
  8 16  1  0  0  0  0
  9 17  1  0  0  0  0
  9 18  1  0  0  0  0
  9 19  1  0  0  0  0
M  END

$$$$
C(=N)(C1(=CC=CC=C1))C2(=CC=CC=C2)
Actelion Java MolfileCreator 1.0

 25 26  0  0  0  0  0  0  0  0999 V2000
    1.6083    0.0000    0.0000 C   0  0  0  0  0  0  0  0  0  0  0  0
    3.2166   -0.9286    0.0000 N   0  0  0  0  0  0  0  0  0  0  0  0
    1.6083    1.8572    0.0000 C   0  0  0  0  0  0  0  0  0  0  0  0
    0.0000   -0.9286    0.0000 C   0  0  0  0  0  0  0  0  0  0  0  0
    3.2166    2.7856    0.0000 C   0  0  0  0  0  0  0  0  0  0  0  0
    0.0000    2.7856    0.0000 C   0  0  0  0  0  0  0  0  0  0  0  0
   -1.6083    0.0000    0.0000 C   0  0  0  0  0  0  0  0  0  0  0  0
    0.0000   -2.7856    0.0000 C   0  0  0  0  0  0  0  0  0  0  0  0
    0.0000    4.6429    0.0000 C   0  0  0  0  0  0  0  0  0  0  0  0
   -3.2166   -0.9284    0.0000 C   0  0  0  0  0  0  0  0  0  0  0  0
   -1.6083   -3.7141    0.0000 C   0  0  0  0  0  0  0  0  0  0  0  0
    3.2166    4.6429    0.0000 C   0  0  0  0  0  0  0  0  0  0  0  0
    1.6083    5.5715    0.0000 C   0  0  0  0  0  0  0  0  0  0  0  0
   -3.2166   -2.7856    0.0000 C   0  0  0  0  0  0  0  0  0  0  0  0
    5.0105   -0.4479   -0.0000 H   0  0  0  0  0  0  0  0  0  0  0  0
    4.0208    2.3211   -0.0000 H   0  0  0  0  0  0  0  0  0  0  0  0
   -0.8042    2.3211   -0.0000 H   0  0  0  0  0  0  0  0  0  0  0  0
   -1.6083    0.9285   -0.0000 H   0  0  0  0  0  0  0  0  0  0  0  0
    0.8042   -3.2498   -0.0000 H   0  0  0  0  0  0  0  0  0  0  0  0
   -0.8042    5.1073   -0.0000 H   0  0  0  0  0  0  0  0  0  0  0  0
   -4.0208   -0.4640   -0.0000 H   0  0  0  0  0  0  0  0  0  0  0  0
   -1.6083   -4.6427   -0.0000 H   0  0  0  0  0  0  0  0  0  0  0  0
    4.0208    5.1073   -0.0000 H   0  0  0  0  0  0  0  0  0  0  0  0
    1.6083    6.5001   -0.0000 H   0  0  0  0  0  0  0  0  0  0  0  0
   -4.0208   -3.2499   -0.0000 H   0  0  0  0  0  0  0  0  0  0  0  0
  2  1  2  0  0  0  0
  3  1  1  0  0  0  0
  4  1  1  0  0  0  0
  5  3  2  0  0  0  0
  6  3  1  0  0  0  0
  7  4  2  0  0  0  0
  8  4  1  0  0  0  0
  9  6  2  0  0  0  0
 10  7  1  0  0  0  0
 11  8  2  0  0  0  0
 12  5  1  0  0  0  0
 13  9  1  0  0  0  0
 14 11  1  0  0  0  0
 14 10  2  0  0  0  0
 13 12  2  0  0  0  0
  2 15  1  0  0  0  0
  5 16  1  0  0  0  0
  6 17  1  0  0  0  0
  7 18  1  0  0  0  0
  8 19  1  0  0  0  0
  9 20  1  0  0  0  0
 10 21  1  0  0  0  0
 11 22  1  0  0  0  0
 12 23  1  0  0  0  0
 13 24  1  0  0  0  0
 14 25  1  0  0  0  0
M  END

$$$$
C(C(OC)OC)=C
Actelion Java MolfileCreator 1.0

 17 16  0  0  0  0  0  0  0  0999 V2000
    4.9486    0.0000    0.0000 C   0  0  0  0  0  0  0  0  0  0  0  0
    3.2991   -0.9524    0.0000 C   0  0  0  0  0  0  0  0  0  0  0  0
    6.5984   -0.9524    0.0000 C   0  0  0  0  0  0  0  0  0  0  0  0
    3.2991   -2.8572    0.0000 O   0  0  0  0  0  0  0  0  0  0  0  0
    1.6495    0.0000    0.0000 O   0  0  0  0  0  0  0  0  0  0  0  0
    0.0000   -0.9524    0.0000 C   0  0  0  0  0  0  0  0  0  0  0  0
    4.9486   -3.8094    0.0000 C   0  0  0  0  0  0  0  0  0  0  0  0
    4.9485    0.9524   -0.0000 H   0  0  0  0  0  0  0  0  0  0  0  0
    3.2991    0.0000   -0.0000 H   0  0  0  0  0  0  0  0  0  0  0  0
    6.5984   -2.2858   -0.0000 H   0  0  0  0  0  0  0  0  0  0  0  0
    7.7531   -0.2856   -0.0000 H   0  0  0  0  0  0  0  0  0  0  0  0
   -1.1547   -1.6191   -0.0000 H   0  0  0  0  0  0  0  0  0  0  0  0
   -0.6667    0.2023   -0.0000 H   0  0  0  0  0  0  0  0  0  0  0  0
    0.6667   -2.1071   -0.0000 H   0  0  0  0  0  0  0  0  0  0  0  0
    6.1033   -4.4759   -0.0000 H   0  0  0  0  0  0  0  0  0  0  0  0
    4.2821   -4.9641   -0.0000 H   0  0  0  0  0  0  0  0  0  0  0  0
    5.6152   -2.6547   -0.0000 H   0  0  0  0  0  0  0  0  0  0  0  0
  2  1  1  0  0  0  0
  3  1  2  0  0  0  0
  4  2  1  0  0  0  0
  5  2  1  0  0  0  0
  6  5  1  0  0  0  0
  7  4  1  0  0  0  0
  1  8  1  0  0  0  0
  2  9  1  0  0  0  0
  3 10  1  0  0  0  0
  3 11  1  0  0  0  0
  6 12  1  0  0  0  0
  6 13  1  0  0  0  0
  6 14  1  0  0  0  0
  7 15  1  0  0  0  0
  7 16  1  0  0  0  0
  7 17  1  0  0  0  0
M  END

$$$$
C(CCS)(=O)OCC
Actelion Java MolfileCreator 1.0

 18 17  0  0  0  0  0  0  0  0999 V2000
    4.6328    0.0000    0.0000 C   0  0  0  0  0  0  0  0  0  0  0  0
    6.1773   -0.8916    0.0000 C   0  0  0  0  0  0  0  0  0  0  0  0
    4.6328    1.7832    0.0000 O   0  0  0  0  0  0  0  0  0  0  0  0
    9.2659   -0.8916    0.0000 S   0  0  0  0  0  0  0  0  0  0  0  0
    3.0886   -0.8916    0.0000 O   0  0  0  0  0  0  0  0  0  0  0  0
    7.7216    0.0000    0.0000 C   0  0  0  0  0  0  0  0  0  0  0  0
    1.5443    0.0000    0.0000 C   0  0  0  0  0  0  0  0  0  0  0  0
    0.0000   -0.8916    0.0000 C   0  0  0  0  0  0  0  0  0  0  0  0
    5.5533   -1.9727   -0.0000 H   0  0  0  0  0  0  0  0  0  0  0  0
    6.8016   -1.9726   -0.0000 H   0  0  0  0  0  0  0  0  0  0  0  0
   10.9883   -0.4301   -0.0000 H   0  0  0  0  0  0  0  0  0  0  0  0
    8.3457    1.0810   -0.0000 H   0  0  0  0  0  0  0  0  0  0  0  0
    7.0975    1.0810   -0.0000 H   0  0  0  0  0  0  0  0  0  0  0  0
    2.1684    1.0810   -0.0000 H   0  0  0  0  0  0  0  0  0  0  0  0
    0.9202    1.0810   -0.0000 H   0  0  0  0  0  0  0  0  0  0  0  0
   -1.0810   -1.5157   -0.0000 H   0  0  0  0  0  0  0  0  0  0  0  0
   -0.6241    0.1894   -0.0000 H   0  0  0  0  0  0  0  0  0  0  0  0
    0.6241   -1.9726   -0.0000 H   0  0  0  0  0  0  0  0  0  0  0  0
  2  1  1  0  0  0  0
  3  1  2  0  0  0  0
  4  6  1  0  0  0  0
  5  1  1  0  0  0  0
  6  2  1  0  0  0  0
  7  5  1  0  0  0  0
  8  7  1  0  0  0  0
  2  9  1  1  0  0  0
  2 10  1  0  0  0  0
  4 11  1  0  0  0  0
  6 12  1  1  0  0  0
  6 13  1  0  0  0  0
  7 14  1  1  0  0  0
  7 15  1  0  0  0  0
  8 16  1  0  0  0  0
  8 17  1  0  0  0  0
  8 18  1  0  0  0  0
M  END

$$$$
C(C=1(C=CC=CC=1))(OC)OC
Actelion Java MolfileCreator 1.0

 23 23  0  0  0  0  0  0  0  0999 V2000
    3.2832   -0.9478    0.0000 C   0  0  0  0  0  0  0  0  0  0  0  0
    3.2832   -2.8434    0.0000 C   0  0  0  0  0  0  0  0  0  0  0  0
    4.9248    0.0000    0.0000 O   0  0  0  0  0  0  0  0  0  0  0  0
    1.6416    0.0000    0.0000 O   0  0  0  0  0  0  0  0  0  0  0  0
    1.6416   -3.7910    0.0000 C   0  0  0  0  0  0  0  0  0  0  0  0
    4.9248   -3.7912    0.0000 C   0  0  0  0  0  0  0  0  0  0  0  0
    6.5666   -0.9478    0.0000 C   0  0  0  0  0  0  0  0  0  0  0  0
    0.0000   -0.9478    0.0000 C   0  0  0  0  0  0  0  0  0  0  0  0
    1.6416   -5.6866    0.0000 C   0  0  0  0  0  0  0  0  0  0  0  0
    4.9248   -5.6868    0.0000 C   0  0  0  0  0  0  0  0  0  0  0  0
    3.2832   -6.6346    0.0000 C   0  0  0  0  0  0  0  0  0  0  0  0
    2.4624   -1.4217   -0.0000 H   0  0  0  0  0  0  0  0  0  0  0  0
    0.8208   -3.3170   -0.0000 H   0  0  0  0  0  0  0  0  0  0  0  0
    5.7456   -3.3173   -0.0000 H   0  0  0  0  0  0  0  0  0  0  0  0
    7.7158   -1.6113   -0.0000 H   0  0  0  0  0  0  0  0  0  0  0  0
    5.9031   -2.0971   -0.0000 H   0  0  0  0  0  0  0  0  0  0  0  0
    7.2300    0.2014   -0.0000 H   0  0  0  0  0  0  0  0  0  0  0  0
   -1.1491   -1.6113   -0.0000 H   0  0  0  0  0  0  0  0  0  0  0  0
   -0.6635    0.2013   -0.0000 H   0  0  0  0  0  0  0  0  0  0  0  0
    0.6635   -2.0969   -0.0000 H   0  0  0  0  0  0  0  0  0  0  0  0
    0.8208   -6.1604   -0.0000 H   0  0  0  0  0  0  0  0  0  0  0  0
    5.7456   -6.1607   -0.0000 H   0  0  0  0  0  0  0  0  0  0  0  0
    3.2832   -7.5825   -0.0000 H   0  0  0  0  0  0  0  0  0  0  0  0
  2  1  1  0  0  0  0
  3  1  1  0  0  0  0
  4  1  1  0  0  0  0
  5  2  1  0  0  0  0
  6  2  2  0  0  0  0
  7  3  1  0  0  0  0
  8  4  1  0  0  0  0
  9  5  2  0  0  0  0
 10  6  1  0  0  0  0
 11 10  2  0  0  0  0
  9 11  1  0  0  0  0
  1 12  1  0  0  0  0
  5 13  1  0  0  0  0
  6 14  1  0  0  0  0
  7 15  1  0  0  0  0
  7 16  1  0  0  0  0
  7 17  1  0  0  0  0
  8 18  1  0  0  0  0
  8 19  1  0  0  0  0
  8 20  1  0  0  0  0
  9 21  1  0  0  0  0
 10 22  1  0  0  0  0
 11 23  1  0  0  0  0
M  END

$$$$
C(=CCCC)C=O
Actelion Java MolfileCreator 1.0

 17 16  0  0  0  0  0  0  0  0999 V2000
    6.7048   -0.9678    0.0000 C   0  0  0  0  0  0  0  0  0  0  0  0
   10.0571   -0.9678    0.0000 O   0  0  0  0  0  0  0  0  0  0  0  0
    5.0284    0.0000    0.0000 C   0  0  0  0  0  0  0  0  0  0  0  0
    8.3809    0.0000    0.0000 C   0  0  0  0  0  0  0  0  0  0  0  0
    3.3523   -0.9678    0.0000 C   0  0  0  0  0  0  0  0  0  0  0  0
    1.6761    0.0000    0.0000 C   0  0  0  0  0  0  0  0  0  0  0  0
    0.0000   -0.9678    0.0000 C   0  0  0  0  0  0  0  0  0  0  0  0
    6.7049   -1.9355   -0.0000 H   0  0  0  0  0  0  0  0  0  0  0  0
    5.0284    0.9678   -0.0000 H   0  0  0  0  0  0  0  0  0  0  0  0
    8.3809    0.9678   -0.0000 H   0  0  0  0  0  0  0  0  0  0  0  0
    2.6749   -2.1411   -0.0000 H   0  0  0  0  0  0  0  0  0  0  0  0
    4.0297   -2.1411   -0.0000 H   0  0  0  0  0  0  0  0  0  0  0  0
    2.3536    1.1733   -0.0000 H   0  0  0  0  0  0  0  0  0  0  0  0
    0.9987    1.1733   -0.0000 H   0  0  0  0  0  0  0  0  0  0  0  0
   -1.1733   -1.6452   -0.0000 H   0  0  0  0  0  0  0  0  0  0  0  0
   -0.6774    0.2056   -0.0000 H   0  0  0  0  0  0  0  0  0  0  0  0
    0.6774   -2.1411   -0.0000 H   0  0  0  0  0  0  0  0  0  0  0  0
  2  4  2  0  0  0  0
  3  1  2  3  0  0  0
  4  1  1  0  0  0  0
  5  3  1  0  0  0  0
  6  5  1  0  0  0  0
  7  6  1  0  0  0  0
  1  8  1  0  0  0  0
  3  9  1  0  0  0  0
  4 10  1  0  0  0  0
  5 11  1  1  0  0  0
  5 12  1  0  0  0  0
  6 13  1  1  0  0  0
  6 14  1  0  0  0  0
  7 15  1  0  0  0  0
  7 16  1  0  0  0  0
  7 17  1  0  0  0  0
M  END

$$$$
C1=2(C(NNC(C1=CC=CC=2N)=O)=O)
Actelion Java MolfileCreator 1.0

 20 21  0  0  0  0  0  0  0  0999 V2000
    3.0480   -0.8797    0.0000 C   0  0  0  0  0  0  0  0  0  0  0  0
    3.0480   -2.6395    0.0000 C   0  0  0  0  0  0  0  0  0  0  0  0
    4.5720   -3.5194    0.0000 N   0  0  0  0  0  0  0  0  0  0  0  0
    6.0961   -2.6397    0.0000 N   0  0  0  0  0  0  0  0  0  0  0  0
    6.0961   -0.8799    0.0000 C   0  0  0  0  0  0  0  0  0  0  0  0
    4.5720    0.0000    0.0000 C   0  0  0  0  0  0  0  0  0  0  0  0
    1.5240    0.0000    0.0000 C   0  0  0  0  0  0  0  0  0  0  0  0
    1.5240   -3.5194    0.0000 O   0  0  0  0  0  0  0  0  0  0  0  0
    7.6201    0.0000    0.0000 O   0  0  0  0  0  0  0  0  0  0  0  0
    0.0000   -0.8799    0.0000 N   0  0  0  0  0  0  0  0  0  0  0  0
    4.5720    1.7598    0.0000 C   0  0  0  0  0  0  0  0  0  0  0  0
    3.0480    2.6397    0.0000 C   0  0  0  0  0  0  0  0  0  0  0  0
    1.5240    1.7598    0.0000 C   0  0  0  0  0  0  0  0  0  0  0  0
    4.5719   -4.3992   -0.0000 H   0  0  0  0  0  0  0  0  0  0  0  0
    6.8582   -3.0797   -0.0000 H   0  0  0  0  0  0  0  0  0  0  0  0
   -1.0668   -0.2640   -0.0000 H   0  0  0  0  0  0  0  0  0  0  0  0
    0.0000   -2.1117   -0.0000 H   0  0  0  0  0  0  0  0  0  0  0  0
    5.3340    2.1998   -0.0000 H   0  0  0  0  0  0  0  0  0  0  0  0
    3.0480    3.5196   -0.0000 H   0  0  0  0  0  0  0  0  0  0  0  0
    0.7620    2.1998   -0.0000 H   0  0  0  0  0  0  0  0  0  0  0  0
  2  1  1  0  0  0  0
  3  2  1  0  0  0  0
  4  5  1  0  0  0  0
  5  6  1  0  0  0  0
  6  1  1  0  0  0  0
  7  1  2  0  0  0  0
  8  2  2  0  0  0  0
  9  5  2  0  0  0  0
 10  7  1  0  0  0  0
 11  6  2  0  0  0  0
 12 13  2  0  0  0  0
 13  7  1  0  0  0  0
 11 12  1  0  0  0  0
  4  3  1  0  0  0  0
  3 14  1  0  0  0  0
  4 15  1  0  0  0  0
 10 16  1  0  0  0  0
 10 17  1  0  0  0  0
 11 18  1  0  0  0  0
 12 19  1  0  0  0  0
 13 20  1  0  0  0  0
M  END

$$$$
C1(=CC=C(CO)C=C1)(CO)
Actelion Java MolfileCreator 1.0

 20 20  0  0  0  0  0  0  0  0999 V2000
    6.1860   -2.6784    0.0000 C   0  0  0  0  0  0  0  0  0  0  0  0
    3.0929   -0.8929    0.0000 C   0  0  0  0  0  0  0  0  0  0  0  0
    4.6394    0.0000    0.0000 C   0  0  0  0  0  0  0  0  0  0  0  0
    6.1860   -0.8927    0.0000 C   0  0  0  0  0  0  0  0  0  0  0  0
    3.0929   -2.6784    0.0000 C   0  0  0  0  0  0  0  0  0  0  0  0
    4.6394   -3.5713    0.0000 C   0  0  0  0  0  0  0  0  0  0  0  0
    0.0000   -0.8929    0.0000 O   0  0  0  0  0  0  0  0  0  0  0  0
    9.2789   -2.6784    0.0000 O   0  0  0  0  0  0  0  0  0  0  0  0
    7.7325   -3.5713    0.0000 C   0  0  0  0  0  0  0  0  0  0  0  0
    1.5465    0.0000    0.0000 C   0  0  0  0  0  0  0  0  0  0  0  0
    4.6393    0.8928   -0.0000 H   0  0  0  0  0  0  0  0  0  0  0  0
    6.9593   -0.4462   -0.0000 H   0  0  0  0  0  0  0  0  0  0  0  0
    2.3197   -3.1248   -0.0000 H   0  0  0  0  0  0  0  0  0  0  0  0
    4.6393   -4.4642   -0.0000 H   0  0  0  0  0  0  0  0  0  0  0  0
   -0.4622   -2.6177   -0.0000 H   0  0  0  0  0  0  0  0  0  0  0  0
    9.7411   -0.9536   -0.0000 H   0  0  0  0  0  0  0  0  0  0  0  0
    7.1075   -4.6538   -0.0000 H   0  0  0  0  0  0  0  0  0  0  0  0
    8.3575   -4.6538   -0.0000 H   0  0  0  0  0  0  0  0  0  0  0  0
    2.1715    1.0825   -0.0000 H   0  0  0  0  0  0  0  0  0  0  0  0
    0.9215    1.0825   -0.0000 H   0  0  0  0  0  0  0  0  0  0  0  0
  2  3  2  0  0  0  0
  3  4  1  0  0  0  0
  4  1  2  0  0  0  0
  5  6  2  0  0  0  0
  6  1  1  0  0  0  0
  7 10  1  0  0  0  0
  8  9  1  0  0  0  0
  9  1  1  0  0  0  0
 10  2  1  0  0  0  0
  5  2  1  0  0  0  0
  3 11  1  0  0  0  0
  4 12  1  0  0  0  0
  5 13  1  0  0  0  0
  6 14  1  0  0  0  0
  7 15  1  0  0  0  0
  8 16  1  0  0  0  0
  9 17  1  1  0  0  0
  9 18  1  0  0  0  0
 10 19  1  1  0  0  0
 10 20  1  0  0  0  0
M  END

$$$$
C1(=CC=C(C=C1)O)(O)
Actelion Java MolfileCreator 1.0

 14 14  0  0  0  0  0  0  0  0999 V2000
    4.5467    1.7499    0.0000 C   0  0  0  0  0  0  0  0  0  0  0  0
    1.5156    0.0000    0.0000 C   0  0  0  0  0  0  0  0  0  0  0  0
    3.0311   -0.8749    0.0000 C   0  0  0  0  0  0  0  0  0  0  0  0
    3.0311    2.6249    0.0000 C   0  0  0  0  0  0  0  0  0  0  0  0
    1.5156    1.7501    0.0000 C   0  0  0  0  0  0  0  0  0  0  0  0
    4.5467    0.0000    0.0000 C   0  0  0  0  0  0  0  0  0  0  0  0
    0.0000   -0.8750    0.0000 O   0  0  0  0  0  0  0  0  0  0  0  0
    6.0624    2.6249    0.0000 O   0  0  0  0  0  0  0  0  0  0  0  0
    3.0311   -1.7497   -0.0000 H   0  0  0  0  0  0  0  0  0  0  0  0
    3.0311    3.4999   -0.0000 H   0  0  0  0  0  0  0  0  0  0  0  0
    0.7578    2.1877   -0.0000 H   0  0  0  0  0  0  0  0  0  0  0  0
    5.3044   -0.4375   -0.0000 H   0  0  0  0  0  0  0  0  0  0  0  0
   -0.4529   -2.5654   -0.0000 H   0  0  0  0  0  0  0  0  0  0  0  0
    6.5154    4.3154   -0.0000 H   0  0  0  0  0  0  0  0  0  0  0  0
  2  3  1  0  0  0  0
  3  6  2  0  0  0  0
  4  1  2  0  0  0  0
  5  4  1  0  0  0  0
  6  1  1  0  0  0  0
  7  2  1  0  0  0  0
  8  1  1  0  0  0  0
  5  2  2  0  0  0  0
  3  9  1  0  0  0  0
  4 10  1  0  0  0  0
  5 11  1  0  0  0  0
  6 12  1  0  0  0  0
  7 13  1  0  0  0  0
  8 14  1  0  0  0  0
M  END

$$$$
C(=O)(CCC(=O)O)O
Actelion Java MolfileCreator 1.0

 14 13  0  0  0  0  0  0  0  0999 V2000
    1.4311    0.0000    0.0000 C   0  0  0  0  0  0  0  0  0  0  0  0
    5.7246   -0.8263    0.0000 C   0  0  0  0  0  0  0  0  0  0  0  0
    7.1557    0.0000    0.0000 O   0  0  0  0  0  0  0  0  0  0  0  0
    1.4311    1.6525    0.0000 O   0  0  0  0  0  0  0  0  0  0  0  0
    4.2933    0.0000    0.0000 C   0  0  0  0  0  0  0  0  0  0  0  0
    2.8622   -0.8263    0.0000 C   0  0  0  0  0  0  0  0  0  0  0  0
    0.0000   -0.8263    0.0000 O   0  0  0  0  0  0  0  0  0  0  0  0
    5.7246   -2.4788    0.0000 O   0  0  0  0  0  0  0  0  0  0  0  0
    4.8716    1.0019   -0.0000 H   0  0  0  0  0  0  0  0  0  0  0  0
    3.7148    1.0018   -0.0000 H   0  0  0  0  0  0  0  0  0  0  0  0
    2.2838   -1.8281   -0.0000 H   0  0  0  0  0  0  0  0  0  0  0  0
    3.4406   -1.8281   -0.0000 H   0  0  0  0  0  0  0  0  0  0  0  0
   -0.4277   -2.4225   -0.0000 H   0  0  0  0  0  0  0  0  0  0  0  0
    6.8931   -3.6474   -0.0000 H   0  0  0  0  0  0  0  0  0  0  0  0
  2  5  1  0  0  0  0
  3  2  2  0  0  0  0
  4  1  2  0  0  0  0
  5  6  1  0  0  0  0
  6  1  1  0  0  0  0
  7  1  1  0  0  0  0
  8  2  1  0  0  0  0
  5  9  1  1  0  0  0
  5 10  1  0  0  0  0
  6 11  1  1  0  0  0
  6 12  1  0  0  0  0
  7 13  1  0  0  0  0
  8 14  1  0  0  0  0
M  END

$$$$
C=1(C(=C(C(O)=C(C=1)C=O)O)O)
Actelion Java MolfileCreator 1.0

 17 17  0  0  0  0  0  0  0  0999 V2000
    5.6991   -0.8226    0.0000 C   0  0  0  0  0  0  0  0  0  0  0  0
    4.2742    0.0000    0.0000 C   0  0  0  0  0  0  0  0  0  0  0  0
    2.8495   -0.8226    0.0000 C   0  0  0  0  0  0  0  0  0  0  0  0
    5.6991   -2.4676    0.0000 C   0  0  0  0  0  0  0  0  0  0  0  0
    2.8495   -2.4678    0.0000 C   0  0  0  0  0  0  0  0  0  0  0  0
    4.2742   -3.2904    0.0000 C   0  0  0  0  0  0  0  0  0  0  0  0
    1.4247    0.0000    0.0000 C   0  0  0  0  0  0  0  0  0  0  0  0
    0.0000   -0.8226    0.0000 O   0  0  0  0  0  0  0  0  0  0  0  0
    7.1238   -3.2902    0.0000 O   0  0  0  0  0  0  0  0  0  0  0  0
    1.4247   -3.2902    0.0000 O   0  0  0  0  0  0  0  0  0  0  0  0
    4.2742   -4.9355    0.0000 O   0  0  0  0  0  0  0  0  0  0  0  0
    6.4115   -0.4114   -0.0000 H   0  0  0  0  0  0  0  0  0  0  0  0
    4.2741    0.8226   -0.0000 H   0  0  0  0  0  0  0  0  0  0  0  0
    1.4247    0.8226   -0.0000 H   0  0  0  0  0  0  0  0  0  0  0  0
    8.7129   -2.8644   -0.0000 H   0  0  0  0  0  0  0  0  0  0  0  0
    0.9988   -4.8792   -0.0000 H   0  0  0  0  0  0  0  0  0  0  0  0
    5.4375   -6.0989   -0.0000 H   0  0  0  0  0  0  0  0  0  0  0  0
  3  2  1  0  0  0  0
  4  1  1  0  0  0  0
  5  6  1  0  0  0  0
  6  4  2  0  0  0  0
  7  3  1  0  0  0  0
  8  7  2  0  0  0  0
  9  4  1  0  0  0  0
  5 10  1  0  0  0  0
  3  5  2  0  0  0  0
  6 11  1  0  0  0  0
  2  1  2  0  0  0  0
  1 12  1  0  0  0  0
  2 13  1  0  0  0  0
  7 14  1  0  0  0  0
  9 15  1  0  0  0  0
 10 16  1  0  0  0  0
 11 17  1  0  0  0  0
M  END

$$$$
[N+](C1(=CC=C(C=C1)COC(=O)Cl))([O-])=O
Actelion Java MolfileCreator 1.0

 20 20  0  0  0  0  0  0  0  0999 V2000
   -4.4794   -3.4482    0.0000 N   0  0  0  0  0  0  0  0  0  0  0  0
    4.4794    0.0000    0.0000 C   0  0  0  0  0  0  0  0  0  0  0  0
   -2.9862   -2.5861    0.0000 C   0  0  0  0  0  0  0  0  0  0  0  0
   -5.9727   -2.5861    0.0000 O   0  0  0  0  0  0  0  0  0  0  0  0
   -4.4794   -5.1723    0.0000 O   0  0  0  0  0  0  0  0  0  0  0  0
    5.9727   -0.8621    0.0000 O   0  0  0  0  0  0  0  0  0  0  0  0
    2.9862   -0.8621    0.0000 O   0  0  0  0  0  0  0  0  0  0  0  0
   -1.4931   -3.4482    0.0000 C   0  0  0  0  0  0  0  0  0  0  0  0
   -2.9862   -0.8619    0.0000 C   0  0  0  0  0  0  0  0  0  0  0  0
    4.4794    1.7242    0.0000 Cl  0  0  0  0  0  0  0  0  0  0  0  0
    0.0000   -0.8621    0.0000 C   0  0  0  0  0  0  0  0  0  0  0  0
    1.4931    0.0000    0.0000 C   0  0  0  0  0  0  0  0  0  0  0  0
   -1.4931    0.0000    0.0000 C   0  0  0  0  0  0  0  0  0  0  0  0
    0.0000   -2.5862    0.0000 C   0  0  0  0  0  0  0  0  0  0  0  0
   -1.4931   -4.3101   -0.0000 H   0  0  0  0  0  0  0  0  0  0  0  0
   -3.7328   -0.4308   -0.0000 H   0  0  0  0  0  0  0  0  0  0  0  0
    2.0966    1.0452   -0.0000 H   0  0  0  0  0  0  0  0  0  0  0  0
    0.8897    1.0452   -0.0000 H   0  0  0  0  0  0  0  0  0  0  0  0
   -1.4931    0.8620   -0.0000 H   0  0  0  0  0  0  0  0  0  0  0  0
    0.7466   -3.0174   -0.0000 H   0  0  0  0  0  0  0  0  0  0  0  0
  2  7  1  0  0  0  0
  3  1  1  0  0  0  0
  4  1  1  0  0  0  0
  5  1  2  0  0  0  0
  6  2  2  0  0  0  0
  7 12  1  0  0  0  0
  8  3  2  0  0  0  0
  9  3  1  0  0  0  0
 10  2  1  0  0  0  0
 11 13  1  0  0  0  0
 12 11  1  0  0  0  0
 13  9  2  0  0  0  0
 14  8  1  0  0  0  0
 11 14  2  0  0  0  0
  8 15  1  0  0  0  0
  9 16  1  0  0  0  0
 12 17  1  1  0  0  0
 12 18  1  0  0  0  0
 13 19  1  0  0  0  0
 14 20  1  0  0  0  0
M  CHG  2   1   1   4  -1
M  END

$$$$
C(=O)(CC1(=CC=C(C=C1)N))O
Actelion Java MolfileCreator 1.0

 20 20  0  0  0  0  0  0  0  0999 V2000
    3.0929   -0.8929    0.0000 C   0  0  0  0  0  0  0  0  0  0  0  0
    4.6394    0.0000    0.0000 O   0  0  0  0  0  0  0  0  0  0  0  0
    1.5465    0.0000    0.0000 C   0  0  0  0  0  0  0  0  0  0  0  0
    0.0000   -0.8929    0.0000 C   0  0  0  0  0  0  0  0  0  0  0  0
   -3.0929   -2.6785    0.0000 C   0  0  0  0  0  0  0  0  0  0  0  0
    3.0929   -2.6786    0.0000 O   0  0  0  0  0  0  0  0  0  0  0  0
   -4.6394   -3.5713    0.0000 N   0  0  0  0  0  0  0  0  0  0  0  0
   -1.5465   -3.5713    0.0000 C   0  0  0  0  0  0  0  0  0  0  0  0
   -3.0929   -0.8927    0.0000 C   0  0  0  0  0  0  0  0  0  0  0  0
   -1.5465    0.0000    0.0000 C   0  0  0  0  0  0  0  0  0  0  0  0
    0.0000   -2.6785    0.0000 C   0  0  0  0  0  0  0  0  0  0  0  0
    2.1715    1.0825   -0.0000 H   0  0  0  0  0  0  0  0  0  0  0  0
    0.9215    1.0825   -0.0000 H   0  0  0  0  0  0  0  0  0  0  0  0
    4.3557   -3.9414   -0.0000 H   0  0  0  0  0  0  0  0  0  0  0  0
   -5.7220   -2.9464   -0.0000 H   0  0  0  0  0  0  0  0  0  0  0  0
   -4.6394   -4.8214   -0.0000 H   0  0  0  0  0  0  0  0  0  0  0  0
   -1.5465   -4.4642   -0.0000 H   0  0  0  0  0  0  0  0  0  0  0  0
   -3.8662   -0.4462   -0.0000 H   0  0  0  0  0  0  0  0  0  0  0  0
   -1.5465    0.8928   -0.0000 H   0  0  0  0  0  0  0  0  0  0  0  0
    0.7732   -3.1248   -0.0000 H   0  0  0  0  0  0  0  0  0  0  0  0
  2  1  2  0  0  0  0
  3  1  1  0  0  0  0
  4  3  1  0  0  0  0
  5  8  1  0  0  0  0
  6  1  1  0  0  0  0
  7  5  1  0  0  0  0
  8 11  2  0  0  0  0
  9 10  1  0  0  0  0
 10  4  2  0  0  0  0
 11  4  1  0  0  0  0
  9  5  2  0  0  0  0
  3 12  1  1  0  0  0
  3 13  1  0  0  0  0
  6 14  1  0  0  0  0
  7 15  1  0  0  0  0
  7 16  1  0  0  0  0
  8 17  1  0  0  0  0
  9 18  1  0  0  0  0
 10 19  1  0  0  0  0
 11 20  1  0  0  0  0
M  END

$$$$
N1(C(CCC1=O)=O)(O)
Actelion Java MolfileCreator 1.0

 13 13  0  0  0  0  0  0  0  0999 V2000
    2.9407   -0.6721    0.0000 N   0  0  0  0  0  0  0  0  0  0  0  0
    4.0466    0.5559    0.0000 C   0  0  0  0  0  0  0  0  0  0  0  0
    1.4311    0.0000    0.0000 C   0  0  0  0  0  0  0  0  0  0  0  0
    3.2203    1.9870    0.0000 C   0  0  0  0  0  0  0  0  0  0  0  0
    1.6038    1.6435    0.0000 C   0  0  0  0  0  0  0  0  0  0  0  0
    0.0000   -0.8263    0.0000 O   0  0  0  0  0  0  0  0  0  0  0  0
    5.6901    0.3831    0.0000 O   0  0  0  0  0  0  0  0  0  0  0  0
    3.2843   -2.2885    0.0000 O   0  0  0  0  0  0  0  0  0  0  0  0
    4.1563    2.6669   -0.0000 H   0  0  0  0  0  0  0  0  0  0  0  0
    3.0995    3.1375   -0.0000 H   0  0  0  0  0  0  0  0  0  0  0  0
    1.2463    2.7436   -0.0000 H   0  0  0  0  0  0  0  0  0  0  0  0
    0.4723    1.8839   -0.0000 H   0  0  0  0  0  0  0  0  0  0  0  0
    4.6702   -3.1885   -0.0000 H   0  0  0  0  0  0  0  0  0  0  0  0
  2  1  1  0  0  0  0
  3  1  1  0  0  0  0
  4  2  1  0  0  0  0
  5  3  1  0  0  0  0
  6  3  2  0  0  0  0
  7  2  2  0  0  0  0
  8  1  1  0  0  0  0
  4  5  1  0  0  0  0
  4  9  1  1  0  0  0
  4 10  1  0  0  0  0
  5 11  1  1  0  0  0
  5 12  1  0  0  0  0
  8 13  1  0  0  0  0
M  END

$$$$
C12(C(C(CC1)CC2=O)(C)C)(CS(=O)(=O)O)
Actelion Java MolfileCreator 1.0

 31 32  0  0  0  0  0  0  0  0999 V2000
    2.7832   -0.8035    0.0000 C   0  0  0  0  0  0  0  0  0  0  0  0
    0.0000   -0.8035    0.0000 S   0  0  0  0  0  0  0  0  0  0  0  0
    3.5007   -2.2412    0.0000 C   0  0  0  0  0  0  0  0  0  0  0  0
    3.9289    0.3232    0.0000 C   0  0  0  0  0  0  0  0  0  0  0  0
    1.3916    0.0000    0.0000 C   0  0  0  0  0  0  0  0  0  0  0  0
    5.0899   -2.0032    0.0000 C   0  0  0  0  0  0  0  0  0  0  0  0
    2.0480   -2.7106    0.0000 C   0  0  0  0  0  0  0  0  0  0  0  0
    5.3546   -0.4181    0.0000 C   0  0  0  0  0  0  0  0  0  0  0  0
   -0.8033    0.5881    0.0000 O   0  0  0  0  0  0  0  0  0  0  0  0
    0.8033   -2.1951    0.0000 O   0  0  0  0  0  0  0  0  0  0  0  0
    3.9505   -3.7001    0.0000 C   0  0  0  0  0  0  0  0  0  0  0  0
    3.6908    1.9124    0.0000 O   0  0  0  0  0  0  0  0  0  0  0  0
   -1.3916   -1.6068    0.0000 O   0  0  0  0  0  0  0  0  0  0  0  0
    2.0016   -3.3824    0.0000 C   0  0  0  0  0  0  0  0  0  0  0  0
    3.4271   -4.1238    0.0000 C   0  0  0  0  0  0  0  0  0  0  0  0
    1.9540    0.9741   -0.0000 H   0  0  0  0  0  0  0  0  0  0  0  0
    0.8292    0.9741   -0.0000 H   0  0  0  0  0  0  0  0  0  0  0  0
    5.5273   -1.9473   -0.0000 H   0  0  0  0  0  0  0  0  0  0  0  0
    0.6082   -2.4354   -0.0000 H   0  0  0  0  0  0  0  0  0  0  0  0
    1.0898   -3.8199   -0.0000 H   0  0  0  0  0  0  0  0  0  0  0  0
    6.4774   -0.4862   -0.0000 H   0  0  0  0  0  0  0  0  0  0  0  0
    5.9750    0.5202   -0.0000 H   0  0  0  0  0  0  0  0  0  0  0  0
    3.5922   -5.1216   -0.0000 H   0  0  0  0  0  0  0  0  0  0  0  0
    5.0024   -4.7211   -0.0000 H   0  0  0  0  0  0  0  0  0  0  0  0
   -1.8076   -3.1588   -0.0000 H   0  0  0  0  0  0  0  0  0  0  0  0
    0.9522   -4.1813   -0.0000 H   0  0  0  0  0  0  0  0  0  0  0  0
    1.2027   -2.3330   -0.0000 H   0  0  0  0  0  0  0  0  0  0  0  0
    2.8004   -4.4318   -0.0000 H   0  0  0  0  0  0  0  0  0  0  0  0
    3.3756   -5.4417   -0.0000 H   0  0  0  0  0  0  0  0  0  0  0  0
    2.1092   -4.0723   -0.0000 H   0  0  0  0  0  0  0  0  0  0  0  0
    4.7449   -4.1754   -0.0000 H   0  0  0  0  0  0  0  0  0  0  0  0
  2  5  1  0  0  0  0
  3  1  1  0  0  0  0
  4  1  1  0  0  0  0
  5  1  1  0  0  0  0
  6  3  1  0  0  0  0
  7  1  1  0  0  0  0
  8  4  1  0  0  0  0
  9  2  2  0  0  0  0
 10  2  2  0  0  0  0
 11  7  1  0  0  0  0
 12  4  2  0  0  0  0
 13  2  1  0  0  0  0
 14  3  1  0  0  0  0
 15  3  1  0  0  0  0
 11  6  1  0  0  0  0
  8  6  1  0  0  0  0
  5 16  1  1  0  0  0
  5 17  1  0  0  0  0
  6 18  1  0  0  0  0
  7 19  1  1  0  0  0
  7 20  1  0  0  0  0
  8 21  1  1  0  0  0
  8 22  1  0  0  0  0
 11 23  1  1  0  0  0
 11 24  1  0  0  0  0
 13 25  1  0  0  0  0
 14 26  1  0  0  0  0
 14 27  1  0  0  0  0
 14 28  1  0  0  0  0
 15 29  1  0  0  0  0
 15 30  1  0  0  0  0
 15 31  1  0  0  0  0
M  END

$$$$
C1(=C(C(=O)O)C=CC=C1)(C(=O)O)
Actelion Java MolfileCreator 1.0

 18 18  0  0  0  0  0  0  0  0999 V2000
    2.9228   -0.8438    0.0000 C   0  0  0  0  0  0  0  0  0  0  0  0
    2.9228   -2.5313    0.0000 C   0  0  0  0  0  0  0  0  0  0  0  0
    1.4614   -3.3749    0.0000 C   0  0  0  0  0  0  0  0  0  0  0  0
    1.4614    0.0000    0.0000 C   0  0  0  0  0  0  0  0  0  0  0  0
    0.0000   -2.5311    0.0000 O   0  0  0  0  0  0  0  0  0  0  0  0
    1.4614    1.6875    0.0000 O   0  0  0  0  0  0  0  0  0  0  0  0
    0.0000   -0.8438    0.0000 O   0  0  0  0  0  0  0  0  0  0  0  0
    1.4614   -5.0624    0.0000 O   0  0  0  0  0  0  0  0  0  0  0  0
    4.3842   -3.3749    0.0000 C   0  0  0  0  0  0  0  0  0  0  0  0
    4.3842    0.0000    0.0000 C   0  0  0  0  0  0  0  0  0  0  0  0
    5.8457   -0.8436    0.0000 C   0  0  0  0  0  0  0  0  0  0  0  0
    5.8457   -2.5311    0.0000 C   0  0  0  0  0  0  0  0  0  0  0  0
   -0.4367   -2.4737   -0.0000 H   0  0  0  0  0  0  0  0  0  0  0  0
    2.6546   -6.2556   -0.0000 H   0  0  0  0  0  0  0  0  0  0  0  0
    4.3841   -4.2185   -0.0000 H   0  0  0  0  0  0  0  0  0  0  0  0
    4.3841    0.8437   -0.0000 H   0  0  0  0  0  0  0  0  0  0  0  0
    6.5765   -0.4216   -0.0000 H   0  0  0  0  0  0  0  0  0  0  0  0
    6.5765   -2.9530   -0.0000 H   0  0  0  0  0  0  0  0  0  0  0  0
  2  1  2  0  0  0  0
  3  2  1  0  0  0  0
  4  1  1  0  0  0  0
  5  3  2  0  0  0  0
  6  4  2  0  0  0  0
  7  4  1  0  0  0  0
  8  3  1  0  0  0  0
  9  2  1  0  0  0  0
 10  1  1  0  0  0  0
 11 10  2  0  0  0  0
 12 11  1  0  0  0  0
  9 12  2  0  0  0  0
  7 13  1  0  0  0  0
  8 14  1  0  0  0  0
  9 15  1  0  0  0  0
 10 16  1  0  0  0  0
 11 17  1  0  0  0  0
 12 18  1  0  0  0  0
M  END

$$$$
O=C(CC(C)C)C
Actelion Java MolfileCreator 1.0

 19 18  0  0  0  0  0  0  0  0999 V2000
    6.5867   -0.9507    0.0000 O   0  0  0  0  0  0  0  0  0  0  0  0
    4.9399    0.0000    0.0000 C   0  0  0  0  0  0  0  0  0  0  0  0
    3.2933   -0.9507    0.0000 C   0  0  0  0  0  0  0  0  0  0  0  0
    1.6466    0.0000    0.0000 C   0  0  0  0  0  0  0  0  0  0  0  0
    4.9399    1.9014    0.0000 C   0  0  0  0  0  0  0  0  0  0  0  0
    1.6466    1.9014    0.0000 C   0  0  0  0  0  0  0  0  0  0  0  0
    0.0000   -0.9507    0.0000 C   0  0  0  0  0  0  0  0  0  0  0  0
    2.6278   -2.1034   -0.0000 H   0  0  0  0  0  0  0  0  0  0  0  0
    3.9587   -2.1034   -0.0000 H   0  0  0  0  0  0  0  0  0  0  0  0
    1.6466   -0.9507   -0.0000 H   0  0  0  0  0  0  0  0  0  0  0  0
    4.9399    3.2324   -0.0000 H   0  0  0  0  0  0  0  0  0  0  0  0
    6.2709    1.9014   -0.0000 H   0  0  0  0  0  0  0  0  0  0  0  0
    3.6089    1.9014   -0.0000 H   0  0  0  0  0  0  0  0  0  0  0  0
    1.6466    3.2324   -0.0000 H   0  0  0  0  0  0  0  0  0  0  0  0
    2.9776    1.9014   -0.0000 H   0  0  0  0  0  0  0  0  0  0  0  0
    0.3156    1.9014   -0.0000 H   0  0  0  0  0  0  0  0  0  0  0  0
   -1.1526   -1.6162   -0.0000 H   0  0  0  0  0  0  0  0  0  0  0  0
   -0.6655    0.2019   -0.0000 H   0  0  0  0  0  0  0  0  0  0  0  0
    0.6655   -2.1033   -0.0000 H   0  0  0  0  0  0  0  0  0  0  0  0
  2  1  2  0  0  0  0
  3  2  1  0  0  0  0
  4  3  1  0  0  0  0
  5  2  1  0  0  0  0
  6  4  1  0  0  0  0
  7  4  1  0  0  0  0
  3  8  1  1  0  0  0
  3  9  1  0  0  0  0
  4 10  1  0  0  0  0
  5 11  1  0  0  0  0
  5 12  1  0  0  0  0
  5 13  1  0  0  0  0
  6 14  1  0  0  0  0
  6 15  1  0  0  0  0
  6 16  1  0  0  0  0
  7 17  1  0  0  0  0
  7 18  1  0  0  0  0
  7 19  1  0  0  0  0
M  END

$$$$
[N+](CC(=O)O)(C)(C)C.[Cl-]
Actelion Java MolfileCreator 1.0

 21 19  0  0  0  0  0  0  0  0999 V2000
    4.7161    0.0000    0.0000 N   0  0  0  0  0  0  0  0  0  0  0  0
    1.5720    0.0000    0.0000 C   0  0  0  0  0  0  0  0  0  0  0  0
    2.9172   -3.8412    0.0000 Cl  0  0  0  0  0  0  0  0  0  0  0  0
    3.1441   -0.9076    0.0000 C   0  0  0  0  0  0  0  0  0  0  0  0
    1.5720    1.8153    0.0000 O   0  0  0  0  0  0  0  0  0  0  0  0
    0.0000   -0.9076    0.0000 O   0  0  0  0  0  0  0  0  0  0  0  0
    3.8085    1.5720    0.0000 C   0  0  0  0  0  0  0  0  0  0  0  0
    6.2884    0.9076    0.0000 C   0  0  0  0  0  0  0  0  0  0  0  0
    5.6238   -1.5720    0.0000 C   0  0  0  0  0  0  0  0  0  0  0  0
    2.5087   -2.0081   -0.0000 H   0  0  0  0  0  0  0  0  0  0  0  0
    3.7794   -2.0081   -0.0000 H   0  0  0  0  0  0  0  0  0  0  0  0
   -0.4698   -2.6611   -0.0000 H   0  0  0  0  0  0  0  0  0  0  0  0
    3.1731    2.6725   -0.0000 H   0  0  0  0  0  0  0  0  0  0  0  0
    4.9089    2.2074   -0.0000 H   0  0  0  0  0  0  0  0  0  0  0  0
    2.7081    0.9367   -0.0000 H   0  0  0  0  0  0  0  0  0  0  0  0
    7.3889    1.5430   -0.0000 H   0  0  0  0  0  0  0  0  0  0  0  0
    6.9237   -0.1929   -0.0000 H   0  0  0  0  0  0  0  0  0  0  0  0
    5.6530    2.0082   -0.0000 H   0  0  0  0  0  0  0  0  0  0  0  0
    6.2591   -2.6725   -0.0000 H   0  0  0  0  0  0  0  0  0  0  0  0
    4.5233   -2.2074   -0.0000 H   0  0  0  0  0  0  0  0  0  0  0  0
    6.7242   -0.9367   -0.0000 H   0  0  0  0  0  0  0  0  0  0  0  0
  2  4  1  0  0  0  0
  4  1  1  0  0  0  0
  5  2  2  0  0  0  0
  6  2  1  0  0  0  0
  7  1  1  0  0  0  0
  8  1  1  0  0  0  0
  9  1  1  0  0  0  0
  4 10  1  1  0  0  0
  4 11  1  0  0  0  0
  6 12  1  0  0  0  0
  7 13  1  0  0  0  0
  7 14  1  0  0  0  0
  7 15  1  0  0  0  0
  8 16  1  0  0  0  0
  8 17  1  0  0  0  0
  8 18  1  0  0  0  0
  9 19  1  0  0  0  0
  9 20  1  0  0  0  0
  9 21  1  0  0  0  0
M  CHG  2   1   1   3  -1
M  END

$$$$
C(CC(=O)O)(CC(=O)O)(C(=O)O)O
Actelion Java MolfileCreator 1.0

 21 20  0  0  0  0  0  0  0  0999 V2000
    4.1457    0.0000    0.0000 C   0  0  0  0  0  0  0  0  0  0  0  0
    5.5278   -0.7979    0.0000 C   0  0  0  0  0  0  0  0  0  0  0  0
    2.7638   -0.7979    0.0000 C   0  0  0  0  0  0  0  0  0  0  0  0
    4.1457    1.5957    0.0000 C   0  0  0  0  0  0  0  0  0  0  0  0
    6.9097    0.0000    0.0000 C   0  0  0  0  0  0  0  0  0  0  0  0
    1.3819    0.0000    0.0000 C   0  0  0  0  0  0  0  0  0  0  0  0
    2.7638    2.3936    0.0000 O   0  0  0  0  0  0  0  0  0  0  0  0
    8.2916   -0.7979    0.0000 O   0  0  0  0  0  0  0  0  0  0  0  0
    1.3819    1.5957    0.0000 O   0  0  0  0  0  0  0  0  0  0  0  0
    4.1457   -1.5957    0.0000 O   0  0  0  0  0  0  0  0  0  0  0  0
    5.5278    2.3936    0.0000 O   0  0  0  0  0  0  0  0  0  0  0  0
    6.9097    1.5957    0.0000 O   0  0  0  0  0  0  0  0  0  0  0  0
    0.0000   -0.7979    0.0000 O   0  0  0  0  0  0  0  0  0  0  0  0
    4.9694   -1.7653   -0.0000 H   0  0  0  0  0  0  0  0  0  0  0  0
    6.0864   -1.7652   -0.0000 H   0  0  0  0  0  0  0  0  0  0  0  0
    2.2053   -1.7652   -0.0000 H   0  0  0  0  0  0  0  0  0  0  0  0
    3.3223   -1.7652   -0.0000 H   0  0  0  0  0  0  0  0  0  0  0  0
    5.2741   -2.7241   -0.0000 H   0  0  0  0  0  0  0  0  0  0  0  0
    5.9409    3.9351   -0.0000 H   0  0  0  0  0  0  0  0  0  0  0  0
    5.7814    2.7241   -0.0000 H   0  0  0  0  0  0  0  0  0  0  0  0
   -0.4130   -2.3392   -0.0000 H   0  0  0  0  0  0  0  0  0  0  0  0
  2  1  1  0  0  0  0
  3  1  1  0  0  0  0
  4  1  1  0  0  0  0
  5  2  1  0  0  0  0
  6  3  1  0  0  0  0
  7  4  2  0  0  0  0
  8  5  2  0  0  0  0
  9  6  2  0  0  0  0
 10  1  1  0  0  0  0
 11  4  1  0  0  0  0
 12  5  1  0  0  0  0
 13  6  1  0  0  0  0
  2 14  1  1  0  0  0
  2 15  1  0  0  0  0
  3 16  1  1  0  0  0
  3 17  1  0  0  0  0
 10 18  1  0  0  0  0
 11 19  1  0  0  0  0
 12 20  1  0  0  0  0
 13 21  1  0  0  0  0
M  END

$$$$
C(C1(=C(C=O)C=CC=C1))(=O)O
Actelion Java MolfileCreator 1.0

 17 17  0  0  0  0  0  0  0  0999 V2000
    1.5230    0.0000    0.0000 C   0  0  0  0  0  0  0  0  0  0  0  0
    3.0460   -0.8793    0.0000 C   0  0  0  0  0  0  0  0  0  0  0  0
    3.0460   -2.6380    0.0000 C   0  0  0  0  0  0  0  0  0  0  0  0
    1.5230    1.7586    0.0000 O   0  0  0  0  0  0  0  0  0  0  0  0
    1.5230   -5.2757    0.0000 O   0  0  0  0  0  0  0  0  0  0  0  0
    1.5230   -3.5171    0.0000 C   0  0  0  0  0  0  0  0  0  0  0  0
    0.0000   -0.8793    0.0000 O   0  0  0  0  0  0  0  0  0  0  0  0
    4.5689    0.0000    0.0000 C   0  0  0  0  0  0  0  0  0  0  0  0
    4.5689   -3.5171    0.0000 C   0  0  0  0  0  0  0  0  0  0  0  0
    6.0921   -0.8791    0.0000 C   0  0  0  0  0  0  0  0  0  0  0  0
    6.0921   -2.6378    0.0000 C   0  0  0  0  0  0  0  0  0  0  0  0
    0.7615   -3.0774   -0.0000 H   0  0  0  0  0  0  0  0  0  0  0  0
   -0.4551   -2.5780   -0.0000 H   0  0  0  0  0  0  0  0  0  0  0  0
    4.5689    0.8792   -0.0000 H   0  0  0  0  0  0  0  0  0  0  0  0
    4.5689   -4.3963   -0.0000 H   0  0  0  0  0  0  0  0  0  0  0  0
    6.8537   -0.4394   -0.0000 H   0  0  0  0  0  0  0  0  0  0  0  0
    6.8537   -3.0774   -0.0000 H   0  0  0  0  0  0  0  0  0  0  0  0
  2  1  1  0  0  0  0
  3  2  2  0  0  0  0
  4  1  2  0  0  0  0
  5  6  2  0  0  0  0
  6  3  1  0  0  0  0
  7  1  1  0  0  0  0
  8  2  1  0  0  0  0
  9  3  1  0  0  0  0
[truncated: 4,856,322 more chars]
